# Supplementary material for: Crystal structure of levomepromazine maleate
Source: Acta Crystallogr E Crystallogr Commun. 2016 Apr 5;72(Pt 5):612–5. doi: 10.1107/S2056989016004916 (PMC4908531; doi:10.1107/S2056989016004916)
Supplement: Supplementary file 1 [file e-72-00612-sup1.cif]

##############################################################################
#                                                                            #
# This CIF contains the data in a paper accepted for publication in          #
# Acta Crystallographica Section E. It conforms to the requirements of       #
# Notes for Authors for Acta Crystallographica Section E, and has been       #
# peer reviewed under the auspices of the IUCr Commission on Journals.       #
#                                                                            #
# Full details of the Crystallographic Information File format               #
# are given in the paper "The Crystallographic Information File (CIF):       #
# a New Standard Archive File for Crystallography" by S. R. Hall, F. H.      #
# Allen and I. D. Brown [Acta Cryst. (1991), A47, 655-685].                  #
#                                                                            #
# The current version of the core CIF dictionary is obtainable from          #
# ftp://ftp.iucr.org/pub/cif_core.dic.                                       #
#                                                                            #
# Software is freely available for graphical display of the structure(s)     #
# in this CIF. For information consult the CIF software page                 #
# http://www.iucr.org/resources/cif/software.                                #
#                                                                            #
# This file may be used for bona fide research purposes within the           #
# scientific community so long as proper attribution is given to the journal # 
# article from which it was obtained.                                        #
#                                                                            #
##############################################################################
data_I
_audit_creation_method     'SHELXL-2014/7'
_journal_date_recd_electronic     2015-12-27
_journal_date_accepted     2016-03-23
_journal_name_full     'Acta Crystallographica, Section E'
_journal_year     2016
_journal_volume     72
_journal_issue      5
_journal_page_first     612
_journal_page_last     615
_journal_paper_category     GO
_journal_paper_doi     10.1107/S2056989016004916
_journal_coeditor_code     GK2652
_publ_contact_author_name     'Gyula Tam\'as G\'al'
_publ_contact_author_address
;
Institute of Organic Chemistry
Research Centre for Natural Sciences
Hungarian Academy of Sciences
H-1519 Budapest, POB 206.
;
_publ_contact_author_email     gal.tamas@ttk.mta.hu
_publ_contact_author_fax     ?
_publ_contact_author_phone     '+36-1-382-6523'
_publ_section_title
;
Crystal structure of levomepromazine maleate
;
_publ_section_title_footnote     .
loop_
    _publ_author_name
    _publ_author_footnote
    _publ_author_address
    'G\'al, Gyula Tam\'as' .
;
Institute of Organic Chemistry
Research Centre for Natural Sciences
Hungarian Academy of Sciences
H-1519 Budapest, POB 206,
Hungary
;
    'May, N\'ora Veronika' .
;
Institute of Organic Chemistry
Research Centre for Natural Sciences
Hungarian Academy of Sciences
H-1519 Budapest, POB 206,
Hungary
;
    'Bombicz, Petra' .
;
Institute of Organic Chemistry
Research Centre for Natural Sciences
Hungarian Academy of Sciences
H-1519 Budapest, POB 206,
Hungary
;
_publ_section_synopsis
;\
In the crystal,  enantiomerically pure
(<i>S</i>)-3-(2-methoxyphenothiazin-10-yl)-<i>N</i>,<i>N</i>,2-\
trimethylpropanaminium hydrogen maleate,  also known as levomepromazine
maleate, forms a three-dimensional supramolecular network through N---H...O,
C---H...O and C---H...\p interactions. The asymmetric unit comprises two
slightly conformationally different levomepromazine cations and two hydrogen
maleate anions.
;
_database_code_depnum_ccdc_archive     'CCDC 1470232'
_chemical_name_systematic
;\
(-)-(<i>S</i>)-3-(2-Methoxyphenothiazin-10-yl)-<i>N</i>,<i>N</i>,2-\
trimethylpropanaminium hydrogen maleate
;
_chemical_name_common     Levomepromazine-maleate
_chemical_formula_moiety     'C19 H25 N2 O S +, C4 H3 O4 -'
_chemical_formula_sum     'C23 H28 N2 O5 S'
_chemical_formula_iupac     'C19 H25 N2 O S +, C4 H3 O4 -'
_chemical_formula_weight     444.53
_chemical_melting_point_gt     457
_chemical_melting_point_lt     459
_shelx_space_group_comment
;
The symmetry employed for this shelxl refinement is uniquely defined
by the following loop, which should always be used as a source of
symmetry information in preference to the above space-group names.
They are only intended as comments.
;
_space_group_crystal_system     orthorhombic
_space_group_name_H-M_alt     'P 21 21 21'
_space_group_name_Hall     'P 2ac 2ab'
loop_
    _space_group_symop_operation_xyz
    'x, y, z'
    '-x+1/2, -y, z+1/2'
    'x+1/2, -y+1/2, -z'
    '-x, y+1/2, -z+1/2'
_cell_length_a     11.6395(5)
_cell_length_b     19.0487(6)
_cell_length_c     20.4977(7)
_cell_angle_alpha     90
_cell_angle_beta     90
_cell_angle_gamma     90
_cell_volume     4544.7(3)
_cell_formula_units_Z     8
_cell_measurement_reflns_used     74983
_cell_measurement_theta_min     3.17
_cell_measurement_theta_max     27.48
_cell_measurement_temperature     103(2)
_exptl_crystal_description     Prism
_exptl_crystal_colour     Colourless
_exptl_crystal_size_max     0.5
_exptl_crystal_size_mid     0.3
_exptl_crystal_size_min     0.2
_exptl_crystal_density_diffrn     1.299
_exptl_crystal_density_meas     ?
_exptl_crystal_density_method     'Not measured'
_exptl_crystal_F_000     1888
_exptl_absorpt_coefficient_mu     0.179
_exptl_absorpt_correction_type     numerical
_exptl_absorpt_process_details
;
NUMABS; Higashi, 2002
;
_shelx_estimated_absorpt_T_min     0.916
_shelx_estimated_absorpt_T_max     0.965
_exptl_absorpt_correction_T_min     0.8934
_exptl_absorpt_correction_T_max     0.9707
_diffrn_ambient_temperature     103(2)
_diffrn_radiation_type     MoK\a
_diffrn_radiation_wavelength     0.71073
_diffrn_radiation_monochromator     'Graphite'
_diffrn_measurement_device_type     'R-AXIS RAPID'
_diffrn_measurement_method     dtprofit.ref
_diffrn_detector_area_resol_mean     10.0000
_diffrn_reflns_number     105320
_diffrn_reflns_av_R_equivalents     0.0853
_diffrn_reflns_theta_min     3.167
_diffrn_reflns_theta_max     27.473
_diffrn_reflns_theta_full     25.242
_diffrn_measured_fraction_theta_max     0.995
_diffrn_measured_fraction_theta_full     0.997
_diffrn_reflns_limit_h_min     -15
_diffrn_reflns_limit_h_max     15
_diffrn_reflns_limit_k_min     -24
_diffrn_reflns_limit_k_max     24
_diffrn_reflns_limit_l_min     -26
_diffrn_reflns_limit_l_max     26
_refine_special_details     ?
_reflns_number_total     10363
_reflns_number_gt     8459
_reflns_threshold_expression     'I > 2\s(I)'
_refine_ls_structure_factor_coef     Fsqd
_refine_ls_matrix_type     full
_refine_ls_R_factor_all     0.0602
_refine_ls_R_factor_gt     0.0491
_refine_ls_wR_factor_gt     0.1244
_refine_ls_wR_factor_ref     0.1326
_refine_ls_goodness_of_fit_ref     1.049
_refine_ls_restrained_S_all     1.049
_refine_ls_number_reflns     10363
_refine_ls_number_parameters     569
_refine_ls_number_restraints     0
_refine_ls_hydrogen_treatment     constr
_refine_ls_weighting_scheme     calc
_refine_ls_weighting_details
                      'w=1/[\s^2^(Fo^2^)+(0.0791P)^2^] where P=(Fo^2^+2Fc^2^)/3'
_atom_sites_solution_hydrogens     difmap
_atom_sites_solution_primary     direct
_atom_sites_solution_secondary     direct
_refine_ls_shift/su_max     0.000
_refine_ls_shift/su_mean     0.000
_refine_diff_density_max     0.670
_refine_diff_density_min     -0.314
_refine_ls_extinction_method     none
_refine_ls_extinction_coef     .
_refine_ls_abs_structure_details
;
Flack <i>x</i> determined using 3169 quotients
[(<i>I</i>^+^)-(<i>I</i>^-^)]/[(<i>I</i>^+^)+(<i>I</i>^-^)]
(Parsons <i>et al.</i>,  2013
;
_refine_ls_abs_structure_Flack     -0.02(3)
loop_
    _atom_type_symbol
    _atom_type_description
    _atom_type_scat_dispersion_real
    _atom_type_scat_dispersion_imag
    _atom_type_scat_source
    'C' 'C' 0.0033 0.0016
                         'International Tables Vol C Tables 4.2.6.8 and 6.1.1.4'
    'H' 'H' 0.0000 0.0000
                         'International Tables Vol C Tables 4.2.6.8 and 6.1.1.4'
    'N' 'N' 0.0061 0.0033
                         'International Tables Vol C Tables 4.2.6.8 and 6.1.1.4'
    'O' 'O' 0.0106 0.0060
                         'International Tables Vol C Tables 4.2.6.8 and 6.1.1.4'
    'S' 'S' 0.1246 0.1234
                         'International Tables Vol C Tables 4.2.6.8 and 6.1.1.4'
_computing_data_collection
;
CrystalClear (Rigaku/MSC, 2007)
;
_computing_cell_refinement
;
CrystalClear (Rigaku/MSC, 2007)
;
_computing_data_reduction
;
CrystalClear (Rigaku/MSC, 2007)
;
_computing_structure_solution
;
SHELXS97 (Sheldrick, 2008)
;
_computing_structure_refinement
;
SHELXL2014 (Sheldrick, 2015)
;
_computing_molecular_graphics
;
Mercury (Macrae <i>et al.</i>,  2006)
;
_computing_publication_material
;
Mercury (Macrae <i>et al.</i>,  2006) and PLATON (Spek, 2009)
;
loop_
    _atom_site_type_symbol
    _atom_site_label
    _atom_site_fract_x
    _atom_site_fract_y
    _atom_site_fract_z
    _atom_site_U_iso_or_equiv
    _atom_site_adp_type
    _atom_site_calc_flag
    _atom_site_occupancy
    _atom_site_disorder_assembly
    _atom_site_disorder_group
    S S7 0.71907(8) 0.43498(5) 0.42513(4) 0.0376(2) Uani d 1 . .
    S S37 0.27962(8) 0.47770(4) 0.44305(4) 0.0324(2) Uani d 1 . .
    O O3 0.2810(2) 0.85941(11) 0.69965(12) 0.0340(5) Uani d 1 . .
    O O4 0.4194(2) 0.77876(12) 0.69694(13) 0.0380(6) Uani d 1 . .
    O O5 0.2773(2) 0.64259(12) 0.29296(13) 0.0395(6) Uani d 1 . .
    O O1 0.3156(3) 0.56393(12) 0.65973(14) 0.0458(7) Uani d 1 . .
    O O2 0.4351(2) 0.65270(12) 0.67442(14) 0.0397(6) Uani d 1 . .
    H H2O 0.4307 0.6961 0.6812 0.048 Uiso calc 1 . .
    O O22 0.3315(2) 0.23474(12) 0.42581(12) 0.0367(6) Uani d 1 . .
    O O7 0.3143(3) 0.93613(13) 0.33972(16) 0.0521(8) Uani d 1 . .
    O O6 0.4133(2) 0.72465(13) 0.28657(14) 0.0428(6) Uani d 1 . .
    N N48 0.0515(2) 0.44623(13) 0.75804(13) 0.0267(6) Uani d 1 . .
    H H48N 0.1129 0.4098 0.7628 0.032 Uiso calc 1 . .
    N N18 0.5491(2) 0.45179(13) 0.77062(12) 0.0261(6) Uani d 1 . .
    H H18N 0.6141 0.4180 0.7763 0.031 Uiso calc 1 . .
    O O8 0.4289(2) 0.85049(13) 0.30770(15) 0.0441(6) Uani d 1 . .
    H H8O 0.4253 0.8067 0.3030 0.053 Uiso calc 1 . .
    N N10 0.5392(2) 0.43086(14) 0.52619(13) 0.0274(6) Uani d 1 . .
    C C16 0.5607(3) 0.44213(16) 0.64667(14) 0.0256(6) Uani d 1 . .
    H H16 0.5808 0.4929 0.6417 0.031 Uiso calc 1 . .
    C C20 0.4693(3) 0.4429(2) 0.82668(16) 0.0351(8) Uani d 1 . .
    H H20A 0.4062 0.4767 0.8230 0.053 Uiso calc 1 . .
    H H20B 0.5110 0.4509 0.8675 0.053 Uiso calc 1 . .
    H H20C 0.4380 0.3951 0.8264 0.053 Uiso calc 1 . .
    C C27 0.3141(3) 0.79688(17) 0.69359(16) 0.0304(7) Uani d 1 . .
    C C17 0.4879(3) 0.43375(17) 0.70818(14) 0.0269(6) Uani d 1 . .
    H H17A 0.4192 0.4641 0.7042 0.032 Uiso calc 1 . .
    H H17B 0.4611 0.3845 0.7108 0.032 Uiso calc 1 . .
    N N40 0.0636(3) 0.45554(14) 0.51572(13) 0.0327(6) Uani d 1 . .
    C C36 0.1707(3) 0.41769(16) 0.42030(15) 0.0288(7) Uani d 1 . .
    C C46 0.0698(3) 0.44388(16) 0.63495(15) 0.0291(7) Uani d 1 . .
    H H46 0.1011 0.4928 0.6358 0.035 Uiso calc 1 . .
    C C45 -0.0030(3) 0.43515(18) 0.57258(16) 0.0331(7) Uani d 1 . .
    H H45A -0.0276 0.3856 0.5682 0.040 Uiso calc 1 . .
    H H45B -0.0727 0.4647 0.5756 0.040 Uiso calc 1 . .
    C C47 -0.0078(3) 0.43418(17) 0.69381(16) 0.0290(7) Uani d 1 . .
    H H47A -0.0733 0.4671 0.6902 0.035 Uiso calc 1 . .
    H H47B -0.0391 0.3859 0.6932 0.035 Uiso calc 1 . .
    C C50 -0.0309(3) 0.4373(2) 0.81310(17) 0.0358(8) Uani d 1 . .
    H H50A 0.0107 0.4396 0.8546 0.054 Uiso calc 1 . .
    H H50B -0.0691 0.3917 0.8093 0.054 Uiso calc 1 . .
    H H50C -0.0885 0.4748 0.8116 0.054 Uiso calc 1 . .
    C C14 0.5155(3) 0.55931(18) 0.53450(17) 0.0339(7) Uani d 1 . .
    H H14 0.4561 0.5537 0.5659 0.041 Uiso calc 1 . .
    C C21 0.6714(3) 0.39977(18) 0.64729(17) 0.0327(7) Uani d 1 . .
    H H21A 0.7201 0.4156 0.6834 0.049 Uiso calc 1 . .
    H H21B 0.7121 0.4065 0.6059 0.049 Uiso calc 1 . .
    H H21C 0.6532 0.3499 0.6529 0.049 Uiso calc 1 . .
    O O52 -0.0838(3) 0.27161(18) 0.38223(15) 0.0592(9) Uani d 1 . .
    C C15 0.4825(3) 0.42064(17) 0.58918(14) 0.0270(7) Uani d 1 . .
    H H15A 0.4609 0.3706 0.5939 0.032 Uiso calc 1 . .
    H H15B 0.4112 0.4489 0.5905 0.032 Uiso calc 1 . .
    C C1 0.5213(3) 0.38102(15) 0.47535(15) 0.0264(6) Uani d 1 . .
    C C9 0.5686(3) 0.50069(17) 0.50747(15) 0.0299(7) Uani d 1 . .
    C C24 0.3317(3) 0.62659(17) 0.66822(18) 0.0341(8) Uani d 1 . .
    C C54 0.3118(3) 0.70422(17) 0.30093(18) 0.0347(8) Uani d 1 . .
    C C33 0.0037(3) 0.31867(17) 0.39121(17) 0.0332(7) Uani d 1 . .
    C C19 0.5978(3) 0.52445(17) 0.76919(17) 0.0339(8) Uani d 1 . .
    H H19A 0.5370 0.5580 0.7580 0.051 Uiso calc 1 . .
    H H19B 0.6589 0.5269 0.7364 0.051 Uiso calc 1 . .
    H H19C 0.6293 0.5361 0.8122 0.051 Uiso calc 1 . .
    C C3 0.4162(3) 0.28458(16) 0.42653(17) 0.0319(7) Uani d 1 . .
    C C26 0.2222(3) 0.74344(17) 0.68253(19) 0.0366(8) Uani d 1 . .
    H H26 0.1462 0.7617 0.6829 0.044 Uiso calc 1 . .
    C C6 0.5962(3) 0.38091(17) 0.42268(17) 0.0313(7) Uani d 1 . .
    C C55 0.2258(4) 0.75469(18) 0.32921(19) 0.0401(8) Uani d 1 . .
    H H55 0.1546 0.7342 0.3416 0.048 Uiso calc 1 . .
    C C57 0.3310(3) 0.87372(18) 0.32830(18) 0.0358(8) Uani d 1 . .
    C C39 0.0910(3) 0.52782(18) 0.50652(17) 0.0362(8) Uani d 1 . .
    C C31 0.0745(3) 0.41109(16) 0.46133(15) 0.0283(7) Uani d 1 . .
    C C8 0.6538(3) 0.51034(18) 0.46007(16) 0.0325(7) Uani d 1 . .
    C C4 0.4893(4) 0.28620(18) 0.37300(18) 0.0378(8) Uani d 1 . .
    H H4 0.4784 0.2541 0.3380 0.045 Uiso calc 1 . .
    C C34 0.0976(3) 0.32530(18) 0.35056(17) 0.0345(8) Uani d 1 . .
    H H34 0.1053 0.2961 0.3132 0.041 Uiso calc 1 . .
    C C5 0.5772(3) 0.33408(18) 0.37057(17) 0.0360(8) Uani d 1 . .
    H H5 0.6259 0.3357 0.3334 0.043 Uiso calc 1 . .
    C C38 0.1890(3) 0.54566(17) 0.47043(16) 0.0348(8) Uani d 1 . .
    C C13 0.5500(4) 0.62664(18) 0.51517(19) 0.0444(10) Uani d 1 . .
    H H13 0.5144 0.6667 0.5340 0.053 Uiso calc 1 . .
    C C2 0.4303(3) 0.33317(16) 0.47697(16) 0.0294(7) Uani d 1 . .
    H H2 0.3779 0.3337 0.5125 0.035 Uiso calc 1 . .
    C C25 0.2291(3) 0.67395(17) 0.67218(18) 0.0360(8) Uani d 1 . .
    H H25 0.1572 0.6511 0.6664 0.043 Uiso calc 1 . .
    C C51 0.1706(3) 0.3927(2) 0.63410(19) 0.0381(8) Uani d 1 . .
    H H51A 0.2198 0.4014 0.6720 0.057 Uiso calc 1 . .
    H H51B 0.2151 0.3994 0.5940 0.057 Uiso calc 1 . .
    H H51C 0.1415 0.3445 0.6357 0.057 Uiso calc 1 . .
    C C56 0.2338(3) 0.82429(18) 0.33969(19) 0.0391(8) Uani d 1 . .
    H H56 0.1666 0.8453 0.3572 0.047 Uiso calc 1 . .
    C C32 -0.0088(3) 0.36124(17) 0.44602(17) 0.0327(7) Uani d 1 . .
    H H32 -0.0746 0.3563 0.4731 0.039 Uiso calc 1 . .
    C C23 0.2465(3) 0.23796(17) 0.47604(18) 0.0347(8) Uani d 1 . .
    H H23A 0.2832 0.2313 0.5186 0.052 Uiso calc 1 . .
    H H23B 0.1894 0.2009 0.4690 0.052 Uiso calc 1 . .
    H H23C 0.2085 0.2839 0.4749 0.052 Uiso calc 1 . .
    C C49 0.1073(3) 0.51674(18) 0.76233(18) 0.0363(8) Uani d 1 . .
    H H49A 0.0502 0.5533 0.7534 0.054 Uiso calc 1 . .
    H H49B 0.1694 0.5197 0.7302 0.054 Uiso calc 1 . .
    H H49C 0.1388 0.5234 0.8062 0.054 Uiso calc 1 . .
    C C35 0.1809(3) 0.37539(17) 0.36501(16) 0.0323(7) Uani d 1 . .
    H H35 0.2453 0.3808 0.3370 0.039 Uiso calc 1 . .
    C C12 0.6355(4) 0.6354(2) 0.46897(19) 0.0477(10) Uani d 1 . .
    H H12 0.6589 0.6812 0.4564 0.057 Uiso calc 1 . .
    C C11 0.6869(4) 0.5769(2) 0.44106(18) 0.0433(9) Uani d 1 . .
    H H11 0.7448 0.5827 0.4089 0.052 Uiso calc 1 . .
    C C42 0.1473(6) 0.6686(2) 0.4844(2) 0.0651(15) Uani d 1 . .
    H H42 0.1664 0.7163 0.4767 0.078 Uiso calc 1 . .
    C C43 0.0522(5) 0.6517(2) 0.5214(2) 0.0640(14) Uani d 1 . .
    H H43 0.0068 0.6880 0.5399 0.077 Uiso calc 1 . .
    C C44 0.0220(4) 0.5815(2) 0.5320(2) 0.0522(11) Uani d 1 . .
    H H44 -0.0450 0.5703 0.5564 0.063 Uiso calc 1 . .
    C C41 0.2149(5) 0.61537(18) 0.45858(19) 0.0482(10) Uani d 1 . .
    H H41 0.2796 0.6270 0.4325 0.058 Uiso calc 1 . .
    C C53 -0.1196(4) 0.2632(2) 0.3167(2) 0.0514(10) Uani d 1 . .
    H H53A -0.1352 0.3093 0.2975 0.077 Uiso calc 1 . .
    H H53B -0.1896 0.2346 0.3154 0.077 Uiso calc 1 . .
    H H53C -0.0588 0.2397 0.2918 0.077 Uiso calc 1 . .
loop_
    _atom_site_aniso_label
    _atom_site_aniso_U_11
    _atom_site_aniso_U_22
    _atom_site_aniso_U_33
    _atom_site_aniso_U_12
    _atom_site_aniso_U_13
    _atom_site_aniso_U_23
    S7 0.0263(4) 0.0496(5) 0.0369(4) 0.0003(4) 0.0064(4) 0.0061(4)
    S37 0.0307(4) 0.0340(4) 0.0325(4) -0.0046(3) -0.0002(4) 0.0012(3)
    O3 0.0333(13) 0.0272(11) 0.0415(13) 0.0013(10) -0.0098(11) 0.0008(9)
    O4 0.0258(13) 0.0347(12) 0.0535(16) -0.0009(10) -0.0049(11) 0.0017(11)
    O5 0.0373(14) 0.0298(12) 0.0513(15) -0.0017(11) 0.0075(13) -0.0054(10)
    O1 0.0445(17) 0.0293(13) 0.0636(17) 0.0004(11) 0.0159(13) -0.0005(12)
    O2 0.0287(14) 0.0324(12) 0.0581(17) 0.0044(10) 0.0049(12) -0.0010(11)
    O22 0.0408(15) 0.0330(11) 0.0362(13) -0.0048(11) -0.0023(11) -0.0072(10)
    O7 0.0460(18) 0.0310(13) 0.079(2) -0.0045(12) -0.0112(15) -0.0009(13)
    O6 0.0294(14) 0.0404(13) 0.0586(17) -0.0002(11) 0.0101(13) -0.0012(12)
    N48 0.0252(14) 0.0248(12) 0.0302(13) -0.0022(11) 0.0021(11) 0.0001(10)
    N18 0.0259(14) 0.0291(13) 0.0234(12) 0.0003(11) -0.0018(11) -0.0038(10)
    O8 0.0327(15) 0.0389(13) 0.0608(18) -0.0084(11) 0.0039(13) 0.0008(13)
    N10 0.0279(15) 0.0328(13) 0.0214(12) -0.0046(11) 0.0011(11) -0.0005(11)
    C16 0.0224(16) 0.0298(15) 0.0246(14) -0.0028(13) -0.0001(12) -0.0016(12)
    C20 0.037(2) 0.0455(19) 0.0231(16) -0.0010(16) 0.0044(13) -0.0042(14)
    C27 0.0304(19) 0.0321(16) 0.0288(16) -0.0012(13) -0.0072(13) 0.0050(13)
    C17 0.0237(16) 0.0325(15) 0.0245(15) -0.0044(13) -0.0020(12) -0.0029(12)
    N40 0.0352(17) 0.0339(14) 0.0289(14) -0.0013(12) 0.0042(12) -0.0038(11)
    C36 0.0308(17) 0.0317(15) 0.0238(15) 0.0024(13) -0.0029(13) 0.0042(12)
    C46 0.0240(17) 0.0308(15) 0.0324(16) -0.0022(13) 0.0021(13) -0.0014(13)
    C45 0.0303(18) 0.0381(16) 0.0309(17) -0.0026(14) 0.0018(14) -0.0013(14)
    C47 0.0219(15) 0.0326(15) 0.0325(16) -0.0027(13) -0.0013(13) 0.0000(13)
    C50 0.0325(19) 0.0436(19) 0.0312(17) -0.0068(15) 0.0048(14) 0.0007(15)
    C14 0.037(2) 0.0341(16) 0.0305(17) -0.0053(15) -0.0017(14) 0.0002(14)
    C21 0.0250(17) 0.0432(18) 0.0297(17) 0.0027(14) -0.0025(14) -0.0052(14)
    O52 0.060(2) 0.0741(19) 0.0432(16) -0.0270(17) -0.0057(15) -0.0035(14)
    C15 0.0255(17) 0.0344(15) 0.0210(15) -0.0042(13) 0.0027(12) -0.0017(12)
    C1 0.0275(17) 0.0288(15) 0.0228(15) 0.0044(12) -0.0012(12) -0.0008(12)
    C9 0.0267(17) 0.0370(17) 0.0259(15) -0.0075(14) -0.0056(13) 0.0028(13)
    C24 0.036(2) 0.0293(16) 0.0374(19) 0.0021(14) 0.0060(15) 0.0043(14)
    C54 0.031(2) 0.0356(18) 0.0371(19) 0.0005(14) 0.0047(15) 0.0014(14)
    C33 0.0325(19) 0.0354(17) 0.0316(17) -0.0067(15) -0.0037(15) 0.0030(14)
    C19 0.039(2) 0.0303(16) 0.0319(17) -0.0043(15) -0.0036(14) -0.0055(14)
    C3 0.0346(19) 0.0288(15) 0.0321(17) 0.0013(13) -0.0033(15) -0.0018(13)
    C26 0.0250(17) 0.0302(16) 0.055(2) 0.0010(14) -0.0056(17) 0.0003(14)
    C6 0.0275(17) 0.0351(16) 0.0313(17) 0.0073(13) 0.0022(14) 0.0022(13)
    C55 0.030(2) 0.0370(18) 0.053(2) -0.0032(15) 0.0113(18) -0.0049(15)
    C57 0.035(2) 0.0315(17) 0.041(2) -0.0039(15) -0.0073(16) 0.0028(14)
    C39 0.045(2) 0.0327(17) 0.0311(17) 0.0061(15) -0.0009(15) -0.0005(14)
    C31 0.0281(18) 0.0297(15) 0.0270(16) 0.0018(13) -0.0033(13) 0.0018(12)
    C8 0.0283(18) 0.0422(18) 0.0269(16) -0.0073(14) -0.0021(13) 0.0046(13)
    C4 0.046(2) 0.0362(18) 0.0314(18) 0.0051(16) 0.0009(16) -0.0069(14)
    C34 0.043(2) 0.0328(16) 0.0275(16) -0.0044(15) -0.0001(15) -0.0009(13)
    C5 0.038(2) 0.0404(18) 0.0295(17) 0.0089(15) 0.0084(15) -0.0010(14)
    C38 0.047(2) 0.0311(16) 0.0264(16) -0.0013(15) -0.0032(15) 0.0021(13)
    C13 0.065(3) 0.0323(17) 0.036(2) -0.0061(18) -0.0023(19) -0.0037(15)
    C2 0.0294(18) 0.0313(15) 0.0276(16) 0.0034(13) -0.0006(14) -0.0029(13)
    C25 0.0261(18) 0.0308(16) 0.051(2) -0.0015(14) -0.0002(17) 0.0022(14)
    C51 0.0250(18) 0.048(2) 0.041(2) 0.0015(15) 0.0041(16) -0.0017(16)
    C56 0.033(2) 0.0351(17) 0.050(2) 0.0008(15) 0.0056(17) -0.0034(15)
    C32 0.0249(17) 0.0408(17) 0.0324(17) -0.0003(14) -0.0015(14) 0.0001(14)
    C23 0.036(2) 0.0326(16) 0.0355(18) -0.0058(14) -0.0015(15) -0.0003(14)
    C49 0.039(2) 0.0307(17) 0.0396(19) -0.0105(15) -0.0014(15) -0.0005(14)
    C35 0.0341(19) 0.0342(16) 0.0286(17) -0.0003(14) 0.0033(14) 0.0031(13)
    C12 0.068(3) 0.040(2) 0.035(2) -0.0235(19) -0.004(2) 0.0051(16)
    C11 0.050(2) 0.049(2) 0.0305(18) -0.0188(17) -0.0003(16) 0.0023(16)
    C42 0.117(5) 0.0329(19) 0.045(2) 0.002(2) 0.008(3) -0.0007(18)
    C43 0.100(4) 0.039(2) 0.053(3) 0.019(2) 0.015(3) -0.0016(19)
    C44 0.064(3) 0.047(2) 0.046(2) 0.009(2) 0.008(2) -0.0054(18)
    C41 0.074(3) 0.0338(18) 0.037(2) -0.0100(19) 0.005(2) 0.0015(15)
    C53 0.052(3) 0.060(2) 0.043(2) -0.013(2) -0.0028(19) -0.0103(19)
_geom_special_details
;
 All esds (except the esd in the dihedral angle between two l.s. planes)
 are estimated using the full covariance matrix.  The cell esds are taken
 into account individually in the estimation of esds in distances, angles
 and torsion angles; correlations between esds in cell parameters are only
 used when they are defined by crystal symmetry.  An approximate (isotropic)
 treatment of cell esds is used for estimating esds involving l.s. planes.
;
loop_
    _geom_bond_atom_site_label_1
    _geom_bond_atom_site_label_2
    _geom_bond_site_symmetry_2
    _geom_bond_distance
    _geom_bond_publ_flag
    S7 C6 . 1.763(4) ?
    S7 C8 . 1.775(4) ?
    S37 C38 . 1.761(4) ?
    S37 C36 . 1.769(4) ?
    O3 C27 . 1.258(4) ?
    O4 C27 . 1.276(4) ?
    O5 C54 . 1.252(4) ?
    O1 C24 . 1.221(4) ?
    O2 C24 . 1.309(5) ?
    O2 H2O . 0.8400 ?
    O22 C3 . 1.369(4) ?
    O22 C23 . 1.429(4) ?
    O7 C57 . 1.227(4) ?
    O6 C54 . 1.277(4) ?
    N48 C50 . 1.491(4) ?
    N48 C49 . 1.494(4) ?
    N48 C47 . 1.504(4) ?
    N48 H48N . 1.0000 ?
    N18 C20 . 1.487(4) ?
    N18 C19 . 1.496(4) ?
    N18 C17 . 1.504(4) ?
    N18 H18N . 1.0000 ?
    O8 C57 . 1.293(5) ?
    O8 H8O . 0.8400 ?
    N10 C1 . 1.425(4) ?
    N10 C9 . 1.426(4) ?
    N10 C15 . 1.463(4) ?
    C16 C21 . 1.520(5) ?
    C16 C17 . 1.527(4) ?
    C16 C15 . 1.544(4) ?
    C16 H16 . 1.0000 ?
    C20 H20A . 0.9800 ?
    C20 H20B . 0.9800 ?
    C20 H20C . 0.9800 ?
    C27 C26 . 1.494(5) ?
    C17 H17A . 0.9900 ?
    C17 H17B . 0.9900 ?
    N40 C31 . 1.406(4) ?
    N40 C39 . 1.426(4) ?
    N40 C45 . 1.453(4) ?
    C36 C35 . 1.396(5) ?
    C36 C31 . 1.406(5) ?
    C46 C47 . 1.519(4) ?
    C46 C51 . 1.525(5) ?
    C46 C45 . 1.543(5) ?
    C46 H46 . 1.0000 ?
    C45 H45A . 0.9900 ?
    C45 H45B . 0.9900 ?
    C47 H47A . 0.9900 ?
    C47 H47B . 0.9900 ?
    C50 H50A . 0.9800 ?
    C50 H50B . 0.9800 ?
    C50 H50C . 0.9800 ?
    C14 C9 . 1.391(5) ?
    C14 C13 . 1.401(5) ?
    C14 H14 . 0.9500 ?
    C21 H21A . 0.9800 ?
    C21 H21B . 0.9800 ?
    C21 H21C . 0.9800 ?
    O52 C33 . 1.369(4) ?
    O52 C53 . 1.416(5) ?
    C15 H15A . 0.9900 ?
    C15 H15B . 0.9900 ?
    C1 C6 . 1.388(5) ?
    C1 C2 . 1.398(5) ?
    C9 C8 . 1.401(5) ?
    C24 C25 . 1.499(5) ?
    C54 C55 . 1.504(5) ?
    C33 C34 . 1.380(5) ?
    C33 C32 . 1.393(5) ?
    C19 H19A . 0.9800 ?
    C19 H19B . 0.9800 ?
    C19 H19C . 0.9800 ?
    C3 C4 . 1.389(5) ?
    C3 C2 . 1.397(5) ?
    C26 C25 . 1.343(5) ?
    C26 H26 . 0.9500 ?
    C6 C5 . 1.409(5) ?
    C55 C56 . 1.346(5) ?
    C55 H55 . 0.9500 ?
    C57 C56 . 1.490(5) ?
    C39 C38 . 1.401(5) ?
    C39 C44 . 1.402(5) ?
    C31 C32 . 1.393(5) ?
    C8 C11 . 1.382(5) ?
    C4 C5 . 1.372(5) ?
    C4 H4 . 0.9500 ?
    C34 C35 . 1.392(5) ?
    C34 H34 . 0.9500 ?
    C5 H5 . 0.9500 ?
    C38 C41 . 1.383(5) ?
    C13 C12 . 1.383(6) ?
    C13 H13 . 0.9500 ?
    C2 H2 . 0.9500 ?
    C25 H25 . 0.9500 ?
    C51 H51A . 0.9800 ?
    C51 H51B . 0.9800 ?
    C51 H51C . 0.9800 ?
    C56 H56 . 0.9500 ?
    C32 H32 . 0.9500 ?
    C23 H23A . 0.9800 ?
    C23 H23B . 0.9800 ?
    C23 H23C . 0.9800 ?
    C49 H49A . 0.9800 ?
    C49 H49B . 0.9800 ?
    C49 H49C . 0.9800 ?
    C35 H35 . 0.9500 ?
    C12 C11 . 1.387(6) ?
    C12 H12 . 0.9500 ?
    C11 H11 . 0.9500 ?
    C42 C43 . 1.379(8) ?
    C42 C41 . 1.388(7) ?
    C42 H42 . 0.9500 ?
    C43 C44 . 1.399(6) ?
    C43 H43 . 0.9500 ?
    C44 H44 . 0.9500 ?
    C41 H41 . 0.9500 ?
    C53 H53A . 0.9800 ?
    C53 H53B . 0.9800 ?
    C53 H53C . 0.9800 ?
loop_
    _geom_angle_atom_site_label_1
    _geom_angle_atom_site_label_2
    _geom_angle_atom_site_label_3
    _geom_angle_site_symmetry_1
    _geom_angle_site_symmetry_3
    _geom_angle
    _geom_angle_publ_flag
    C6 S7 C8 . . 97.88(16) ?
    C38 S37 C36 . . 97.47(17) ?
    C24 O2 H2O . . 109.5 ?
    C3 O22 C23 . . 117.5(2) ?
    C50 N48 C49 . . 109.7(3) ?
    C50 N48 C47 . . 110.5(3) ?
    C49 N48 C47 . . 112.8(2) ?
    C50 N48 H48N . . 107.9 ?
    C49 N48 H48N . . 107.9 ?
    C47 N48 H48N . . 107.9 ?
    C20 N18 C19 . . 110.9(3) ?
    C20 N18 C17 . . 109.6(3) ?
    C19 N18 C17 . . 112.0(2) ?
    C20 N18 H18N . . 108.1 ?
    C19 N18 H18N . . 108.1 ?
    C17 N18 H18N . . 108.1 ?
    C57 O8 H8O . . 109.5 ?
    C1 N10 C9 . . 117.4(3) ?
    C1 N10 C15 . . 119.4(3) ?
    C9 N10 C15 . . 118.0(3) ?
    C21 C16 C17 . . 114.1(3) ?
    C21 C16 C15 . . 111.4(3) ?
    C17 C16 C15 . . 106.0(2) ?
    C21 C16 H16 . . 108.4 ?
    C17 C16 H16 . . 108.4 ?
    C15 C16 H16 . . 108.4 ?
    N18 C20 H20A . . 109.5 ?
    N18 C20 H20B . . 109.5 ?
    H20A C20 H20B . . 109.5 ?
    N18 C20 H20C . . 109.5 ?
    H20A C20 H20C . . 109.5 ?
    H20B C20 H20C . . 109.5 ?
    O3 C27 O4 . . 123.0(3) ?
    O3 C27 C26 . . 116.2(3) ?
    O4 C27 C26 . . 120.8(3) ?
    N18 C17 C16 . . 114.6(3) ?
    N18 C17 H17A . . 108.6 ?
    C16 C17 H17A . . 108.6 ?
    N18 C17 H17B . . 108.6 ?
    C16 C17 H17B . . 108.6 ?
    H17A C17 H17B . . 107.6 ?
    C31 N40 C39 . . 117.2(3) ?
    C31 N40 C45 . . 121.6(3) ?
    C39 N40 C45 . . 118.9(3) ?
    C35 C36 C31 . . 120.1(3) ?
    C35 C36 S37 . . 121.7(3) ?
    C31 C36 S37 . . 118.1(2) ?
    C47 C46 C51 . . 112.9(3) ?
    C47 C46 C45 . . 108.6(3) ?
    C51 C46 C45 . . 110.1(3) ?
    C47 C46 H46 . . 108.4 ?
    C51 C46 H46 . . 108.4 ?
    C45 C46 H46 . . 108.4 ?
    N40 C45 C46 . . 110.0(3) ?
    N40 C45 H45A . . 109.7 ?
    C46 C45 H45A . . 109.7 ?
    N40 C45 H45B . . 109.7 ?
    C46 C45 H45B . . 109.7 ?
    H45A C45 H45B . . 108.2 ?
    N48 C47 C46 . . 113.8(3) ?
    N48 C47 H47A . . 108.8 ?
    C46 C47 H47A . . 108.8 ?
    N48 C47 H47B . . 108.8 ?
    C46 C47 H47B . . 108.8 ?
    H47A C47 H47B . . 107.7 ?
    N48 C50 H50A . . 109.5 ?
    N48 C50 H50B . . 109.5 ?
    H50A C50 H50B . . 109.5 ?
    N48 C50 H50C . . 109.5 ?
    H50A C50 H50C . . 109.5 ?
    H50B C50 H50C . . 109.5 ?
    C9 C14 C13 . . 119.6(3) ?
    C9 C14 H14 . . 120.2 ?
    C13 C14 H14 . . 120.2 ?
    C16 C21 H21A . . 109.5 ?
    C16 C21 H21B . . 109.5 ?
    H21A C21 H21B . . 109.5 ?
    C16 C21 H21C . . 109.5 ?
    H21A C21 H21C . . 109.5 ?
    H21B C21 H21C . . 109.5 ?
    C33 O52 C53 . . 114.9(3) ?
    N10 C15 C16 . . 111.9(3) ?
    N10 C15 H15A . . 109.2 ?
    C16 C15 H15A . . 109.2 ?
    N10 C15 H15B . . 109.2 ?
    C16 C15 H15B . . 109.2 ?
    H15A C15 H15B . . 107.9 ?
    C6 C1 C2 . . 119.6(3) ?
    C6 C1 N10 . . 118.6(3) ?
    C2 C1 N10 . . 121.9(3) ?
    C14 C9 C8 . . 119.1(3) ?
    C14 C9 N10 . . 122.3(3) ?
    C8 C9 N10 . . 118.6(3) ?
    O1 C24 O2 . . 121.8(3) ?
    O1 C24 C25 . . 118.3(3) ?
    O2 C24 C25 . . 119.9(3) ?
    O5 C54 O6 . . 123.5(3) ?
    O5 C54 C55 . . 115.8(3) ?
    O6 C54 C55 . . 120.6(3) ?
    O52 C33 C34 . . 124.6(3) ?
    O52 C33 C32 . . 114.3(3) ?
    C34 C33 C32 . . 121.1(3) ?
    N18 C19 H19A . . 109.5 ?
    N18 C19 H19B . . 109.5 ?
    H19A C19 H19B . . 109.5 ?
    N18 C19 H19C . . 109.5 ?
    H19A C19 H19C . . 109.5 ?
    H19B C19 H19C . . 109.5 ?
    O22 C3 C4 . . 116.6(3) ?
    O22 C3 C2 . . 123.5(3) ?
    C4 C3 C2 . . 119.9(3) ?
    C25 C26 C27 . . 130.8(3) ?
    C25 C26 H26 . . 114.6 ?
    C27 C26 H26 . . 114.6 ?
    C1 C6 C5 . . 119.5(3) ?
    C1 C6 S7 . . 119.1(3) ?
    C5 C6 S7 . . 121.2(3) ?
    C56 C55 C54 . . 130.1(4) ?
    C56 C55 H55 . . 114.9 ?
    C54 C55 H55 . . 114.9 ?
    O7 C57 O8 . . 122.2(3) ?
    O7 C57 C56 . . 117.5(4) ?
    O8 C57 C56 . . 120.2(3) ?
    C38 C39 C44 . . 119.1(3) ?
    C38 C39 N40 . . 119.1(3) ?
    C44 C39 N40 . . 121.7(4) ?
    C32 C31 N40 . . 121.7(3) ?
    C32 C31 C36 . . 118.7(3) ?
    N40 C31 C36 . . 119.5(3) ?
    C11 C8 C9 . . 120.9(3) ?
    C11 C8 S7 . . 120.6(3) ?
    C9 C8 S7 . . 118.5(3) ?
    C5 C4 C3 . . 120.0(3) ?
    C5 C4 H4 . . 120.0 ?
    C3 C4 H4 . . 120.0 ?
    C33 C34 C35 . . 119.1(3) ?
    C33 C34 H34 . . 120.5 ?
    C35 C34 H34 . . 120.5 ?
    C4 C5 C6 . . 120.7(3) ?
    C4 C5 H5 . . 119.7 ?
    C6 C5 H5 . . 119.7 ?
    C41 C38 C39 . . 120.2(4) ?
    C41 C38 S37 . . 121.3(3) ?
    C39 C38 S37 . . 118.5(2) ?
    C12 C13 C14 . . 120.7(4) ?
    C12 C13 H13 . . 119.7 ?
    C14 C13 H13 . . 119.7 ?
    C3 C2 C1 . . 120.2(3) ?
    C3 C2 H2 . . 119.9 ?
    C1 C2 H2 . . 119.9 ?
    C26 C25 C24 . . 130.5(3) ?
    C26 C25 H25 . . 114.8 ?
    C24 C25 H25 . . 114.8 ?
    C46 C51 H51A . . 109.5 ?
    C46 C51 H51B . . 109.5 ?
    H51A C51 H51B . . 109.5 ?
    C46 C51 H51C . . 109.5 ?
    H51A C51 H51C . . 109.5 ?
    H51B C51 H51C . . 109.5 ?
    C55 C56 C57 . . 130.5(4) ?
    C55 C56 H56 . . 114.7 ?
    C57 C56 H56 . . 114.7 ?
    C33 C32 C31 . . 120.4(3) ?
    C33 C32 H32 . . 119.8 ?
    C31 C32 H32 . . 119.8 ?
    O22 C23 H23A . . 109.5 ?
    O22 C23 H23B . . 109.5 ?
    H23A C23 H23B . . 109.5 ?
    O22 C23 H23C . . 109.5 ?
    H23A C23 H23C . . 109.5 ?
    H23B C23 H23C . . 109.5 ?
    N48 C49 H49A . . 109.5 ?
    N48 C49 H49B . . 109.5 ?
    H49A C49 H49B . . 109.5 ?
    N48 C49 H49C . . 109.5 ?
    H49A C49 H49C . . 109.5 ?
    H49B C49 H49C . . 109.5 ?
    C34 C35 C36 . . 120.6(3) ?
    C34 C35 H35 . . 119.7 ?
    C36 C35 H35 . . 119.7 ?
    C13 C12 C11 . . 119.7(3) ?
    C13 C12 H12 . . 120.1 ?
    C11 C12 H12 . . 120.1 ?
    C8 C11 C12 . . 120.0(4) ?
    C8 C11 H11 . . 120.0 ?
    C12 C11 H11 . . 120.0 ?
    C43 C42 C41 . . 119.6(4) ?
    C43 C42 H42 . . 120.2 ?
    C41 C42 H42 . . 120.2 ?
    C42 C43 C44 . . 120.7(4) ?
    C42 C43 H43 . . 119.7 ?
    C44 C43 H43 . . 119.7 ?
    C43 C44 C39 . . 119.6(4) ?
    C43 C44 H44 . . 120.2 ?
    C39 C44 H44 . . 120.2 ?
    C38 C41 C42 . . 120.7(4) ?
    C38 C41 H41 . . 119.7 ?
    C42 C41 H41 . . 119.7 ?
    O52 C53 H53A . . 109.5 ?
    O52 C53 H53B . . 109.5 ?
    H53A C53 H53B . . 109.5 ?
    O52 C53 H53C . . 109.5 ?
    H53A C53 H53C . . 109.5 ?
    H53B C53 H53C . . 109.5 ?
loop_
    _geom_hbond_atom_site_label_d
    _geom_hbond_atom_site_label_h
    _geom_hbond_atom_site_label_a
    _geom_hbond_site_symmetry_A
    _geom_hbond_distance_dh
    _geom_hbond_distance_ha
    _geom_hbond_distance_da
    _geom_hbond_angle_dha
    O2 H2O O4 . 0.84 1.61 2.452(3) 178
    O8 H8O O6 . 0.84 1.61 2.443(4) 174
    N18 H18N O3 4_646 1.00 1.73 2.716(3) 170
    N48 H48N O5 2_565 1.00 1.74 2.710(3) 164
    N48 H48N O6 2_565 1.00 2.63 3.332(4) 128
    C11 H11 O3 3_566 0.95 2.52 3.316(5) 141
    C14 H14 O1 . 0.95 2.53 3.466(5) 167
    C17 H17A O1 . 0.99 2.43 3.340(4) 153
    C19 H19B O7 3_566 0.99 2.49 3.449(5) 166
    C23 H23A O52 3_556 0.98 2.56 3.518(5) 167
    C23 H23C <i>Cg</i> 1_555 0.98 2.47 3.421(4) 145
    C47 H47A O7 3_466 0.99 2.34 3.296(4) 161
    C49 H49B O1 . 0.98 2.39 3.333(5) 163
    C50 H50B O3 4_546 0.98 2.55 3.278(4) 131
    C53 H53C O4 2_564 0.98 2.56 3.479(5) 156
_shelx_hkl_file
;
    0   0   4   6015.    247.
   0   0   4   5483.    254.
   0   0  -4   5652.    304.
   0   0  -4   6183.    221.
   0   0  -4   5564.    253.
   0   0   4   5412.    234.
   0   0  -5    -10.     14.
   0   0   5     -3.     14.
   0   0  -5      1.      8.
   0   0   5     -1.      8.
   0   0   6  44451.   3097.
   0   0   6  46064.   3175.
   0   0  -6  45991.   3062.
   0   0   6  47821.   3063.
   0   0  -6  48747.   3150.
   0   0  -6  45751.   3212.
   0   0  -7     17.     12.
   0   0  -7     -3.      7.
   0   0   7      1.     12.
   0   0   7      8.     14.
   0   0   7      2.      7.
   0   0  -7    -21.     15.
   0   0   8  27422.   1737.
   0   0  -8  29351.   1831.
   0   0  -8  29673.   1716.
   0   0   8  31918.   1759.
   0   0   8  28305.   1692.
   0   0  -8  29182.   1848.
   0   0   9     12.     17.
   0   0  -9      0.     10.
   0   0  -9     49.     19.
   0   0  10    504.     32.
   0   0  10    629.     91.
   0   0 -10    598.     58.
   0   0  11      2.     12.
   0   0  11     -1.      7.
   0   0  11     -1.     15.
   0   0 -11     -7.     15.
   0   0 -11     46.     27.
   0   0 -12     42.     23.
   0   0  12     23.     10.
   0   0  12     46.     28.
   0   0  12     27.     11.
   0   0  12     17.     23.
   0   0 -12     96.     32.
   0   0  13      7.     10.
   0   0 -13    -14.     22.
   0   0  13    -17.     13.
   0   0  13      3.      5.
   0   0  13    -13.     15.
   0   0 -13      1.     17.
   0   0  14     89.     14.
   0   0 -14     86.     33.
   0   0  14     80.     41.
   0   0  14     83.     33.
   0   0  14     61.     15.
   0   0 -14     94.     83.
   0   0  15     -5.     36.
   0   0  15    -10.     12.
   0   0  15     -1.     29.
   0   0  15      0.     11.
   0   0 -15     10.     18.
   0   0  16    166.     20.
   0   0 -16    194.     51.
   0   0  16    257.     21.
   0   0 -16    286.     79.
   0   0  16    198.     50.
   0   0  16    201.     60.
   0   0  17     -6.     25.
   0   0 -17      2.     32.
   0   0  17      2.     13.
   0   0 -17    -11.     35.
   0   0  17     29.     21.
   0   0  17      0.     12.
   0   0  18   2270.    102.
   0   0 -18   2386.    236.
   0   0  18   2588.    204.
   0   0  18   2373.    104.
   0   0  18   2450.    178.
   0   0 -18   2451.    181.
   0   0  19     76.     52.
   0   0  19     22.     15.
   0   0  19      1.      9.
   0   0 -19      3.     72.
   0   0  19     19.     44.
   0   0 -19     22.     28.
   0   0  20   1560.    155.
   0   0  20   1426.    138.
   0   0 -20   1473.    138.
   0   0 -20   1670.    209.
   0   0  20   1238.     83.
   0   0  20   1323.     65.
   0   0 -21      0.     39.
   0   0  21      3.      7.
   0   0  21     14.     25.
   0   0 -21    -12.     25.
   0   0  21      8.     28.
   0   0  21      2.      7.
   0   0  22    468.     94.
   0   0 -22    518.    131.
   0   0  22    369.     38.
   0   0 -22    512.    128.
   0   0  22    348.     38.
   0   0  22    475.     83.
   0   0  23      1.     10.
   0   0 -23     28.     28.
   0   0  23     15.     32.
   0   0 -23     -1.     74.
   0   0  23     10.     45.
   0   0  23      2.      7.
   0   0 -24     -3.     79.
   0   0 -24     58.     48.
   0   0  24     43.     87.
   0   0  24     59.     48.
   0   0 -25     11.     38.
   0   0 -25      3.     63.
   0   0  25     28.     37.
   0   0  25      5.     42.
   0   0 -26      6.     73.
   0   0 -26     -3.     68.
   0   0  26     40.     49.
   0   0  26     26.     43.
   0  -1   3  18500.    736.
   0  -1   3  16532.    727.
   0   1  -3  16565.    732.
   0  -1  -3  16758.    768.
   0   1   3  16066.    761.
   0  -1  -3  15687.    753.
   0  -1  -3  16027.    772.
   0   1   3  17077.    783.
   0   1  -3  15699.    792.
   0  -1   3  16316.    771.
   0   1   3  15993.    776.
   0  -1   4  24737.   1357.
   0  -1   4  25188.   1384.
   0   1  -4  23964.   1340.
   0  -1  -4  25030.   1473.
   0   1   4  24264.   1365.
   0   1  -4  25508.   1388.
   0  -1  -4  26016.   1369.
   0  -1   4  27294.   1292.
   0   1   4  24311.   1331.
   0  -1  -4  21571.   1338.
   0   1   4  25926.   1439.
   0  -1   4  27935.   1331.
   0   1   5 127498.  12210.
   0   1  -5 120106.  11017.
   0  -1  -5 121609.  11191.
   0  -1  -5 118931.  11440.
   0  -1   5 123733.  10489.
   0  -1   5 117895.  11211.
   0   1  -5 121174.  10623.
   0  -1   5 117840.  10075.
   0  -1  -5 122173.  11023.
   0  -1   5 117699.  10487.
   0   1   5 111661.  10322.
   0   1   5 122702.  10967.
   0  -1   6  17100.   1005.
   0  -1  -6  20187.   1028.
   0   1  -6  19019.    999.
   0  -1   6  18263.   1033.
   0   1   6  20053.   1013.
   0  -1   6  21803.   1013.
   0   1  -6  19115.   1095.
   0   1   6  18890.   1026.
   0  -1  -6  18867.   1309.
   0  -1   6  22029.   1031.
   0  -1  -6  18242.   1007.
   0   1   6  18662.   1102.
   0   1   7   1311.     89.
   0  -1   7   1293.     93.
   0   1  -7   1339.     84.
   0  -1   7   1282.    120.
   0  -1  -7   1291.     91.
   0  -1  -7   1419.    105.
   0   1   7   1383.     68.
   0   1   7   1271.    100.
   0  -1   7   1403.     64.
   0  -1  -7   1316.    102.
   0  -1   7   1311.     57.
   0   1  -7   1324.     97.
   0  -1  -8  10198.    472.
   0   1   8   9079.    613.
   0  -1   8  11171.    449.
   0   1   8  10470.    600.
   0  -1   8  11453.    452.
   0   1  -8  10438.    510.
   0   1   8  10478.    524.
   0  -1   8  10600.    507.
   0  -1   8  10286.    537.
   0  -1  -8   9772.    550.
   0   1  -8  10299.    556.
   0  -1  -8  10396.    527.
   0  -1  -9   1707.    108.
   0   1  -9   1657.    101.
   0  -1   9   1641.     77.
   0  -1  -9   2115.    163.
   0   1  -9   2069.    150.
   0   1   9   1770.    112.
   0  -1   9   1543.     54.
   0  -1  -9   1659.    113.
   0   1   9   1694.     80.
   0  -1   9   2225.    131.
   0  -1   9   1686.    100.
   0  -1  10      7.     10.
   0  -1  10    -30.     19.
   0  -1 -10     27.     19.
   0   1 -10     73.     30.
   0  -1 -10      9.     12.
   0   1  10      1.     19.
   0   1  10     17.     12.
   0  -1  10      9.      7.
   0  -1 -11   3655.    230.
   0   1 -11   3005.    298.
   0   1 -11   2707.    150.
   0   1  11   2784.    154.
   0  -1 -11   2817.    157.
   0   1  11   2895.    152.
   0  -1  11   2661.     97.
   0   1  11   2619.    186.
   0  -1  11   2704.    110.
   0  -1  11   2701.    147.
   0  -1  11   2611.    167.
   0  -1 -11   2827.    212.
   0  -1  12   3882.    203.
   0  -1  12   3836.    141.
   0   1 -12   3968.    205.
   0  -1  12   4127.    170.
   0  -1 -12   3981.    175.
   0  -1  12   3927.    293.
   0   1 -12   4024.    241.
   0  -1 -12   4024.    280.
   0   1  12   4008.    271.
   0   1  12   3915.    169.
   0   1  12   3770.    305.
   0  -1 -12   4015.    344.
   0  -1  13   2000.     76.
   0  -1  13   1866.    202.
   0   1  13   2111.    132.
   0   1 -13   1961.    152.
   0   1 -13   2043.    125.
   0  -1 -13   2090.    135.
   0  -1  13   2072.    173.
   0  -1  13   2012.     89.
   0  -1 -13   2048.    241.
   0   1  13   2037.     93.
   0   1  13   2007.    148.
   0   1  14   2359.    108.
   0  -1  14   2470.     92.
   0  -1  14   2590.    172.
   0   1 -14   2531.    207.
   0  -1 -14   2480.    161.
   0  -1  14   2502.    149.
   0   1  14   2410.    106.
   0   1 -14   2522.    194.
   0   1  14   2513.    179.
   0  -1  14   2461.    111.
   0   1  14   2495.    155.
   0  -1 -14   2421.    213.
   0  -1 -15   1560.    158.
   0  -1  15   1175.     63.
   0   1 -15   1656.    225.
   0   1  15   1184.     81.
   0  -1 -15   1304.    107.
   0  -1  15   1205.     99.
   0   1  15   1263.     65.
   0  -1  15   1362.    122.
   0  -1  15   1206.     50.
   0   1 -15   1243.    100.
   0   1  15   1279.    104.
   0   1  15   1322.    130.
   0   1  16   1323.    162.
   0  -1  16   1147.     49.
   0  -1  16   1155.    122.
   0  -1 -16   1272.    109.
   0   1 -16   1187.    104.
   0  -1  16   1162.     65.
   0   1 -16   1113.    151.
   0   1  16   1224.     86.
   0  -1  16   1223.    102.
   0   1  16   1072.    194.
   0  -1 -16   1178.    157.
   0   1  16   1183.     60.
   0  -1  17     36.     38.
   0   1  17     44.     34.
   0  -1 -17     32.     51.
   0   1 -17     41.     32.
   0   1  17     47.     15.
   0   1 -17     56.     48.
   0  -1 -17     45.     55.
   0  -1  17     35.     10.
   0  -1  17     36.     16.
   0  -1  17     31.     32.
   0   1  17     24.     40.
   0   1  17     48.     23.
   0  -1  18    506.     28.
   0   1 -18    516.    120.
   0  -1 -18    551.     81.
   0   1  18    618.     94.
   0  -1  18    482.     28.
   0  -1 -18    591.    197.
   0   1  18    547.     37.
   0   1  18    515.     57.
   0  -1  18    576.    119.
   0   1  18    555.     80.
   0   1 -18    539.    112.
   0  -1  18    608.    142.
   0   1  19    989.    122.
   0  -1  19    959.    116.
   0  -1 -19    893.    162.
   0  -1  19    745.     51.
   0   1 -19    868.    146.
   0  -1 -19    944.    107.
   0   1  19    892.     71.
   0   1  19    939.    104.
   0  -1  19    985.    101.
   0   1  19    812.     51.
   0   1 -19    882.    101.
   0  -1  19    802.     50.
   0   1  20    257.     39.
   0   1 -20    297.    157.
   0  -1 -20    224.    102.
   0  -1 -20    245.     65.
   0  -1  20    259.     71.
   0  -1  20    243.     61.
   0  -1  20    198.     17.
   0   1  20    276.    101.
   0  -1  20    192.     17.
   0   1  20    261.     26.
   0   1 -20    300.     61.
   0   1  20    243.     75.
   0   1 -21    136.     51.
   0   1 -21    168.     82.
   0  -1  21     96.     13.
   0  -1  21    150.     60.
   0  -1  21    115.     13.
   0  -1 -21    130.     85.
   0   1  21    137.     30.
   0   1  21    181.     63.
   0  -1  21    144.     52.
   0  -1 -21    166.     88.
   0   1  21    140.     20.
   0   1  21    125.     55.
   0   1 -22      3.     37.
   0  -1  22     -1.      8.
   0  -1  22     -3.      8.
   0  -1  22    -12.     36.
   0   1 -22     -2.     35.
   0   1  22     -7.     12.
   0   1  22      3.     24.
   0   1  22      2.      8.
   0   1  22     18.     27.
   0  -1 -22      0.     63.
   0  -1 -22      8.     24.
   0  -1  22      2.     42.
   0   1  23     12.     17.
   0   1  23     15.     40.
   0  -1 -23     25.     35.
   0  -1  23      1.     33.
   0   1 -23     45.     33.
   0  -1  23     13.     36.
   0  -1 -23      3.     93.
   0   1 -23      0.     52.
   0   1  23     11.     35.
   0   1  23      8.     10.
   0   1 -24     -1.    178.
   0  -1 -24    231.     72.
   0  -1  24      4.     68.
   0  -1  24    219.     76.
   0   1  24    223.     72.
   0   1 -24    269.     67.
   0   1  24    265.     82.
   0  -1 -24      2.    116.
   0   1  25     11.     77.
   0   1  25     29.     69.
   0  -1 -25     32.     42.
   0  -1 -25      0.     69.
   0  -1  25     34.     45.
   0  -1  25      2.     41.
   0   1 -25      0.     67.
   0   1 -25     40.     41.
   0   1 -26      4.     50.
   0   1  26     13.     37.
   0  -1 -26     36.     56.
   0  -1  26     -8.     51.
   0  -1 -26     -1.     52.
   0   1  26     -7.     33.
   0  -1  26     -2.     36.
   0   1 -26     14.     51.
   0  -2  -3  26289.   1451.
   0   2   3  25951.   1418.
   0  -2  -3  26362.   1438.
   0   2   3  25823.   1415.
   0  -2  -3  25265.   1400.
   0   2   3  25446.   1505.
   0   2  -3  27614.   1358.
   0  -2   3  26370.   1364.
   0   2  -3  26303.   1297.
   0   2  -3  26930.   1419.
   0  -2   3  25902.   1387.
   0   2  -4  11140.    498.
   0  -2  -4  10791.    507.
   0   2   4  10198.    511.
   0  -2   4  11336.    471.
   0  -2   4  10888.    564.
   0  -2  -4  10119.    578.
   0   2  -4  13251.    468.
   0   2   4  10772.    507.
   0   2   4   9776.    478.
   0   2  -4  11346.    470.
   0  -2  -4   9838.    592.
   0   2   5   1669.    101.
   0  -2  -5   1723.    113.
   0  -2  -5   2984.    194.
   0   2  -5   2694.    140.
   0  -2  -5   1728.    101.
   0  -2   5   1570.    112.
   0   2   5   1717.    111.
   0  -2   5   1692.     88.
   0  -2   5   1748.     55.
   0   2  -5   1707.     87.
   0  -2  -6   6615.    373.
   0   2   6   6990.    344.
   0  -2   6   6708.    330.
   0   2   6   6772.    371.
   0  -2   6   8181.    274.
   0   2   6   7316.    337.
   0   2  -6   6622.    299.
   0  -2  -6   7009.    352.
   0  -2   6   6858.    303.
   0   2  -6   6561.    346.
   0  -2  -6   6999.    327.
   0  -2   6   8282.    272.
   0   2  -7   2062.    121.
   0  -2  -7   2107.    108.
   0  -2   7   2140.     67.
   0  -2  -7   2028.    138.
   0  -2   7   2078.    120.
   0   2  -7   2077.    105.
   0  -2  -7   2103.    124.
   0   2   7   2082.    139.
   0   2   7   2136.    121.
   0  -2   7   2067.     64.
   0   2   7   2192.    148.
   0  -2   7   2110.    148.
   0   2  -8    818.     77.
   0  -2   8    837.     26.
   0  -2  -8    919.     89.
   0  -2   8    889.     72.
   0  -2  -8    876.     59.
   0   2   8    883.     58.
   0   2   8   1005.     73.
   0  -2   8    916.     33.
   0  -2  -8    953.     75.
   0   2   8    945.     84.
   0  -2   8    885.     93.
   0   2  -8    871.     95.
   0  -2   9   1421.     54.
   0   2  -9   1524.     88.
   0  -2   9   1396.    127.
   0   2   9   1800.    140.
   0   2   9   1409.     79.
   0  -2  -9   1403.     81.
   0  -2  -9   1496.    152.
   0   2   9   1445.    101.
   0  -2   9   1436.     42.
   0  -2   9   1430.    106.
   0  -2 -10  10007.    483.
   0  -2  10   9711.    531.
   0  -2 -10   9896.    605.
   0   2 -10  10087.    577.
   0  -2 -10   8155.    808.
   0   2  10   9879.    473.
   0   2  10   9992.    596.
   0   2 -10   9827.    490.
   0  -2  10  10303.    416.
   0  -2  10   9930.    492.
   0   2  10   8565.    741.
   0  -2  10  10146.    414.
   0  -2  11   5611.    211.
   0   2  11   5648.    296.
   0  -2 -11   5695.    307.
   0  -2 -11   5863.    374.
   0   2  11   5748.    294.
   0   2 -11   5578.    332.
   0   2 -11   5299.    326.
   0  -2  11   5558.    211.
   0  -2  11   5544.    300.
   0   2  11   5544.    325.
   0  -2 -11   5774.    302.
   0  -2  11   5695.    276.
   0  -2  12   1318.     43.
   0   2 -12   1325.    170.
   0   2  12   1300.    114.
   0  -2 -12   1388.    100.
   0  -2 -12   1287.     74.
   0  -2 -12   1404.    127.
   0  -2  12   1302.     86.
   0  -2  12   1261.     43.
   0   2 -12   1314.     88.
   0   2  12   1385.     98.
   0   2  12   1303.     72.
   0  -2  12   1354.    101.
   0  -2  13   1830.     61.
   0   2  13   1776.    215.
   0   2 -13   1792.    144.
   0   2  13   1872.     94.
   0  -2  13   1924.    131.
   0  -2  13   1835.     73.
   0   2  13   1928.    125.
   0  -2 -13   1819.    166.
   0   2 -13   1894.    115.
   0  -2  13   1940.    117.
   0  -2 -13   1828.    129.
   0  -2 -13   2000.    131.
   0  -2 -14    646.    100.
   0   2  14    608.     81.
   0  -2  14    571.     60.
   0  -2 -14    556.     46.
   0  -2  14    593.     74.
   0   2  14    595.     69.
   0  -2 -14    619.     70.
   0  -2  14    541.     30.
   0   2 -14    910.     95.
   0   2 -14    576.     60.
   0  -2  14    523.     31.
   0   2  14    574.     65.
   0   2  15      3.     14.
   0  -2  15     17.      6.
   0   2 -15     43.     40.
   0  -2 -15     42.     46.
   0   2 -15    111.     38.
   0   2  15     34.     15.
   0  -2 -15    133.     45.
   0  -2  15     29.      7.
   0  -2  15     35.     39.
   0   2  15     27.     27.
   0  -2  15     12.     48.
   0   2  15      2.     34.
   0   2  16     33.     36.
   0  -2 -16     46.     48.
   0   2  16     36.     15.
   0   2 -16      8.     27.
   0   2  16     31.     29.
   0  -2  16     26.     42.
   0  -2  16     16.     10.
   0  -2  16     90.     51.
   0  -2 -16   -168.     82.
   0   2  16     18.     25.
   0  -2  16     24.     11.
   0  -2 -17     33.     33.
   0   2  17     52.     25.
   0  -2  17     52.     34.
   0   2  17     31.     52.
   0  -2  17     38.     29.
   0   2  17     20.     63.
   0  -2  17     28.     11.
   0   2 -17     28.     29.
   0   2 -17     14.     45.
   0   2  17     28.     16.
   0  -2 -17    -21.     52.
   0  -2  17     27.      7.
   0   2  18     62.     19.
   0   2  18    123.     48.
   0  -2  18     69.     42.
   0  -2 -18     81.     64.
   0   2  18     69.     19.
   0  -2  18     61.     36.
   0   2 -18     48.     37.
   0  -2 -18     77.     41.
   0  -2  18     59.     12.
   0   2 -18     91.     54.
   0  -2  18     53.      9.
   0   2  18     74.     40.
   0  -2  19   1657.    156.
   0   2 -19   1610.    138.
   0   2  19   1583.    113.
   0  -2 -19   1825.    221.
   0   2  19   1789.    175.
   0  -2 -19   1697.    153.
   0  -2  19   1594.    135.
   0   2  19   1641.    151.
   0   2  19   1486.     87.
   0   2 -19   1703.    195.
   0   2  20     98.     18.
   0  -2 -20     62.     71.
   0  -2  20     53.     12.
   0  -2  20     41.      8.
   0   2  20    101.     50.
   0   2 -20    -37.    102.
   0  -2  20     48.     61.
   0   2  20     77.     19.
   0  -2 -20    104.     68.
   0   2  20     77.     43.
   0   2 -20     70.     40.
   0  -2  20     73.     44.
   0   2  21    148.     36.
   0  -2 -21    200.     93.
   0  -2  21    100.     14.
   0   2 -21    200.     50.
   0  -2 -21    175.     86.
   0  -2  21    103.     14.
   0  -2  21    146.     82.
   0   2  21    200.     66.
   0  -2  21    215.     90.
   0   2  21    156.     56.
   0   2 -21    245.     81.
   0   2  21    159.     36.
   0  -2  22    260.     72.
   0  -2 -22     -3.    186.
   0   2  22    229.     30.
   0   2  22    275.     72.
   0  -2  22    240.     64.
   0   2 -22    240.    102.
   0   2 -22    329.    104.
   0   2  22    219.     29.
   0  -2 -22    238.     73.
   0   2  22    277.     84.
   0  -2  23    178.     63.
   0   2 -23      3.     90.
   0  -2 -23    166.     64.
   0  -2  23     -4.     58.
   0   2  23    132.     24.
   0   2  23    136.     24.
   0   2  23    182.     63.
   0   2 -23    208.     56.
   0  -2 -23     -2.    102.
   0   2  23    178.     72.
   0  -2 -24      1.     66.
   0   2  24     13.     21.
   0   2 -24      1.    100.
   0  -2  24      1.     37.
   0   2 -24     27.     36.
   0   2  24    -11.     46.
   0   2  24     11.     21.
   0  -2 -24     83.     41.
   0  -2  24     33.     41.
   0   2  24     47.     41.
   0  -2  25     -5.     45.
   0  -2 -25      7.     49.
   0   2  25    -12.     31.
   0  -2 -25      7.     51.
   0   2  25      8.     35.
   0   2 -25     13.     28.
   0  -2  25      2.     32.
   0   2 -25      0.     47.
   0  -2  26      0.     34.
   0  -2  26     13.     62.
   0   2 -26    -22.     55.
   0   2  26    -47.     69.
   0   2 -26      7.     54.
   0  -2 -26     19.     38.
   0   2  26    -40.     37.
   0  -3   0     18.      8.
   0   3   0     19.     13.
   0  -3   0     22.     13.
   0   3   0     16.      7.
   0   3   0     10.      9.
   0  -3   0     16.      7.
   0   3   1   1160.     68.
   0  -3  -1   1170.     73.
   0   3  -1   1103.     32.
   0   3  -1   1120.     37.
   0  -3  -1   1121.     49.
   0   3   1   1126.     47.
   0  -3   1   1155.     37.
   0   3  -1   1131.     48.
   0   3   1   1159.     67.
   0  -3   1   1131.     54.
   0  -3  -1   1211.     66.
   0  -3   2   1722.     64.
   0  -3  -2   1623.    116.
   0  -3  -2   1670.     80.
   0   3   2   1673.     78.
   0   3  -2   1769.     53.
   0  -3  -2   1725.     95.
   0   3   2   1690.    118.
   0   3   2   1711.     97.
   0   3  -2   1765.     75.
   0   3  -2   1746.     50.
   0  -3   2   1891.     92.
   0   3   3   1049.     72.
   0  -3  -3   1093.     72.
   0   3  -3   1047.     39.
   0   3   3   1160.    126.
   0  -3  -3   1038.     70.
   0  -3   3   1073.     48.
   0   3  -3   1122.     35.
   0  -3  -3   1105.     76.
   0   3   3   1042.     66.
   0   3  -3   1025.     42.
   0  -3   3   1114.     38.
   0  -3   3   1083.     41.
   0  -3  -4    133.     37.
   0  -3   4    286.     45.
   0   3   4    143.     66.
   0   3   4    454.     58.
   0   3  -4    108.     19.
   0  -3   4    364.     39.
   0  -3  -4    105.     37.
   0   3   4     90.     35.
   0   3  -5   2396.    100.
   0   3  -5   2431.     70.
   0   3   5   2486.    201.
   0   3   5   2258.    133.
   0  -3   5   2349.    167.
   0   3  -5   2580.    146.
   0  -3   5   2447.    139.
   0  -3  -5   2311.    138.
   0  -3  -5   2430.    136.
   0   3  -6    667.     85.
   0  -3   6    644.     42.
   0   3   6    727.     92.
   0  -3   6    636.     50.
   0   3   6    614.     60.
   0  -3  -6    656.     58.
   0   3  -6    555.     14.
   0  -3  -6    633.     64.
   0   3  -6    632.     42.
   0  -3  -6    619.     72.
   0   3   6    600.     67.
   0  -3   7   5895.    283.
   0   3   7   5992.    319.
   0  -3  -7   5603.    275.
   0   3   7   5846.    281.
   0  -3   7   5792.    252.
   0   3   7   5884.    292.
   0   3  -7   5760.    299.
   0  -3   7   6833.    201.
   0   3  -7   5833.    289.
   0  -3  -7   7180.    378.
   0  -3  -7   5819.    294.
   0  -3  -8    288.     58.
   0  -3   8    262.      9.
   0   3   8    383.     90.
   0   3  -8    280.     33.
   0  -3  -8    289.     46.
   0  -3   8     97.     69.
   0  -3  -8    284.     39.
   0   3  -8    410.     44.
   0   3   8    351.     41.
   0   3   8    303.     71.
   0  -3   8    396.     57.
   0  -3  -9    145.     39.
   0   3   9    136.     38.
   0   3   9    161.     32.
   0   3   9     76.     53.
   0  -3   9    254.     49.
   0   3  -9    147.     47.
   0   3  -9     70.     46.
   0  -3  -9    152.     31.
   0  -3   9    161.      8.
   0  -3   9     92.     65.
   0  -3  10   8080.    282.
   0  -3 -10   7113.    510.
   0  -3  10   7621.    424.
   0   3  10   7608.    465.
   0  -3 -10   7712.    438.
   0   3 -10   7367.    357.
   0  -3  10   8516.    293.
   0   3  10   7748.    402.
   0  -3  10   7393.    480.
   0   3  10   7823.    378.
   0   3 -10   6895.    524.
   0  -3 -10   7796.    412.
   0  -3 -11     21.     20.
   0   3  11     50.     39.
   0  -3 -11     49.     26.
   0   3 -11     -2.     29.
   0   3  11     47.     49.
   0  -3  11     26.     31.
   0  -3 -11     44.     34.
   0  -3  11     31.     38.
   0   3 -11     27.     19.
   0  -3  11     33.      5.
   0   3  11     41.     30.
   0   3  12   2077.    147.
   0  -3  12   2180.    157.
   0   3  12   2137.    110.
   0  -3 -12   2137.    153.
   0  -3  12   2133.     64.
   0  -3 -12   2131.    136.
   0   3 -12   2081.    156.
   0   3  12   2194.    133.
   0  -3  12   2145.    181.
   0  -3  12   1992.     57.
   0  -3 -12   2162.    164.
   0   3 -12   2083.    141.
   0   3  13    808.     93.
   0  -3 -13    865.    106.
   0  -3 -13    638.     74.
   0  -3  13    664.     61.
   0   3  13    712.     73.
   0  -3  13    769.     73.
   0  -3  13    718.     26.
   0   3 -13    673.     61.
   0   3  13    680.     53.
   0  -3 -13    678.     56.
   0  -3  13    684.     26.
   0   3 -13    623.    139.
   0  -3  14    604.     67.
   0  -3  14    517.     17.
   0   3  14    549.     70.
   0  -3  14    544.     22.
   0  -3 -14    713.    168.
   0   3  14    537.     68.
   0   3  14    604.     85.
   0  -3  14    603.     58.
   0  -3 -14    545.     75.
   0  -3 -14    569.    109.
   0   3 -14    557.     85.
   0   3 -14    566.     58.
   0  -3  15   3673.    227.
   0   3 -15   3669.    261.
   0   3  15   3855.    228.
   0  -3  15   3818.    209.
   0  -3 -15   3798.    232.
   0  -3  15   3677.    123.
   0   3  15   3655.    181.
   0   3  15   3577.    256.
   0  -3  15   3306.    107.
   0  -3 -15   3723.    442.
   0   3 -15   3605.    258.
   0  -3 -15   3569.    188.
   0  -3  16   5229.    185.
   0   3  16   5677.    370.
   0  -3  16   5087.    179.
   0   3 -16   5332.    363.
   0  -3 -16   5490.    334.
   0  -3 -16   5715.    437.
   0   3  16   5604.    334.
   0  -3 -16   5120.    273.
   0  -3  16   5429.    333.
   0   3 -16   5409.    305.
   0   3  16   5321.    268.
   0  -3  16   5346.    304.
   0  -3  17   1328.     45.
   0  -3  17   1587.    119.
   0   3 -17   1446.    249.
   0   3 -17   1607.    121.
   0   3  17   1543.    120.
   0  -3 -17   1626.    138.
   0   3  17   1506.     87.
   0   3  17   1573.    134.
   0  -3  17   1606.    134.
   0   3  17   1563.    155.
   0  -3 -17   1383.    204.
   0   3  18    371.     43.
   0   3  18    524.    143.
   0   3 -18    412.     66.
   0   3 -18    409.     98.
   0  -3 -18    467.     79.
   0  -3  18    485.     75.
   0  -3  18    395.    104.
   0   3  18    451.     42.
   0   3  18    397.    123.
   0  -3 -18    467.    118.
   0   3 -19    110.     67.
   0   3  19     92.     24.
   0  -3 -19    230.     78.
   0  -3 -19     56.     50.
   0   3 -19    114.     63.
   0  -3  19     85.     67.
   0  -3  19     60.     76.
   0   3  19     93.     49.
   0   3  19     88.     39.
   0   3  19     88.     57.
   0   3  20     19.     23.
   0   3 -20     -2.     31.
   0   3  20      2.     11.
   0  -3  20     17.     22.
   0   3  20     -1.     11.
   0   3 -20     12.     20.
   0   3  20     -3.     28.
   0  -3 -20    -48.     62.
   0  -3 -20    -16.     40.
   0  -3  20    -13.     21.
   0  -3  21     49.     44.
   0  -3 -21     68.     49.
   0  -3 -21      3.    125.
   0  -3  21     52.     41.
   0   3  21     63.     35.
   0   3  21    110.     56.
   0   3 -21     86.    107.
   0   3 -21     79.     41.
   0   3  21     70.     22.
   0   3  21     50.     48.
   0  -3 -22      2.     25.
   0   3 -22      8.     34.
   0   3 -22     -5.     21.
   0  -3 -22      0.     39.
   0  -3  22     19.     21.
   0   3  22    -11.     11.
   0   3  22      6.     11.
   0   3  22    -11.     41.
   0  -3  22      6.     23.
   0   3  22     55.     47.
   0   3  23      0.     10.
   0  -3 -23      0.     40.
   0   3 -23      3.     34.
   0   3 -23    -11.     34.
   0   3  23    -41.     28.
   0  -3 -23     -7.     25.
   0  -3  23     14.     34.
   0   3  23      5.     16.
   0   3  23     22.     25.
   0  -3  23     -4.     23.
   0   3  24     56.     48.
   0   3  24     59.     53.
   0   3  24     34.     18.
   0  -3  24     27.     71.
   0   3  24     20.     28.
   0  -3  24     -2.     66.
   0  -3 -24      4.     74.
   0   3 -24      1.     66.
   0   3 -24     50.     40.
   0  -3 -24     65.     48.
   0  -3  25      0.     22.
   0   3  25     -3.     25.
   0   3  25    -37.     28.
   0  -3 -25      0.     40.
   0   3  25      2.      9.
   0  -3 -25     24.     42.
   0   3 -25      6.     21.
   0   3 -25      3.     59.
   0  -3  25      0.     23.
   0  -3  26      0.     28.
   0  -3 -26     -1.     87.
   0  -3  26      4.     30.
   0  -3 -26     -9.     33.
   0   3  26     -4.     53.
   0   3 -26     -1.     45.
   0   3  26      7.     59.
   0   3 -26     30.     44.
   0   4   0   1542.     87.
   0  -4   0   1579.     88.
   0   4   0   1585.     57.
   0  -4   0   1503.     82.
   0  -4   0   1570.     83.
   0   4   0   1471.     51.
   0   4  -1  18962.    857.
   0   4  -1  18782.    853.
   0  -4  -1  17640.    855.
   0   4   1  16549.    855.
   0   4   1  17307.    827.
   0   4  -1  18432.    848.
   0  -4   1  18494.    858.
   0   4  -1  17044.    852.
   0  -4  -1  16151.    848.
   0  -4  -1  17053.    839.
   0   4   1  16292.    961.
   0  -4   1  17268.    933.
   0  -4   2   1389.     59.
   0  -4  -2   1345.     92.
   0  -4   2   1397.     68.
   0   4   2   1310.     93.
   0   4  -2   1340.     57.
   0   4  -2   1370.     72.
   0   4   2   1335.     76.
   0  -4  -2   1291.    115.
   0   4   2   1343.     70.
   0   4  -2   1375.     55.
   0   4  -2   1443.     62.
   0  -4  -2   1341.    111.
   0   4   3   1211.     95.
   0   4   3    723.     71.
   0  -4   3    620.     37.
   0   4   3    646.     55.
   0  -4   3    595.     33.
   0   4  -3    756.     52.
   0   4  -3    698.     30.
   0  -4  -3    667.     67.
   0   4  -3    458.     42.
   0  -4  -3    638.     57.
   0  -4   3    691.     49.
   0   4  -4   3596.    126.
   0  -4   4   3547.    178.
   0  -4   4   3750.    167.
   0  -4  -4   3755.    187.
   0  -4   4   3851.    154.
   0   4  -4   3443.    189.
   0   4   4   3874.    204.
   0   4   4   3544.    244.
   0   4  -4   3554.    127.
   0   4   4   3641.    250.
   0  -4  -4   3830.    202.
   0  -4  -4   4011.    423.
   0  -4   5  10579.    496.
   0  -4   5  12581.    501.
   0   4   5  10843.    549.
   0   4   5  11102.    574.
   0   4  -5  10715.    498.
   0  -4   5  11332.    524.
   0   4  -5  12599.    511.
   0  -4  -5  10848.    572.
   0   4  -5  11336.    513.
   0   4   5  10707.    565.
   0  -4  -5  10667.    551.
   0  -4  -5  11115.    576.
   0   4   6   4550.    253.
   0   4   6   4510.    296.
   0   4  -6   4719.    219.
   0  -4   6   4958.    154.
   0   4   6   4810.    242.
   0  -4  -6   4424.    301.
   0  -4   6   4940.    230.
   0  -4  -6   4907.    311.
   0   4  -6   4735.    208.
   0  -4   6   4665.    254.
   0   4  -6   5109.    162.
   0  -4  -6   4605.    272.
   0  -4  -7    -19.     47.
   0   4   7     13.     21.
   0   4  -7     26.     13.
   0  -4   7     26.     13.
   0  -4  -7     19.     20.
   0   4  -7      2.     18.
   0   4   7     29.     21.
   0  -4   7     20.     16.
   0  -4  -7     21.     21.
   0   4  -7     20.      4.
   0   4   7     12.     25.
   0   4  -8    150.     26.
   0  -4   8    255.     57.
   0  -4  -8    193.     42.
   0   4   8    149.     38.
   0  -4  -8    162.     38.
   0   4  -8    235.     42.
   0   4   8    277.     42.
   0  -4   8    275.     31.
   0   4   9   5603.    376.
   0  -4  -9   3935.    215.
   0  -4   9   3735.    219.
   0  -4   9   3882.    255.
   0   4   9   4082.    215.
   0   4   9   4138.    206.
   0   4  -9   3902.    176.
   0   4  -9   4115.    232.
   0  -4  -9   3921.    204.
   0   4  10     61.     42.
   0  -4  10     50.     35.
   0  -4 -10     70.     26.
   0   4  10     62.     30.
   0  -4 -10    100.     31.
   0   4 -10     84.     35.
   0  -4  10     53.     27.
   0   4 -11    763.     54.
   0  -4  11    754.     63.
   0  -4 -11    757.    110.
   0   4  11    738.     60.
   0   4 -11    682.    112.
   0  -4 -11    745.     95.
   0   4  11    733.     84.
   0  -4  11    746.     54.
   0  -4 -11    759.    154.
   0   4  11    725.     70.
   0  -4 -12     45.     49.
   0   4 -12     70.     31.
   0   4  12     65.     58.
   0  -4 -12     70.     67.
   0   4  12     54.     24.
   0   4  12     55.     47.
   0  -4 -12     56.     25.
   0   4 -12     44.     35.
   0  -4  12     69.     27.
   0  -4  12     59.     23.
   0  -4 -13    967.    129.
   0   4 -13    814.     92.
   0   4  13    836.     64.
   0   4  13    848.     81.
   0   4 -13    790.     63.
   0  -4  13    792.     76.
   0   4  13    808.    100.
   0  -4  13    819.     96.
   0  -4 -13    871.     84.
   0  -4 -13    880.    100.
   0  -4  14     75.     42.
   0   4 -14    -10.     63.
   0  -4  14     46.     50.
   0   4  14     87.     38.
   0  -4 -14     71.     25.
   0   4  14     75.     33.
   0   4 -14     66.     25.
   0  -4 -14     60.     34.
   0  -4 -14     16.     54.
   0   4  14     29.     42.
   0   4  15    162.     98.
   0  -4  15    183.     62.
   0  -4 -15    169.     37.
   0   4  15    167.     34.
   0   4 -15    199.     38.
   0  -4 -15    124.     81.
   0  -4  15    206.     73.
   0   4  15    271.     78.
   0  -4 -15    217.     50.
   0   4 -15    158.     57.
   0   4  16   1662.    165.
   0  -4 -16   2292.    232.
   0   4 -16   1751.    168.
   0  -4 -16   1625.    111.
   0  -4  16   1695.    119.
   0  -4 -16   1784.    147.
   0   4  16   1706.    106.
   0  -4  16   1744.    193.
   0   4  16   1782.    144.
   0   4 -16   1700.    170.
   0  -4  17     53.     34.
   0   4  17     46.     36.
   0  -4 -17     45.     26.
   0   4  17    131.     46.
   0  -4 -17     29.     39.
   0   4 -17     79.     76.
   0  -4 -17     95.     60.
   0   4  17     53.     38.
   0   4 -17     34.     30.
   0  -4  17     33.     30.
   0   4  18   1035.    130.
   0   4 -18   1072.     97.
   0   4  18    967.     75.
   0   4  18    982.     72.
   0   4  18    993.    113.
   0  -4 -18   1015.    167.
   0   4 -18   1124.    139.
   0  -4  18   1033.     95.
   0  -4 -18   1027.    181.
   0  -4  18   1018.    106.
   0   4 -19     13.     27.
   0   4  19    -51.     39.
   0  -4  19     37.     16.
   0   4  19      4.     11.
   0  -4 -19      5.     34.
   0   4  19     -3.     11.
   0   4  19      1.     33.
   0  -4  19      3.     18.
   0   4  20     31.     20.
   0  -4  20     26.     31.
   0   4  20     14.     44.
   0   4  20     43.     38.
   0  -4 -20     27.     39.
   0   4 -20     20.     31.
   0   4  20     35.     31.
   0  -4  20     39.     34.
   0   4 -20     -2.     47.
   0  -4 -20     10.     60.
   0   4 -21     50.     39.
   0  -4 -21     -3.     75.
   0   4  21     70.     24.
   0  -4  21     55.     44.
   0   4  21     61.     55.
   0  -4  21     55.     63.
   0   4 -21     74.    101.
   0   4  21     66.     24.
   0  -4 -21     87.     49.
   0   4  21     64.     49.
   0   4  22     20.     31.
   0   4 -22     70.     53.
   0   4 -22     35.     33.
   0  -4 -22     24.     42.
   0   4  22      5.     40.
   0   4  22     22.     30.
   0  -4  22     45.     54.
   0  -4  22      2.     57.
   0   4  22     28.     47.
   0  -4 -22     -4.     63.
   0   4  23    264.     40.
   0   4 -23    327.    108.
   0  -4 -23     -7.    132.
   0  -4 -23    324.     85.
   0   4 -23     -2.    109.
   0   4  23    298.     39.
   0  -4  23    324.     72.
   0  -4  23    287.     69.
   0   4  23    297.    134.
   0   4  23    282.    154.
   0  -4  24      2.     46.
   0   4  24     74.     38.
   0  -4  24    118.     49.
   0   4  24     31.     39.
   0   4 -24     81.     46.
   0   4  24    120.     63.
   0   4 -24      3.     74.
   0  -4 -24      2.     89.
   0  -4 -24     86.     93.
   0   4  24    108.     56.
   0   4  25     34.     46.
   0  -4 -25     16.     43.
   0   4 -25    -12.     33.
   0   4  25     17.     17.
   0   4  25     11.     17.
   0  -4 -25     -1.    110.
   0  -4  25      1.     34.
   0   4 -25      0.     91.
   0   4  25     41.     41.
   0  -4  25     27.     35.
   0   4  26     91.     66.
   0  -4 -26      2.     92.
   0   4  26     64.     58.
   0   4 -26     80.     75.
   0  -4  26      0.     77.
   0  -4 -26     82.     60.
   0  -4  26     61.     50.
   0   4 -26    -10.     76.
   0  -5   0     43.     27.
   0   5   0     44.     13.
   0   5   0    209.     28.
   0  -5   0     34.     14.
   0  -5  -1  14112.    870.
   0   5   1  15954.    828.
   0   5  -1  16321.    750.
   0   5  -1  16394.    833.
   0  -5   1  16068.    744.
   0  -5  -1  15232.    736.
   0   5  -1  13909.    721.
   0  -5   1  14352.    732.
   0  -5  -1  15682.    869.
   0   5  -1  15937.    746.
   0   5   1  14673.    756.
   0   5   1  13432.    736.
   0   5  -2  15383.    715.
   0  -5  -2  19584.   1242.
   0   5   2  13831.    876.
   0   5   2  14138.    700.
   0   5   2  15956.    907.
   0  -5   2  16236.    735.
   0  -5  -2  13731.    770.
   0   5  -2  14709.    736.
   0  -5   2  16540.    718.
   0  -5   2  14687.    720.
   0   5  -2  14366.    774.
   0  -5  -2  13489.    736.
   0  -5   3    395.     54.
   0   5   3    391.     58.
   0   5  -3    381.     22.
   0   5  -3    351.     28.
   0  -5   3    378.     29.
   0   5  -3    390.     26.
   0   5  -3    406.     20.
   0   5   3    415.     70.
   0  -5  -3    367.     57.
   0  -5  -3    347.     70.
   0   5   4   6340.    313.
   0  -5  -4   6677.    426.
   0  -5   4   6624.    266.
   0  -5  -4   6390.    310.
   0   5  -4   6488.    259.
   0  -5   4   6578.    269.
   0   5  -4   6751.    286.
   0   5  -4   6487.    274.
   0   5   4   6477.    305.
   0   5   4   6575.    335.
   0  -5  -4   6534.    400.
   0  -5   4   6811.    296.
   0   5   5     78.     33.
   0  -5  -5     77.     28.
   0  -5   5    117.     14.
   0  -5  -5     63.     33.
   0   5  -5     70.     16.
   0  -5   5     85.     19.
   0   5   5     66.     27.
   0   5  -5     70.     15.
   0   5   5     36.     54.
   0   5  -5     77.     21.
   0  -5   5     72.     16.
   0   5  -6     21.     11.
   0   5  -6     41.     15.
   0   5   6    -38.     27.
   0  -5   6     23.     14.
   0  -5  -6     23.     24.
   0   5   6     23.     24.
   0  -5   6     41.     10.
   0   5   6     11.     21.
   0  -5  -6     18.     22.
   0  -5   6     30.     18.
   0  -5  -7   5972.    306.
   0  -5  -7   5689.    294.
   0  -5  -7   5447.    349.
   0   5  -7   5832.    199.
   0   5  -7   5599.    255.
   0  -5   7   5635.    256.
   0   5  -7   5676.    260.
   0   5   7   5966.    302.
   0  -5   7   6163.    204.
   0   5   7   5054.    403.
   0  -5   7   6151.    288.
   0   5   7   5710.    290.
   0   5   8     21.     23.
   0  -5  -8     33.     24.
   0   5  -8     20.     23.
   0   5  -8     28.      3.
   0  -5  -8     31.     24.
   0   5   8     36.     24.
   0  -5   8     63.     17.
   0  -5  -9     57.     29.
   0   5  -9    -92.     49.
   0  -5   9    136.     31.
   0   5  -9     48.     17.
   0   5   9     97.     46.
   0   5   9    -33.     40.
   0  -5  -9     96.     57.
   0  -5   9    109.     36.
   0   5   9     62.     47.
   0  -5  -9     70.     44.
   0   5 -10   1323.     96.
   0   5  10   1373.     96.
   0   5  10   1315.     89.
   0   5  10   1325.    111.
   0  -5 -10   1363.     92.
   0  -5 -10   1378.     98.
   0  -5  10   1370.     98.
   0   5 -10   1187.     92.
   0  -5  10   1308.     80.
   0  -5 -10   1298.    129.
   0  -5  11   1972.     99.
   0   5  11   1921.    145.
   0  -5 -11   1916.    127.
   0  -5  11   2008.    111.
   0   5  11   1983.    117.
   0  -5 -11   1898.    118.
   0   5  11   1976.    127.
   0  -5 -11   2040.    163.
   0   5 -11   1941.    119.
   0   5 -11   2001.     99.
   0   5  12    -13.     20.
   0  -5 -12      3.     17.
   0  -5 -12    -17.     20.
   0   5 -12    -14.     19.
   0   5  12    -25.     24.
   0  -5  12    -10.     16.
   0   5 -12     -4.     13.
   0   5  12    -13.     16.
   0  -5  12     19.     14.
   0  -5 -13     65.     26.
   0  -5 -13     59.     51.
   0   5  13     73.     39.
   0  -5 -13     54.     31.
   0   5  13     43.     30.
   0  -5  13     54.     25.
   0  -5  13     33.     22.
   0   5  13     47.     25.
   0   5 -13     37.     33.
   0   5 -13     57.     34.
   0   5  14    817.    100.
   0   5  14    648.     92.
   0  -5 -14    617.     99.
   0   5 -14    613.     57.
   0  -5  14    625.     67.
   0   5  14    673.     75.
   0  -5 -14    668.     80.
   0  -5 -14   1220.    127.
   0   5 -14    749.     86.
   0  -5  14    604.     59.
   0  -5 -15   2062.    220.
   0  -5 -15   2112.    136.
   0  -5  15   2071.    139.
   0   5 -15   2070.    167.
   0   5  15   2114.    153.
   0  -5 -15   2144.    158.
   0   5 -15   2073.    125.
   0   5  15   2170.    129.
   0  -5  15   2104.    131.
   0   5  15   2021.    184.
   0  -5 -16     71.     56.
   0  -5 -16     51.     27.
   0   5  16     -1.     71.
   0  -5 -16     31.     37.
   0  -5  16     34.     29.
   0   5 -16     63.     40.
   0  -5  16     41.     26.
   0   5 -16     62.     43.
   0   5  16     13.     57.
   0   5  16     49.     25.
   0   5 -17    144.     38.
   0  -5  17    136.     60.
   0  -5 -17    118.     83.
   0   5  17    132.     50.
   0   5 -17    162.     56.
   0   5  17    120.     57.
   0   5  17    148.     52.
   0  -5 -17     81.    131.
   0  -5  17     92.     42.
   0  -5 -17    125.     37.
   0  -5  18    102.     54.
   0  -5 -18     71.     31.
   0   5 -18     72.     85.
   0  -5 -18     78.    114.
   0   5  18     71.     28.
   0  -5 -18     56.     45.
   0  -5  18     63.     38.
   0   5  18     93.     45.
   0   5 -18     61.     33.
   0   5  18     65.     52.
   0   5 -19    254.     72.
   0   5  19    169.     61.
   0   5  19    190.     72.
   0   5 -19    158.     74.
   0  -5 -19    209.     95.
   0  -5  19    230.     82.
   0  -5 -19    166.     62.
   0  -5  19    199.     73.
   0   5  19    152.     36.
   0   5  19    185.     37.
   0  -5  20     19.     27.
   0   5  20     47.     68.
   0  -5  20     13.     48.
   0   5 -20     13.     27.
   0   5 -20     10.     42.
   0   5  20     14.     19.
   0   5  20     25.     58.
   0  -5 -20     55.     54.
   0  -5 -20     13.     36.
   0   5  20     24.     32.
   0  -5  21    461.     77.
   0  -5  21    547.     83.
   0   5 -21    488.     77.
   0  -5 -21    545.    144.
   0   5  21    497.     57.
   0  -5 -21    514.    101.
   0   5  21    505.     83.
   0   5  21    588.    112.
   0   5 -21    520.    183.
   0   5  21    572.     98.
   0  -5 -22    536.    144.
   0   5  22    448.    105.
   0  -5 -22    364.     94.
   0   5  22    369.     50.
   0   5 -22    368.    113.
   0  -5  22    422.     73.
   0  -5  22    415.     77.
   0   5 -22    349.     72.
   0   5  22    412.     93.
   0   5  22    338.     77.
   0  -5 -23     -2.    168.
   0  -5 -23    100.    105.
   0   5 -23    123.     79.
   0   5  23    123.     33.
   0   5 -23      1.     80.
   0  -5  23    144.     52.
   0  -5  23    132.     50.
   0   5  23     72.     51.
   0   5  23     94.     73.
   0   5  23    141.     64.
   0  -5 -24    -11.     30.
   0  -5  24      1.     36.
   0   5  24      4.     13.
   0  -5 -24      1.     77.
   0   5 -24     15.     21.
   0  -5  24      2.     23.
   0   5  24     45.     46.
   0   5 -24      3.     36.
   0   5  24     -9.     13.
   0   5 -25      3.     29.
   0   5  25     17.     38.
   0   5 -25     -3.     78.
   0  -5  25     16.     48.
   0   5  25     13.     27.
   0  -5 -25      2.     39.
   0   5  25    -11.     41.
   0   5  25      8.     17.
   0  -5 -25     -2.     59.
   0  -5  25      1.     47.
   0  -5  26     20.     47.
   0   5 -26    -26.     44.
   0  -5  26      1.     28.
   0  -5 -26    -34.     37.
   0   5  26     15.     15.
   0   5  26     -6.     36.
   0   6   0  11073.    669.
   0   6   0  11985.    532.
   0  -6   0  11163.    670.
   0   6   0  11989.    522.
   0  -6   0  12695.    605.
   0  -6   0  11685.    527.
   0   6  -1   2083.    113.
   0   6   1   2150.     95.
   0   6   1   2041.     87.
   0  -6   1   2130.    114.
   0   6  -1   2023.     71.
   0  -6   1   2018.     76.
   0  -6  -1   2213.    129.
   0   6  -1   2018.     70.
   0   6   1   2098.    127.
   0   6  -1   2003.     78.
   0  -6  -1   2081.    130.
   0  -6  -1   2104.     92.
   0   6  -2     33.      7.
   0  -6  -2     28.     33.
   0   6  -2     42.     18.
   0  -6  -2     37.     26.
   0  -6   2     37.     16.
   0   6   2     31.     16.
   0  -6   2     43.     19.
   0   6   2     34.     19.
   0   6  -2     27.     10.
   0   6  -2     37.     13.
   0   6   2     33.     26.
   0  -6  -2     34.     17.
   0   6   3   3498.    208.
   0  -6  -3   3662.    180.
   0  -6   3   3796.    160.
   0   6  -3   3769.    129.
   0   6   3   3718.    177.
   0  -6  -3   3806.    203.
   0  -6   3   3839.    125.
   0   6  -3   3650.    180.
   0   6  -3   3581.    133.
   0   6   3   3723.    272.
   0  -6  -3   3661.    170.
   0   6  -3   3749.    162.
   0   6  -4   3978.    154.
   0   6   4   5364.    312.
   0  -6  -4   3917.    247.
   0  -6   4   4035.    163.
   0   6  -4   3968.    133.
   0   6   4   3943.    187.
   0   6  -4   4056.    165.
   0   6  -4   4231.    193.
   0  -6   4   4121.    163.
   0  -6  -4   4165.    229.
   0   6   4   4126.    293.
   0  -6  -4   4064.    294.
   0   6  -5    -21.     11.
   0   6   5     32.     27.
   0  -6  -5      3.     13.
   0  -6  -5      8.     16.
   0   6   5      2.     13.
   0  -6   5      2.      7.
   0  -6   5     11.      7.
   0  -6  -5    -16.     17.
   0   6  -5     -1.      9.
   0  -6   5      8.      5.
   0   6   5    -18.     16.
   0   6  -5    -10.      9.
   0  -6   6   3071.    122.
   0   6   6   2996.    239.
   0  -6  -6   2947.    173.
   0   6  -6   3036.    124.
   0  -6   6   3030.    122.
   0   6   6   3019.    179.
   0   6  -6   2943.    113.
   0  -6  -6   2929.    159.
   0  -6   6   3041.    116.
   0   6   6   2986.    157.
   0   6  -6   2952.    105.
   0  -6   7   3383.    108.
   0  -6   7   3499.    165.
   0  -6   7   3445.    146.
   0  -6  -7   3191.    239.
   0   6  -7   3460.    164.
   0   6   7   3101.    222.
   0   6   7   3285.    255.
   0  -6  -7   2608.    245.
   0   6  -7   3543.    134.
   0   6   7   3249.    234.
   0   6  -7   3382.    127.
   0  -6  -7   3336.    255.
   0   6  -8   3423.    136.
   0   6  -8   3523.    115.
   0  -6  -8   3334.    186.
   0   6   8   3580.    255.
   0  -6   8   3652.    179.
   0  -6  -8   2020.    304.
   0  -6   8   3434.    154.
   0   6   8   2847.    221.
   0   6  -8   3785.    234.
   0  -6  -8   3533.    196.
   0   6   8   3453.    185.
   0  -6   8   3659.    115.
   0  -6   9      1.      1.
   0   6   9     -6.     15.
   0  -6  -9      4.     16.
   0  -6   9     -1.      8.
   0  -6   9     -6.     16.
   0   6  -9      3.      2.
   0   6   9    -17.     22.
   0  -6  -9     -9.     16.
   0   6  -9      3.      8.
   0   6   9      2.     15.
   0  -6  10     31.     24.
   0  -6 -10     31.     26.
   0  -6 -10    225.     60.
   0   6 -10     15.     34.
   0   6 -10     20.     14.
   0  -6  10     27.     17.
   0  -6 -10     31.     25.
   0   6  10     51.     25.
   0   6  10     60.     24.
   0   6  11   1816.    136.
   0  -6  11   1793.     88.
   0  -6 -11   1769.    119.
   0  -6 -11   1778.    122.
   0   6  11   1818.    116.
   0   6  11   1833.    121.
   0   6 -11   1731.     86.
   0   6 -11   1750.    106.
   0  -6  11   1797.    100.
   0  -6 -11   1850.    231.
   0  -6 -12    549.     70.
   0   6  12    906.     94.
   0   6  12    563.     61.
   0   6 -12    533.     45.
   0   6  12    569.     69.
   0  -6  12    554.     52.
   0  -6 -12   1459.    186.
   0  -6 -12    558.     98.
   0   6 -12    793.    105.
   0  -6  12    545.     47.
   0  -6 -13   1548.    121.
   0   6  13   1401.    210.
   0   6  13   1572.    151.
   0  -6  13   1541.     90.
   0  -6 -13   1387.    271.
   0   6 -13   1530.    116.
   0  -6 -13   1593.    112.
   0  -6  13   1554.     98.
   0   6  13   1537.    167.
   0   6 -13   1562.    120.
   0  -6 -14    -47.    109.
   0  -6 -14    111.     65.
   0   6  14     98.     38.
   0  -6 -14     97.     35.
   0   6  14     96.     49.
   0   6  14     84.     32.
   0   6 -14     71.     42.
   0   6 -14    101.     26.
   0  -6  14     97.     30.
   0  -6  14    133.     27.
   0  -6  15    289.     50.
   0   6 -15    318.     43.
   0   6  15    374.     64.
   0  -6 -15    339.     87.
   0   6 -15    467.    112.
   0  -6 -15    862.    177.
   0   6  15    565.     82.
   0   6  15    378.     51.
   0  -6  15    292.     45.
   0  -6 -15    376.    105.
   0  -6 -16    219.     99.
   0  -6  16    304.     44.
   0   6  16    283.     61.
   0  -6  16    285.     49.
   0   6 -16    313.     67.
   0   6 -16    290.     64.
   0  -6 -16    235.     52.
   0   6  16    281.     76.
   0  -6 -16    285.     63.
   0   6  16    261.     48.
   0   6  17    581.     87.
   0   6  17    559.    164.
   0  -6  17    586.     68.
   0   6  17    575.     97.
   0  -6 -17    669.    130.
   0   6 -17    574.     88.
   0  -6 -17    578.     88.
   0  -6  17    546.     64.
   0  -6 -17    514.    108.
   0   6 -17    567.     61.
   0   6  18   1782.    183.
   0   6 -18   1610.    123.
   0   6 -18   1674.    245.
   0  -6 -18   1722.    160.
   0   6  18   1744.    159.
   0  -6 -18   1804.    228.
   0  -6  18   1825.    135.
   0   6  18   1615.    119.
   0  -6  18   1692.    125.
   0  -6 -18   1556.    128.
   0   6 -19     40.     47.
   0  -6  19     24.     32.
   0   6  19     55.     41.
   0   6  19     21.     48.
   0  -6  19     34.     29.
   0   6 -19     47.     46.
   0  -6 -19     35.     42.
   0  -6 -19     40.     30.
   0   6  19     54.     26.
   0  -6 -19     18.     65.
   0  -6  20   1087.    112.
   0   6  20   1167.    205.
   0  -6 -20   1175.    196.
   0   6  20   1073.     91.
   0   6 -20   1193.    149.
   0   6 -20   1113.    104.
   0   6  20   1086.    233.
   0   6  20   1059.    133.
   0  -6 -20   1204.    140.
   0  -6  20   1109.    105.
   0  -6 -21      2.     77.
   0   6  21     72.     49.
   0  -6 -21     95.     52.
   0  -6  21     70.     39.
   0   6  21     58.     29.
   0   6 -21     59.     55.
   0   6 -21     54.     36.
   0   6  21     38.     57.
   0  -6  21     77.     59.
   0   6  21     63.     30.
   0  -6  22     58.     32.
   0   6  22     19.     37.
   0   6  22      8.     24.
   0  -6 -22      3.    109.
   0   6 -22     15.     31.
   0   6 -22    -13.     50.
   0   6  22     41.     43.
   0  -6 -22     30.     71.
   0  -6  22     45.     50.
   0   6  22     36.     48.
   0  -6 -23      0.     72.
   0   6  23     34.     24.
   0   6  23     15.     38.
   0   6 -23     38.     52.
   0   6 -23      2.     52.
   0  -6  23      5.     55.
   0   6  23      6.     51.
   0  -6 -23     31.     46.
   0  -6  23     51.     33.
   0   6  23     -2.     45.
   0  -6  24     -1.     43.
   0  -6 -24    127.     60.
   0   6 -24     -1.     71.
   0   6  24    136.     95.
   0  -6  24     82.     44.
   0   6  24    117.    108.
   0  -6 -24      0.     91.
   0   6 -24    105.     42.
   0   6  24     98.     48.
   0   6  24     48.     31.
   0   6  25      2.     29.
   0   6 -25    -12.     20.
   0   6 -25      3.     57.
   0  -6  25     13.     22.
   0   6  25    -10.     14.
   0   6  25      6.     23.
   0   6  25      3.     31.
   0  -6  25      0.     21.
   0  -6 -25     25.     30.
   0  -6 -25      1.     45.
   0  -7   0      4.     14.
   0  -7   0     21.     17.
   0  -7   0      7.      9.
   0   7   0      5.     13.
   0   7   0     -9.     17.
   0   7  -1    599.     35.
   0   7  -1    557.     55.
   0  -7   1    626.     31.
   0   7  -1    596.     28.
   0   7   1    589.     63.
   0   7   1    585.     37.
   0  -7  -1    613.     64.
   0  -7   1    593.     90.
   0   7   1    846.     83.
   0   7  -1    595.     28.
   0  -7  -1    569.     59.
   0   7   2     42.     16.
   0  -7   2     34.     34.
   0  -7  -2     41.     27.
   0   7  -2     34.     19.
   0   7  -2     30.     13.
   0   7   2     64.     27.
   0  -7   2     32.     10.
   0  -7  -2     48.     17.
   0   7   3     60.     30.
   0   7  -3     50.      8.
   0   7  -3     55.     29.
   0   7  -3     60.      9.
   0   7  -3     64.      8.
   0   7   3     49.     32.
   0  -7  -3     47.     28.
   0   7  -3     45.     12.
   0  -7  -3     77.     31.
   0  -7  -3     70.     20.
   0  -7   3     67.     32.
   0   7  -4   3935.    190.
   0   7   4   4032.    262.
   0  -7   4   4150.    210.
   0  -7  -4   3933.    210.
   0  -7   4   4127.    141.
   0   7  -4   3882.    152.
   0  -7  -4   4061.    193.
   0   7  -4   4043.    133.
   0   7   4   4117.    189.
   0   7   4   4082.    220.
   0  -7  -4   4136.    225.
   0   7  -4   4063.    144.
   0  -7  -5    208.     42.
   0   7   5    226.     44.
   0   7  -5    109.     18.
   0   7   5    163.     32.
   0  -7  -5    170.     33.
   0  -7   5    188.     33.
   0   7  -5    147.     30.
   0   7   6    399.     47.
   0  -7  -6    422.     58.
   0   7  -6    327.     30.
   0   7  -6    367.     31.
   0   7   6    361.     57.
   0  -7  -6    433.     49.
   0  -7  -6    438.     89.
   0  -7   6    408.     25.
   0   7  -6    281.     35.
   0   7   6    313.     63.
   0  -7   6    495.     25.
   0   7  -7    561.     29.
   0   7   7    453.     87.
   0  -7   7    555.     46.
   0  -7   7    513.     24.
   0   7   7    475.     64.
   0  -7   7    547.     34.
   0  -7  -7    493.    102.
   0   7  -7    531.     37.
   0  -7  -7    476.     56.
   0   7   7    489.     88.
   0  -7   8   3973.    204.
   0   7   8   4038.    225.
   0   7  -8   4241.    199.
   0  -7  -8   4361.    283.
   0   7  -8   4238.    160.
   0  -7  -8   4039.    229.
   0  -7  -8   3986.    215.
   0   7  -8   3936.    153.
   0  -7   8   4028.    134.
   0   7   8   4089.    215.
   0   7   8   4207.    361.
   0  -7   8   3923.    157.
   0   7   9     43.     23.
   0  -7   9     32.      6.
   0  -7  -9     40.     23.
   0  -7   9     22.     14.
   0  -7  -9     38.     25.
   0   7  -9     22.      6.
   0   7   9      9.     28.
   0  -7   9     20.     19.
   0   7  -9     27.     17.
   0  -7  -9     40.     33.
   0   7  -9     29.     18.
   0   7   9     20.     24.
   0   7 -10   2890.    121.
   0   7  10   2958.    173.
   0   7  10   2762.    222.
   0  -7  10   2960.    139.
   0  -7 -10   2901.    170.
   0  -7  10   3006.    127.
   0   7  10   2893.    186.
   0  -7 -10   2875.    204.
   0   7 -10   2912.    187.
   0  -7 -10   2800.    233.
   0  -7  11    387.     53.
   0  -7 -11    442.     58.
   0   7  11    405.     70.
   0   7 -11    358.     50.
   0   7  11    429.     56.
   0  -7 -11    395.     87.
   0   7 -11    365.     46.
   0   7  11    420.     55.
   0  -7  11    364.     38.
   0  -7 -11    431.     58.
   0   7 -12    834.     70.
   0   7  12    591.     86.
   0  -7 -12    550.     68.
   0   7  12    563.     69.
   0   7 -12    553.     43.
   0  -7  12    572.     44.
   0  -7 -12    561.     70.
   0  -7 -12    625.    112.
   0  -7  12    578.     49.
   0   7  12    563.    102.
   0  -7 -13      4.     31.
   0   7  13     17.     44.
   0  -7 -13     16.     48.
   0   7 -13     35.     29.
   0   7  13     58.     49.
   0   7 -13     44.     28.
   0  -7  13     51.     34.
   0  -7  13     41.     18.
   0   7  13     84.     39.
   0  -7  14      9.     14.
   0  -7 -14     -7.     23.
   0  -7 -14     53.     40.
   0  -7  14      0.     25.
   0   7  14     10.     20.
   0   7  14    -10.     29.
   0   7 -14     15.     13.
   0  -7 -14      2.     21.
   0   7 -14      0.     22.
   0   7  14     -1.     23.
   0   7  15    258.     60.
   0  -7 -15    277.     62.
   0  -7  15    282.     68.
   0  -7 -15    273.     55.
   0   7  15    324.     75.
   0  -7 -15    394.     98.
   0   7 -15    305.     38.
   0  -7  15    250.     39.
   0   7 -15    501.    101.
   0   7  15    257.     50.
   0  -7 -16     29.     30.
   0  -7  16     43.     39.
   0   7 -16     62.     34.
   0  -7  16     30.     22.
   0   7  16      9.     27.
   0   7  16     36.     42.
   0   7  16     30.     34.
   0  -7 -16     22.     34.
   0   7 -16     39.     35.
   0  -7 -16     71.     54.
   0   7  17    329.     85.
   0   7  17    326.    140.
   0  -7 -17    375.     74.
   0  -7 -17    360.    109.
   0  -7  17    327.     82.
   0  -7  17    361.     49.
   0   7  17    352.    112.
   0   7 -17    313.     70.
   0  -7 -17    344.     62.
   0   7 -17    312.     48.
   0   7 -18   2015.    136.
   0  -7 -18   1906.    254.
   0  -7  18   2061.    140.
   0  -7 -18   1884.    218.
   0   7  18   2022.    204.
   0   7  18   2032.    144.
   0  -7  18   1818.    194.
   0   7  18   2150.    177.
   0   7 -18   1949.    262.
   0  -7 -18   2167.    184.
   0  -7  19    468.    109.
   0   7  19    544.     69.
   0   7  19    602.    111.
   0   7 -19    491.     98.
   0  -7 -19    541.     77.
   0  -7  19    522.     67.
   0   7 -19    518.     98.
   0  -7 -19    526.    141.
   0  -7 -19    588.     98.
   0   7  19    590.     93.
   0   7  20     37.     46.
   0  -7 -20      0.    111.
   0   7  20     66.     44.
   0   7  20     22.     28.
   0   7  20     39.     51.
   0  -7  20     42.     30.
   0   7 -20     29.     30.
   0   7 -20     69.     46.
   0  -7 -20     79.     73.
   0  -7  20     57.     50.
   0  -7 -21      1.     90.
   0   7  21     18.     56.
   0   7  21      4.     66.
   0   7 -21      8.     23.
   0   7  21     -2.     21.
   0  -7  21     22.     25.
   0   7  21     16.     21.
   0  -7  21     13.     24.
   0  -7 -21     10.     59.
   0   7 -21      6.     37.
   0   7  22     52.     62.
   0   7 -22     79.     98.
   0   7  22     40.     32.
   0  -7 -22     73.     55.
   0  -7 -22     -1.     87.
   0   7  22     66.     32.
   0  -7  22     75.     38.
   0   7 -22     85.     58.
   0  -7  22     77.     39.
   0   7  22    102.     54.
   0   7  23    122.     58.
   0   7  23    120.     68.
   0   7  23     88.     33.
   0   7 -23      9.     68.
   0  -7  23    102.     43.
   0  -7 -23     70.     61.
   0   7  23     37.     55.
   0  -7  23     64.     41.
   0   7 -23     60.     39.
   0  -7 -23      0.     93.
   0   7  24     17.     31.
   0   7 -24      4.     34.
   0   7  24     -8.     35.
   0   7  24    -23.     17.
   0  -7  24      1.     34.
   0  -7 -24     36.     32.
   0  -7  24    -12.     22.
   0   7  24     -6.     17.
   0  -7 -24     -5.     48.
   0   7 -24     20.     21.
   0  -7 -25    243.     79.
   0   7  25    175.     65.
   0   7 -25     -7.    141.
   0   7  25    199.     75.
   0   7 -25      0.     52.
   0  -7  25      2.     85.
   0   7  25    227.    135.
   0   7  25    155.     66.
   0  -7 -25      2.    116.
   0  -7  25    248.     56.
   0   8   0   3477.    182.
   0   8   0   3244.    130.
   0  -8   0   3301.    132.
   0  -8   0   3419.    174.
   0  -8   0   3446.    182.
   0   8   0   3375.    126.
   0  -8  -1   6951.    309.
   0   8   1   6635.    415.
   0  -8  -1   6723.    345.
   0   8  -1   6487.    271.
   0  -8  -1   6714.    291.
   0  -8   1   6546.    265.
   0   8  -1   6593.    264.
   0   8  -1   6456.    256.
   0  -8   1   6686.    328.
   0   8   1   6500.    333.
   0   8  -1   6568.    325.
   0   8   1   6691.    278.
   0   8  -2    205.     21.
   0   8  -2    237.     34.
   0  -8   2    238.     28.
   0   8   2    247.     36.
   0   8  -2    237.     22.
   0  -8   2    262.     37.
   0  -8  -2    256.     46.
   0  -8  -2    243.     46.
   0   8   2    197.     45.
   0   8  -2    219.     14.
   0   8   2    184.     26.
   0  -8   3     64.     23.
   0   8  -3     69.     16.
   0   8   3    106.     34.
   0  -8  -3     72.     36.
   0   8  -3     42.     37.
   0   8  -3     79.      9.
   0   8  -3     67.      9.
   0   8   3     56.     35.
   0  -8  -3    110.     56.
   0  -8   4   1426.     73.
   0   8  -4   1508.    102.
   0   8  -4   1425.     64.
   0  -8   4   1451.     57.
   0   8   4   1427.    160.
   0   8  -4   1394.     45.
   0   8   4   1355.    105.
   0   8   4   1320.     79.
   0   8  -4   1369.     55.
   0  -8  -4   1374.    108.
   0  -8  -4   1329.     81.
   0   8  -5     30.     17.
   0   8  -5      6.     12.
   0  -8  -5     -1.     15.
   0   8   5     13.     20.
   0  -8   5     -9.      9.
   0  -8   5      1.     10.
   0   8  -5     13.      5.
   0   8   5     22.     25.
   0   8  -5      3.     13.
   0  -8  -5     -2.     21.
   0   8  -6    295.     26.
   0   8  -6    347.     18.
   0  -8   6    398.     27.
   0  -8  -6    371.     57.
   0   8   6    323.     56.
   0   8  -6    296.     39.
   0  -8   6    422.     33.
   0  -8  -6    368.     46.
   0   8   6    156.     97.
   0  -8  -6   1129.    154.
   0   8   6    382.     46.
   0   8  -6    386.     41.
   0  -8  -7   1721.    181.
   0  -8  -7   1333.    155.
   0   8  -7   1743.     76.
   0   8   7   1712.    122.
   0   8   7   1783.    153.
   0   8  -7   1905.     90.
   0   8  -7   1778.     80.
   0   8  -7   1835.     82.
   0  -8  -7   1826.    154.
   0  -8   7   1662.     80.
   0  -8   7   1759.     85.
   0   8   7   2024.    145.
   0   8  -8     33.     12.
   0  -8  -8     19.     27.
   0  -8  -8     25.     22.
   0   8   8     30.     26.
   0   8   8     17.     22.
   0   8   8      7.     44.
   0  -8  -8     20.     31.
   0  -8   8     30.     12.
   0   8  -8     27.     14.
   0   8  -8     34.     14.
   0  -8   8     33.     10.
   0  -8   8     25.      8.
   0  -8  -9    532.     65.
   0   8   9    534.     67.
   0   8   9    531.     58.
   0  -8   9    504.     19.
   0   8  -9    469.     19.
   0   8  -9    505.     62.
   0  -8   9    509.     31.
   0   8  -9    481.     41.
   0  -8   9    509.     35.
   0  -8  -9    533.     59.
   0   8   9    555.     64.
   0  -8  -9    541.     77.
   0  -8 -10    220.     45.
   0  -8  10    253.     42.
   0  -8 -10    235.     77.
   0   8  10    250.     53.
   0   8  10    252.     69.
   0   8 -10    230.     22.
   0   8  10    209.     46.
   0  -8  10    209.     13.
   0   8 -10    214.      8.
   0  -8  10    250.     23.
   0  -8 -10    489.    112.
   0   8 -10    243.     31.
   0   8  11    709.     74.
   0  -8 -11    875.    189.
   0   8 -11    663.     59.
   0   8 -11    625.     58.
   0  -8  11    667.     48.
   0  -8 -11    690.     79.
   0  -8 -11    713.     73.
   0   8  11    692.     72.
   0  -8  11    669.     43.
   0   8  11    584.    142.
   0  -8 -12    383.    116.
   0   8 -12    565.     59.
   0  -8 -12    598.     73.
   0   8 -12    590.     41.
   0  -8 -12    615.     74.
   0   8  12    524.     87.
   0   8  12    621.    111.
   0  -8  12    600.     43.
   0  -8  12    631.     48.
   0   8  12    617.     73.
   0   8 -13    332.     90.
   0  -8 -13    483.     67.
   0   8  13    489.     66.
   0  -8 -13    410.    107.
   0  -8  13    428.     64.
   0   8 -13    386.     56.
   0   8  13    439.     63.
   0  -8  13    433.     39.
   0   8  13    364.     81.
   0  -8 -13    472.    103.
   0  -8  14    246.     34.
   0  -8 -14    284.     97.
   0   8 -14    258.     52.
   0  -8  14    265.     37.
   0   8 -14    235.     32.
   0  -8 -14    220.     58.
   0   8  14    342.    116.
   0  -8 -14    193.     55.
   0   8  14    224.     52.
   0   8  14    218.     54.
   0   8 -15    156.     74.
   0  -8  15    157.     34.
   0  -8  15    153.     49.
   0   8  15    110.     62.
   0   8 -15    150.     29.
   0  -8 -15    147.     80.
   0   8  15    144.     44.
   0  -8 -15    188.     53.
   0  -8 -15    186.     49.
   0   8  15    161.     51.
   0  -8  16    244.     41.
   0   8  16    222.     75.
   0  -8 -16    229.     64.
   0   8  16    259.     82.
   0   8 -16    226.     56.
   0   8 -16    228.     58.
   0  -8 -16    346.    159.
   0   8  16    238.     61.
   0  -8  16    267.     60.
   0  -8 -16    239.     90.
   0   8 -17      0.     18.
   0  -8 -17    -11.     28.
   0   8  17     18.     25.
   0  -8  17     27.     31.
   0   8 -17     17.     28.
   0  -8 -17     -2.     33.
   0  -8  17     27.     20.
   0   8  17     16.     49.
   0  -8 -17     81.     83.
   0   8  17     22.     38.
   0   8  18    628.     79.
   0   8  18    672.    117.
   0  -8  18    700.    101.
   0  -8 -18    592.     88.
   0  -8  18    671.     72.
   0   8 -18    721.    151.
   0   8  18    680.    100.
   0  -8 -18    677.    256.
   0   8 -18    628.     65.
   0  -8 -18    709.    162.
   0   8  19    -22.     41.
   0  -8 -19      0.     29.
   0  -8  19     25.     23.
   0   8 -19      0.     34.
   0   8  19     20.     34.
   0   8  19     17.     25.
   0   8 -19      6.     33.
   0  -8 -19    140.     56.
   0  -8  19      1.     35.
   0  -8 -19     18.     59.
   0  -8  20     17.     43.
   0   8  20     49.     49.
   0   8  20     26.     41.
   0  -8  20     34.     28.
   0   8 -20     29.     26.
   0   8  20     26.     47.
   0   8 -20     44.     41.
   0  -8 -20      0.     66.
   0  -8 -20     24.     44.
   0  -8 -20     42.     33.
   0   8 -21    650.    110.
   0  -8 -21    675.    168.
   0  -8 -21    726.    114.
   0  -8  21    602.     76.
   0   8  21    374.     72.
   0   8  21    698.    200.
   0   8  21    624.     78.
   0   8 -21    637.     73.
   0  -8  21    673.     79.
   0   8  21    630.    170.
   0   8  22    252.     80.
   0   8 -22    197.     80.
   0   8  22    331.     91.
   0   8  22    193.     53.
   0   8 -22    221.    138.
   0  -8  22    296.     87.
   0  -8  22    171.     54.
   0  -8 -22    269.     81.
   0   8  22    286.     52.
   0  -8 -22      1.    126.
   0  -8  23    629.     86.
   0   8 -23    595.     82.
   0   8  23    604.    121.
   0  -8 -23    676.    192.
   0  -8 -23    762.    128.
   0   8  23    661.    139.
   0  -8  23    632.    131.
   0   8 -23    620.    135.
   0   8  23    722.    121.
   0   8  23    665.    123.
   0  -8  24     26.     46.
   0   8  24     24.     26.
   0   8 -24      0.     45.
   0  -8  24     19.     28.
   0   8  24     11.     25.
   0   8  24     11.     42.
   0   8  24     29.     49.
   0  -8 -24      8.     44.
   0  -8 -24      1.     66.
   0   8 -24      0.     27.
   0   8  25    100.     91.
   0   8  25     23.     31.
   0   8  25    101.     33.
   0   8 -25      0.     57.
   0  -8  25     17.     37.
   0  -8 -25      3.    146.
   0  -8  25     46.     38.
   0   8 -25      2.     99.
   0   8  25     -6.    101.
   0  -8 -25     47.     95.
   0  -9   0     16.     16.
   0   9   0     -5.     11.
   0  -9   0     10.     13.
   0   9   0     -8.     15.
   0  -9   1    776.     66.
   0   9   1    578.     61.
   0  -9  -1    809.     74.
   0   9  -1    555.     51.
   0   9  -1    751.     34.
   0   9   1    698.     72.
   0   9  -1    754.     45.
   0  -9  -1    789.     44.
   0   9   1    747.     59.
   0  -9   1    734.     36.
   0   9  -1    699.    101.
   0   9  -2   5010.    243.
   0  -9  -2   5179.    264.
   0  -9  -2   4610.    207.
   0  -9   2   4944.    210.
   0   9   2   4645.    241.
   0   9  -2   4736.    171.
   0   9  -2   4582.    231.
   0  -9   2   4907.    240.
   0   9   2   4782.    264.
   0   9  -2   4803.    197.
   0   9   2   4684.    203.
   0  -9  -2   4897.    336.
   0   9   3   1489.    166.
   0   9  -3   1494.    122.
   0  -9  -3   1127.    180.
   0   9   3   1439.     76.
   0   9  -3   1497.     51.
   0   9   3   1704.    106.
   0   9  -3   1467.     61.
   0  -9   3   1430.     86.
   0  -9  -3   1411.     79.
   0  -9  -3   1474.    110.
   0   9  -3   1668.     65.
   0   9  -3   1431.     47.
   0  -9  -4   1302.    112.
   0  -9  -4   1916.    208.
   0  -9  -4   1385.    105.
   0  -9   4   1328.     74.
   0   9   4   1143.    158.
   0   9  -4   1249.     53.
   0   9   4   1308.    104.
   0   9  -4   1279.     58.
   0   9  -4   1273.     42.
   0   9   4   1283.     75.
   0   9  -4   1284.     52.
   0   9  -4   1236.     76.
   0   9  -5   1510.     56.
   0  -9   5   1488.     48.
   0   9  -5   1532.     58.
   0   9   5   1700.    117.
   0  -9  -5   1467.    114.
   0   9   5   1464.     87.
   0  -9  -5   1458.     89.
   0   9   5   1493.    112.
   0   9  -5   1490.     73.
   0  -9   5   1470.     74.
   0  -9  -5   1525.    139.
   0   9  -5   1508.     78.
   0   9   6   1877.    107.
   0   9  -6   1867.     80.
   0  -9   6   1948.     77.
   0   9  -6   1916.     97.
   0   9   6   1942.    131.
   0   9   6   1743.    169.
   0  -9  -6   1875.    150.
   0   9  -6   1783.     85.
   0  -9  -6   1948.    133.
   0  -9  -6   1759.    129.
   0   9  -6   1886.     70.
   0  -9   6   2023.    108.
   0   9   7     10.     28.
   0   9  -7     28.     11.
   0   9   7     33.     35.
   0   9  -7     36.     12.
   0  -9  -7     39.     22.
   0   9  -7     30.     12.
   0   9   7     55.     26.
   0  -9   7     32.      8.
   0   9  -7     30.     17.
   0  -9  -7     56.     30.
   0  -9   7     32.     11.
   0  -9  -7     35.     46.
   0  -9  -8    768.    137.
   0   9   8    772.     80.
   0   9  -8    749.     41.
   0  -9   8    779.     48.
   0  -9   8    748.     34.
   0  -9  -8    798.     80.
   0   9  -8    749.     63.
   0   9   8    717.    116.
   0   9   8    750.     66.
   0   9  -8    717.     60.
   0  -9  -8    775.     69.
   0   9  -8    745.     45.
   0  -9  -9    916.    111.
   0   9  -9    769.     42.
   0   9   9    759.     83.
   0   9   9    821.     83.
   0  -9  -9    833.     84.
   0  -9  -9    835.     75.
   0   9  -9    753.     48.
   0  -9   9    789.     31.
   0  -9   9    825.     39.
   0   9   9    795.     71.
   0   9  -9    710.     69.
   0   9 -10     46.     10.
   0   9  10     60.     47.
   0   9  10     62.     53.
   0  -9 -10     34.     54.
   0   9 -10     29.     20.
   0  -9  10     71.     16.
   0  -9  10     70.     13.
   0  -9  10     56.     10.
   0   9 -10     47.     12.
   0  -9 -10     57.     49.
   0  -9 -10    -50.     49.
   0   9  10     38.     38.
   0  -9 -11   2098.    196.
   0   9 -11   2029.     60.
   0  -9 -11   2071.    152.
   0   9 -11   2050.    149.
   0  -9  11   2088.     99.
   0   9  11   2100.    140.
   0  -9  11   2088.     94.
   0   9  11   1908.    234.
   0   9  11   2203.    208.
   0  -9  11   1974.     61.
   0  -9 -11   1789.    198.
   0   9 -11   2033.    109.
   0   9  12    180.     57.
   0  -9  12    191.     38.
   0  -9 -12    194.     76.
   0  -9 -12    155.     76.
   0  -9 -12    189.     50.
   0   9  12    187.     47.
   0   9  12    195.     49.
   0   9 -12    181.     22.
   0  -9  12    184.     27.
   0   9 -12    173.     36.
   0   9  13     19.     24.
   0   9 -13     13.     19.
   0  -9  13     34.     22.
   0   9  13     -2.     31.
   0  -9  13     -5.     13.
   0   9  13     22.     24.
   0  -9 -13     13.     41.
   0  -9 -13      8.     40.
   0  -9 -14    988.    107.
   0   9 -14    940.     88.
   0   9  14   1007.    102.
   0  -9  14    981.     64.
   0  -9 -14   1068.    160.
   0   9 -14    958.     60.
   0   9  14   1033.    155.
   0  -9  14    993.     69.
   0   9  14    875.    194.
   0  -9 -14   1018.    158.
   0   9  15     50.     57.
   0  -9  15     70.     39.
   0  -9 -15    107.     74.
   0  -9  15     90.     27.
   0   9 -15     94.     61.
   0   9  15     95.     44.
   0   9 -15     87.     23.
   0  -9 -15     84.     72.
   0  -9 -15    137.     45.
   0   9  15    104.     42.
   0   9  16     10.     29.
   0   9 -16     16.     16.
   0  -9 -16     -2.     46.
   0   9  16    -13.     35.
   0   9  16     18.     42.
   0  -9  16     26.     26.
   0  -9 -16     23.     51.
   0  -9  16     13.     18.
   0  -9 -16    -18.     46.
   0   9 -16      9.     25.
   0  -9  17   1117.    119.
   0   9 -17   1130.    113.
   0   9  17   1088.    153.
   0   9 -17   1157.     81.
   0  -9  17   1151.     90.
   0   9  17   1233.    194.
   0  -9 -17   1069.    195.
   0  -9 -17   1149.    124.
   0   9  17   1191.    110.
   0  -9 -17   1223.    137.
   0  -9 -18    761.    103.
   0   9  18    813.    113.
   0   9 -18    758.    153.
   0   9  18    741.    203.
   0  -9 -18    867.    119.
   0  -9  18    857.     77.
   0  -9 -18    707.    168.
   0   9 -18    820.    101.
   0  -9  18    816.     72.
   0   9  18    821.     93.
   0  -9  19    265.     45.
   0  -9 -19    285.     75.
   0   9  19    291.     58.
   0  -9  19    295.     48.
   0   9  19    264.     86.
   0  -9 -19     -2.    114.
   0   9 -19    240.     43.
   0  -9 -19    229.    104.
   0   9 -19    223.     68.
   0   9  19    292.     74.
   0   9 -20     63.     44.
   0   9  20     70.     46.
   0   9  20     65.     56.
   0   9 -20     51.     27.
   0  -9  20     25.     30.
   0   9  20     86.     55.
   0  -9 -20     36.     49.
   0  -9 -20     61.     40.
   0  -9  20     38.     28.
   0  -9 -20      1.     74.
   0   9 -21    203.     42.
   0  -9  21    175.     46.
   0  -9 -21    192.     59.
   0   9  21    212.    133.
   0   9  21    215.    114.
   0   9  21    164.     51.
   0  -9 -21      0.    114.
   0   9 -21    176.    113.
   0  -9  21    146.     70.
   0  -9 -21    214.     74.
   0   9 -22     24.     42.
   0  -9  22     43.     44.
   0   9  22     16.     29.
   0   9  22      6.     31.
   0  -9 -22     39.     47.
   0  -9  22     40.     29.
   0   9  22     41.     44.
   0   9 -22     33.     46.
   0  -9 -22      3.     74.
   0   9  22     10.     52.
   0   9 -23      1.     84.
   0  -9 -23    254.     84.
   0   9  23    238.     94.
   0   9  23    251.     86.
   0   9 -23    195.     49.
   0  -9  23    261.     55.
   0  -9 -23     -1.    213.
   0   9  23    247.     81.
   0   9  23    176.     54.
   0  -9  23    152.     80.
   0   9 -24     -1.     45.
   0   9  24     12.     51.
   0   9  24     17.     29.
   0   9 -24      0.     27.
   0  -9  24     31.     29.
   0   9  24     16.     44.
   0  -9 -24     -3.    115.
   0   9  24     46.     44.
   0  -9  24     23.     45.
   0  -9 -24     19.     75.
   0 -10   0  23152.   1341.
   0  10   0  23945.   1278.
   0 -10   0  22944.   1282.
   0 -10   0  22244.   1444.
   0  10   0  21060.   1302.
   0  10   0  22735.   1266.
   0  10   1    103.     17.
   0  10   1     86.     33.
   0 -10  -1     72.     18.
   0  10   1    119.     35.
   0 -10   1     68.     51.
   0  10  -1     80.     31.
   0 -10  -1    107.     58.
   0  10  -1     82.     12.
   0 -10  -1    128.     41.
   0  10  -1    102.     20.
   0 -10   1    138.     23.
   0 -10  -2   1640.     82.
   0  10  -2   1640.    102.
   0  10   2   1658.    104.
   0  10  -2   1782.    121.
   0  10  -2   1612.     56.
   0 -10   2   1644.     79.
   0 -10  -2   1625.    119.
   0  10  -2   1689.     74.
   0 -10   2   1615.    101.
   0 -10  -2   1784.    105.
   0  10   2   1621.    118.
   0  10   3     15.     12.
   0  10  -3     17.      6.
   0 -10  -3    -58.     30.
   0  10  -3      2.      6.
   0  10   3     35.     22.
   0 -10  -3     21.     13.
   0 -10  -3      4.     23.
   0 -10   3     28.     26.
   0  10  -3     20.      8.
   0  10  -3      5.     16.
   0  10  -4    407.     27.
   0  10  -4    406.     24.
   0  10   4    472.     60.
   0  10   4    458.     60.
   0  10  -4    418.     23.
   0 -10  -4    486.     62.
   0 -10  -4    439.     41.
   0 -10  -4    401.     83.
   0  10   4    410.     74.
   0  10  -4    429.     61.
   0  10  -4    406.     23.
   0 -10   4    431.     64.
   0  10  -5    487.     26.
   0 -10  -5    586.     70.
   0  10   5    573.     47.
   0  10  -5    515.     18.
   0  10  -5    594.     40.
   0 -10  -5    700.    107.
   0  10   5    587.    103.
   0 -10  -5    538.     75.
   0  10  -5    558.     40.
   0 -10   5    576.     64.
   0  10   5    569.     54.
   0  10  -5    522.     34.
   0  10   6   2396.    190.
   0  10  -6   2364.     83.
   0  10   6   2321.    215.
   0 -10  -6   2407.    156.
   0 -10   6   2399.     79.
   0 -10  -6   2427.    133.
   0  10  -6   2423.    102.
   0  10  -6   2348.    105.
   0 -10  -6   2479.    221.
   0  10   6   2439.    130.
   0  10  -6   2244.    109.
   0 -10   6   2385.    107.
   0  10  -7    440.     18.
   0  10  -7    429.     29.
   0 -10  -7    440.     51.
   0  10   7    465.    100.
   0 -10   7    470.     31.
   0 -10  -7    486.     66.
   0  10   7    435.     55.
   0 -10   7    434.     28.
   0 -10  -7    387.    105.
   0  10  -7    444.     42.
   0  10   7    453.     74.
   0  10  -7    410.     35.
   0 -10  -8    827.     71.
   0  10  -8    787.     40.
   0  10  -8    929.     62.
   0  10  -8    771.     44.
   0  10   8    877.    132.
   0  10   8    814.     69.
   0  10   8    892.    131.
   0 -10   8    810.     56.
   0  10  -8    745.     54.
   0 -10  -8    820.     87.
   0 -10   8    799.     46.
   0  10  -9    144.     23.
   0 -10  -9    138.     44.
   0  10   9    139.     70.
   0 -10   9    135.     14.
   0  10   9    125.     36.
   0  10  -9    116.     34.
   0 -10  -9    117.     36.
   0 -10  -9    402.     59.
   0 -10   9    124.     14.
   0  10  -9    131.     20.
   0  10  -9    110.     20.
   0  10   9     95.     45.
   0  10  10      3.     23.
   0  10 -10      6.     11.
   0 -10  10     47.     13.
   0  10  10    -28.     24.
   0  10 -10      8.      7.
   0  10  10     15.     31.
   0  10 -10     -6.     12.
   0 -10 -10     31.     37.
   0 -10 -10     23.     20.
   0 -10  10      3.      5.
   0  10 -10      3.      9.
   0  10 -11    132.     14.
   0  10  11    131.     85.
   0  10 -11    254.     47.
   0 -10  11    152.     19.
   0 -10  11    138.     15.
   0 -10 -11    149.     49.
   0 -10 -11    -88.    115.
   0  10  11    195.     48.
   0 -10  11    142.     22.
   0  10  11    160.     41.
   0  10 -11    147.     27.
   0 -10 -11    165.     43.
   0  10  12    697.     87.
   0 -10 -12    617.     87.
   0  10  12    695.     79.
   0  10  12    548.     95.
   0  10 -12    905.     62.
   0 -10  12    648.     43.
   0 -10 -12    664.    126.
   0  10 -12    639.     38.
   0 -10  12    647.     46.
   0 -10 -12    617.     81.
   0  10 -13     13.     21.
   0  10 -13     81.     36.
   0  10  13     32.     36.
   0 -10  13     23.     22.
   0  10  13     -2.     31.
   0 -10 -13     27.     33.
   0 -10  13     24.     25.
   0 -10 -13     26.     48.
   0  10  13     41.     30.
   0 -10 -13     28.     31.
   0 -10 -14     75.     41.
   0  10 -14     40.     17.
   0  10  14     72.     39.
   0 -10  14     57.     19.
   0  10  14     64.     62.
   0 -10  14     68.     21.
   0  10  14    255.     78.
   0 -10 -14     53.     40.
   0 -10 -14    109.     62.
   0  10 -14     54.     29.
   0 -10 -15    888.    107.
   0  10 -15    806.     78.
   0 -10  15    797.     58.
   0 -10 -15    810.    106.
   0 -10 -15    870.    151.
   0 -10  15    812.     64.
   0  10 -15    811.    123.
   0  10  15    835.    153.
   0  10  15    854.    101.
   0  10  15    878.    119.
   0  10  16     16.     27.
   0  10  16      3.     29.
   0  10  16     -4.     36.
   0 -10 -16      9.     29.
   0 -10  16     -5.     24.
   0 -10  16     23.     16.
   0  10 -16      5.     14.
   0 -10 -16     17.     46.
   0 -10 -16      4.     31.
   0  10 -16     14.     23.
   0 -10 -17    199.    101.
   0 -10 -17    216.     70.
   0  10 -17    240.     52.
   0 -10 -17    240.     65.
   0 -10  17    160.     56.
   0  10  17    240.     58.
   0  10  17    210.     78.
   0  10 -17    216.     34.
   0  10  17    191.     66.
   0 -10  17    194.     60.
   0 -10 -18     86.     51.
   0  10  18    102.     46.
   0  10 -18    116.     72.
   0 -10  18     96.     49.
   0  10 -18     62.     44.
   0 -10 -18    130.     57.
   0 -10 -18    103.     83.
   0  10  18    103.    102.
   0  10  18    133.     53.
   0 -10  18     96.     29.
   0  10  19    834.    132.
   0  10  19    802.    115.
   0 -10  19    791.    107.
   0 -10 -19    760.    170.
   0  10 -19    731.     98.
   0 -10  19    692.     69.
   0 -10 -19    651.    161.
   0  10  19    782.     95.
   0 -10 -19    800.    120.
   0  10 -19    675.     64.
   0  10  20    757.    138.
   0  10 -20    675.    105.
   0 -10 -20    814.    124.
   0  10  20    806.    119.
   0  10  20    646.    146.
   0 -10 -20    747.    179.
   0  10 -20    717.     70.
   0 -10 -20    786.    107.
   0 -10  20    809.    113.
   0 -10  20    671.     73.
   0  10 -21     89.     97.
   0  10 -21     92.     56.
   0  10  21    124.     49.
   0 -10  21    126.     38.
   0 -10 -21      0.    175.
   0 -10  21    140.     61.
   0 -10 -21    123.     57.
   0  10  21    149.    106.
   0  10  21    148.     76.
   0 -10 -21    172.     69.
   0  10  22    262.     55.
   0 -10 -22      2.    200.
   0  10  22    242.     75.
   0 -10  22    155.     45.
   0 -10  22    175.     73.
   0 -10 -22    240.    127.
   0  10 -22    143.     73.
   0  10 -22    183.     41.
   0  10  22    204.     87.
   0  10  22     61.     54.
   0 -10  23   1025.    151.
   0  10 -23    897.     95.
   0 -10 -23   1025.    228.
   0  10  23   1028.    115.
   0  10  23    927.    169.
   0 -10  23    948.     98.
   0  10  23   1119.    171.
   0  10  23   1140.    156.
   0  10 -23    920.    147.
   0 -10 -23   1130.    254.
   0  10  24     43.     38.
   0  10  24    114.     63.
   0  10 -24     -4.     52.
   0  10  24      0.     37.
   0  10 -24      0.     49.
   0 -10 -24    120.     60.
   0  10  24     78.     56.
   0 -10  24     64.     35.
   0 -10 -24      1.     87.
   0 -10  24     47.     33.
   0  11   0     -8.     16.
   0  11   0     10.     11.
   0  11   0      6.     15.
   0 -11   0      9.     16.
   0 -11   0      0.      7.
   0 -11   0      2.      8.
   0 -11  -1     77.     18.
   0  11  -1     75.     27.
   0 -11  -1     66.     16.
   0  11   1     71.     15.
   0  11  -1     80.     11.
   0 -11   1     75.     20.
   0 -11   1     72.     29.
   0  11  -1     74.     23.
   0  11   1     64.     32.
   0 -11  -1     72.     32.
   0  11   1     67.     32.
   0  11  -1     72.     11.
   0  11  -2    185.     57.
   0  11   2    211.     44.
   0 -11   2    192.     25.
   0  11  -2    250.     31.
   0  11   2    252.     46.
   0  11   2    186.     23.
   0 -11   2    187.     37.
   0 -11  -2    232.     45.
   0 -11  -2    230.     46.
   0 -11  -2    178.     39.
   0  11  -2    216.     21.
   0  11  -2    177.     13.
   0  11   3   1955.     93.
   0 -11   3   2048.    114.
   0  11  -3   1908.     92.
   0  11   3   2000.    134.
   0 -11  -3   1962.    108.
   0  11  -3   1807.     61.
   0 -11  -3   1963.    127.
   0 -11  -3   2083.    139.
   0  11   3   1993.    102.
   0  11  -3   1901.     72.
   0  11  -3   1934.    109.
   0  11   4   1189.     75.
   0  11  -4   1214.     39.
   0  11  -4   1221.    106.
   0 -11  -4   1217.     85.
   0  11   4   1270.    102.
   0 -11  -4   1255.    104.
   0  11  -4   1260.     64.
   0 -11   4   1314.     78.
   0  11  -4   1165.     46.
   0  11   4   1213.     98.
   0  11  -4   1247.     53.
   0 -11  -4   1187.     73.
   0  11  -5    384.     20.
   0 -11  -5    454.     63.
   0  11  -5    409.     16.
   0  11  -5    415.     37.
   0  11   5    399.     41.
   0  11  -5    402.     27.
   0 -11  -5    388.     55.
   0 -11   5    447.     40.
   0  11  -5    389.     34.
   0  11   5    414.     62.
   0  11   5    391.     46.
   0 -11  -5    401.     42.
   0 -11  -6    490.    112.
   0  11  -6    429.     24.
   0  11  -6    413.     25.
   0  11  -6    461.     22.
   0  11  -6    419.     37.
   0  11   6    482.     47.
   0  11  -6    430.     21.
   0 -11  -6    496.     76.
   0 -11   6    465.     38.
   0  11   6    441.     53.
   0  11   6    505.     66.
   0 -11  -6    476.    104.
   0 -11   7    171.     11.
   0 -11  -7    174.     35.
   0  11   7    166.     43.
   0  11   7    162.     45.
   0  11  -7    137.     22.
   0  11  -7    145.     27.
   0 -11  -7     87.     62.
   0  11  -7    175.     24.
   0 -11  -7    161.     47.
   0 -11   7    148.     36.
   0  11   7    158.     53.
   0  11  -7    159.     10.
   0  11  -8   1426.     84.
   0 -11   8   1462.     64.
   0 -11   8   1400.     66.
   0  11  -8   1404.     56.
   0  11   8   1493.    121.
   0  11   8   1469.     97.
   0 -11  -8   1444.    101.
   0  11  -8   1327.     63.
   0 -11  -8   1370.    122.
   0  11   8   1377.    168.
   0  11  -8   1415.     67.
   0 -11  -8   1430.    143.
   0 -11   9   1110.     46.
   0 -11  -9   1179.    112.
   0  11   9   1170.    111.
   0  11  -9   1129.     78.
   0  11  -9   1123.     82.
   0  11   9   1203.     91.
   0 -11   9   1162.     67.
   0 -11  -9   1200.     95.
   0 -11  -9   1425.    145.
   0  11  -9   1121.     52.
   0  11   9   1221.    110.
   0  11  -9   1112.     69.
   0  11 -10    231.     17.
   0  11 -10    218.     27.
   0  11  10    238.     57.
   0 -11 -10    234.     93.
   0  11  10    206.     73.
   0 -11  10    202.     17.
   0  11 -10    248.     40.
   0  11  10    242.     57.
   0 -11 -10    224.     73.
   0 -11 -10    221.     76.
   0  11 -10    220.     28.
   0 -11  10    266.     29.
   0 -11 -11    697.     93.
   0 -11 -11    667.     78.
   0  11 -11    673.     34.
   0 -11 -11    839.    128.
   0  11 -11   1067.     87.
   0  11  11    626.    150.
   0  11 -11    612.     37.
   0 -11  11    657.     37.
   0  11  11    658.     76.
   0 -11  11    654.     52.
   0  11 -11    645.     48.
   0  11  11    742.     89.
   0 -11  12     53.     23.
   0  11 -12     66.     20.
   0  11  12     69.     43.
   0 -11 -12    100.     37.
   0 -11 -12    143.     56.
   0  11  12     72.     34.
   0 -11 -12     76.     42.
   0  11 -12     63.     21.
   0  11 -12     46.     23.
   0  11 -12     57.      6.
   0  11  12     80.     41.
   0 -11  13      9.     10.
   0  11 -13     18.     26.
   0 -11 -13     15.     25.
   0  11  13      1.     26.
   0  11 -13     12.      9.
   0 -11 -13     -7.     27.
   0  11  13     17.     24.
   0  11  13     30.     29.
   0 -11  13    -12.     12.
   0 -11 -13     10.     39.
   0 -11  14    300.     34.
   0  11  14    277.    108.
   0 -11 -14    343.     67.
   0 -11  14    278.     46.
   0 -11 -14    335.    158.
   0 -11 -14    292.     71.
   0  11 -14    296.     44.
   0  11 -14    256.     27.
   0  11  14    387.    122.
   0  11  14    291.     99.
   0  11  15    363.    123.
   0 -11  15    432.     44.
   0  11  15    519.     93.
   0  11  15    467.     78.
   0 -11  15    405.     39.
   0 -11 -15    388.     85.
   0  11 -15    352.     94.
   0 -11 -15    472.     82.
   0  11 -15    394.     53.
   0 -11 -15    926.    202.
   0 -11  16     -3.     17.
   0  11 -16     -1.      9.
   0  11 -16     16.     15.
   0  11  16    -20.     21.
   0  11  16     -2.     25.
   0 -11 -16     -5.     22.
   0 -11  16     -3.     16.
   0 -11 -16     58.     55.
   0  11  16      4.     20.
   0 -11 -16     -6.     21.
   0  11  17   1783.    159.
   0 -11 -17   1803.    362.
   0 -11 -17   1713.    255.
   0  11 -17   1628.    132.
   0  11  17   1734.    188.
   0 -11  17   1730.    145.
   0  11  17   1754.    164.
   0 -11  17   1603.    134.
   0  11 -17   1608.    127.
   0 -11 -17   1730.    174.
   0  11  18     24.     28.
   0  11 -18    -13.     39.
   0  11  18      2.     31.
   0 -11 -18      7.     79.
   0 -11  18     10.     15.
   0 -11  18     16.     16.
   0  11  18    -22.     60.
   0 -11 -18    -17.     30.
   0  11 -18      8.     14.
   0 -11 -18    -10.     33.
   0 -11  19    173.     35.
   0 -11 -19      2.    100.
   0 -11 -19    145.     62.
   0  11 -19    134.     30.
   0  11  19    143.     73.
   0 -11  19    141.     33.
   0  11 -19    157.     52.
   0  11  19    198.     64.
   0 -11 -19    164.    108.
   0  11  19    132.     87.
   0  11  20     39.     38.
   0 -11 -20      1.     73.
   0 -11  20     44.     23.
   0 -11  20     22.     26.
   0  11  20     28.     45.
   0 -11 -20      3.     78.
   0  11 -20     40.     35.
   0  11 -20     56.     38.
   0 -11 -20     26.     43.
   0  11  20     50.     53.
   0  11  21     42.     82.
   0 -11  21     33.     27.
   0 -11  21     66.     28.
   0  11 -21     15.     73.
   0  11 -21     63.     25.
   0  11  21     51.     41.
   0 -11 -21     -1.     46.
   0  11  21     45.     60.
   0 -11 -21     53.     90.
   0 -11 -21      1.     83.
   0  11  22     -5.     31.
   0  11  22    -16.     44.
   0  11 -22     10.     38.
   0 -11 -22     56.     46.
   0  11  22    -10.     82.
   0  11 -22     24.     21.
   0 -11  22     28.     24.
   0  11  22     15.     32.
   0 -11  22     18.     22.
   0 -11 -22      1.     69.
   0  11  23     37.     40.
   0 -11 -23      5.     63.
   0  11 -23    -27.     35.
   0 -11 -23     36.     43.
   0  11  23      1.     47.
   0 -11  23     -2.     21.
   0  11  23     46.     46.
   0  11 -23     13.     20.
   0  11  23      0.     29.
   0 -11  23     16.     22.
   0  12   0     76.     31.
   0  12   0     78.     13.
   0  12   0     70.     13.
   0 -12   0     83.     25.
   0 -12   0     73.     32.
   0  12   0     82.     16.
   0  12  -1   1823.     72.
   0  12   1   1908.    128.
   0 -12  -1   1790.    107.
   0  12  -1   1885.    120.
   0 -12   1   1942.    124.
   0 -12  -1   2066.    134.
   0  12  -1   1857.     75.
   0  12   1   1833.     99.
   0  12  -1   1864.     84.
   0 -12  -1   1868.     88.
   0 -12   1   1857.     76.
   0  12   1   1941.     89.
   0  12  -2    734.     97.
   0 -12  -2    734.     79.
   0  12  -2    719.     30.
   0 -12  -2    691.     51.
   0 -12   2    733.     46.
   0  12   2    702.     48.
   0 -12   2    739.     67.
   0 -12  -2    721.     46.
   0  12   2    703.    120.
   0  12  -2    736.     39.
   0  12   2    740.     43.
   0  12  -2    679.     50.
   0 -12  -3   1167.     67.
   0 -12  -3   1542.     87.
   0  12   3   1241.     75.
   0  12  -3   1092.     37.
   0 -12  -3   1199.    103.
   0  12   3   1200.    101.
   0  12  -3   1071.     48.
   0  12   3   1155.     85.
   0  12  -3   1076.     78.
   0  12  -3   1002.     38.
   0 -12   3   1148.     81.
   0  12   4    707.     77.
   0 -12   4    623.     55.
   0  12   4    631.     47.
   0  12  -4    668.     81.
   0 -12  -4    611.     49.
   0 -12  -4    632.     77.
   0  12  -4    600.     24.
   0  12  -4    581.     27.
   0  12   4    675.     56.
   0  12  -4    575.     32.
   0 -12  -4    706.     65.
   0  12  -4    588.     29.
   0  12   5   3318.    211.
   0  12  -5   3260.    128.
   0  12  -5   3197.    104.
   0  12  -5   3000.    120.
   0 -12   5   3275.    165.
   0  12   5   3365.    235.
   0  12  -5   3146.    161.
   0 -12  -5   3274.    283.
   0  12   5   3353.    164.
   0  12  -5   3151.    110.
   0 -12  -5   3373.    203.
   0 -12  -5   3312.    210.
   0  12  -6     58.      9.
   0 -12  -6    162.     39.
   0  12   6     60.     38.
   0 -12  -6     78.     25.
   0 -12  -6     62.     38.
   0  12  -6     51.     21.
   0 -12   6     54.     34.
   0  12   6    103.     40.
   0  12  -6     65.     10.
   0  12  -6    104.     13.
   0  12  -6     59.     10.
   0 -12  -7     18.     14.
   0  12   7     14.     20.
   0 -12   7     14.     10.
   0  12   7    -24.     17.
   0  12  -7      4.      5.
   0  12  -7      2.      5.
   0 -12  -7     14.     20.
   0  12  -7     -7.      6.
   0  12   7      3.     14.
   0  12  -7      4.     10.
   0  12  -7      2.      9.
   0 -12  -7    -35.     22.
   0  12  -8     39.     14.
   0  12  -8     29.      9.
   0 -12  -8     49.     34.
   0 -12  -8     18.     41.
   0 -12   8     37.     14.
   0  12   8     30.     34.
   0  12   8    303.     50.
   0  12   8     35.     24.
   0 -12  -8     41.     40.
   0  12  -8     58.     18.
   0 -12   8     18.     10.
   0 -12   9     18.     15.
   0  12  -9      8.      9.
   0  12  -9      7.      8.
   0 -12  -9      8.     19.
   0  12  -9     -6.     15.
   0  12   9     11.     18.
   0  12   9     -9.     22.
   0 -12   9      8.      8.
   0 -12  -9     10.     25.
   0  12  -9      0.      9.
   0  12   9     13.     25.
   0  12 -10     11.     16.
   0  12 -10     13.     11.
   0 -12 -10    138.     44.
   0 -12 -10     20.     26.
   0  12 -10     12.     12.
   0 -12 -10     24.     54.
   0 -12  10     30.     16.
   0  12  10     15.     33.
   0  12  10     67.     32.
   0 -12  10     18.     12.
   0  12  10     29.     39.
   0  12 -10     28.     14.
   0  12 -11    314.     30.
   0 -12  11    318.     31.
   0  12 -11    306.     33.
   0 -12 -11    407.     74.
   0 -12 -11    378.     61.
   0 -12  11    315.     33.
   0  12  11    354.     73.
   0  12 -11    344.     20.
   0 -12 -11    359.    145.
   0  12  11    373.     59.
   0  12 -11    343.     34.
   0  12  11    454.    113.
   0  12  12    591.     87.
   0  12 -12    514.     41.
   0 -12 -12    719.    112.
   0 -12  12    486.     45.
   0  12  12    586.     72.
   0  12 -12    477.     62.
   0  12 -12    519.     45.
   0 -12  12    450.     31.
   0 -12 -12    590.     78.
   0 -12 -12    561.     88.
   0  12  12    640.     87.
   0 -12 -13    374.    100.
   0  12 -13    349.     25.
   0  12  13    349.     66.
   0 -12  13    317.     41.
   0  12 -13    342.     37.
   0 -12 -13    397.     70.
   0  12  13    389.    122.
   0  12  13    355.     78.
   0  12 -13    340.     42.
   0 -12 -13    406.     79.
   0  12  14    107.     78.
   0 -12 -14    145.     62.
   0 -12 -14     51.     69.
   0 -12 -14     66.     46.
   0  12 -14     56.     23.
   0  12 -14     54.     25.
   0  12 -14     38.     20.
   0 -12  14     52.     16.
   0  12  14     68.     72.
   0  12  14     78.     39.
   0  12  15     43.     42.
   0 -12 -15     24.     40.
   0 -12 -15     38.     62.
   0  12 -15     40.     13.
   0  12 -15     49.     38.
   0 -12 -15    125.     56.
   0  12 -15     24.     19.
   0  12  15     34.     38.
   0  12  15      4.     35.
   0 -12  15     13.     15.
   0  12 -16    165.     37.
   0  12  16    172.     58.
   0 -12  16    151.     25.
   0 -12 -16    170.     90.
   0  12  16    148.     68.
   0  12 -16    191.     39.
   0 -12 -16    154.     65.
   0 -12 -16    158.    102.
   0  12  16    164.     59.
   0  12  17     28.     30.
   0 -12 -17     -8.     48.
   0  12 -17     23.     34.
   0 -12 -17     10.     54.
   0 -12  17      4.     21.
   0 -12  17      8.     15.
   0  12 -17      9.     19.
   0  12  17     19.     50.
   0  12  17    -14.     35.
   0  12 -18     17.     15.
   0 -12  18     14.     18.
   0 -12 -18     52.     37.
   0 -12  18     11.     25.
   0  12  18     12.     36.
   0  12 -18     24.     26.
   0 -12 -18      4.     39.
   0 -12 -18     -1.     55.
   0  12  18     -5.     33.
   0  12  18      3.     67.
   0  12  19    -20.     47.
   0  12 -19      1.     22.
   0  12 -19      3.     25.
   0 -12 -19     -2.     53.
   0  12  19     -2.     33.
   0 -12 -19     14.     35.
   0 -12  19     10.     17.
   0 -12  19     18.     15.
   0 -12 -19    -16.     34.
   0  12  19     25.     39.
   0  12  20      8.     25.
   0 -12 -20     -1.     47.
   0  12 -20      5.     37.
   0 -12  20    -17.     14.
   0  12 -20     -3.     20.
   0 -12  20      5.     15.
   0 -12 -20      3.     45.
   0 -12 -20     12.     31.
   0  12  20     -2.     29.
   0  12  20     12.     34.
   0  12  21    357.     79.
   0  12 -21    329.     44.
   0 -12  21    409.     54.
   0 -12  21    334.     48.
   0  12 -21    322.     78.
   0 -12 -21     -6.     89.
   0 -12 -21     -1.    146.
   0  12  21    394.    108.
   0 -12 -21    492.    102.
   0  12  21    447.    148.
   0 -12  22      7.     15.
   0 -12 -22    -13.     35.
   0 -12  22      1.     17.
   0  12  22     18.     59.
   0 -12 -22     -1.     50.
   0  12 -22      1.     26.
   0  12  22     -6.     25.
   0  12  22     21.     32.
   0 -12 -22      2.     29.
   0  12 -22      0.     14.
   0 -12 -23      3.    107.
   0  12 -23    104.     57.
   0  12 -23     81.     48.
   0 -12  23     88.     35.
   0  12  23     -5.     53.
   0 -12  23    128.     38.
   0 -12 -23    102.     74.
   0  12  23    183.     69.
   0  12  23    120.     83.
   0  12  23    158.     77.
   0 -13   0     33.     23.
   0  13   0     17.     22.
   0  13   0     13.     14.
   0 -13   0      9.     12.
   0  13   0     24.     15.
   0  13   0    -21.     22.
   0  13   1    572.     36.
   0  13   1    679.     80.
   0 -13  -1    499.     67.
   0  13  -1    629.     30.
   0 -13  -1    625.     76.
   0  13  -1    856.     64.
   0  13   1    604.     74.
   0 -13   1    667.     70.
   0 -13   1    645.     48.
   0  13  -1    597.    107.
   0 -13  -1    580.     40.
   0  13  -1    622.     44.
   0  13  -2    184.     21.
   0  13  -2    178.     15.
   0  13   2    184.     38.
   0 -13  -2    213.     26.
   0  13   2    243.     50.
   0  13  -2    182.     34.
   0 -13   2    205.     17.
   0  13  -2    220.     41.
   0 -13  -2    239.     31.
   0 -13  -2    230.     50.
   0  13   2    217.     31.
   0 -13   2    225.     43.
   0  13   3   1376.    116.
   0 -13   3   1337.     95.
   0  13  -3   1315.     46.
   0  13   3   1365.     71.
   0 -13  -3   1351.     75.
   0  13  -3   1345.     62.
   0 -13  -3   1336.    129.
   0  13  -3   1297.     45.
   0  13  -3   1193.     45.
   0  13   3   1398.    166.
   0 -13  -3   1364.    173.
   0  13  -3   1275.     93.
   0  13   4    -22.     15.
   0  13  -4      8.      4.
   0 -13  -4     15.     38.
   0 -13   4      9.     16.
   0 -13  -4      6.     13.
   0  13  -4     39.     13.
   0  13  -4      6.      4.
   0  13  -4    -17.     17.
   0  13  -4      6.      8.
   0  13   4      6.     13.
   0  13   4    -23.     39.
   0 -13  -5   2838.    251.
   0 -13   5   2754.    190.
   0 -13  -5   2750.    190.
   0  13  -5   2594.    103.
   0  13  -5   2633.     89.
   0  13   5   2686.    139.
   0 -13  -5   2683.    143.
   0  13   5   2781.    190.
   0  13  -5   2358.    121.
   0  13  -5   2632.    144.
   0  13   5   2531.    201.
   0  13  -5   2587.     89.
   0  13  -6    279.     15.
   0  13  -6    270.     11.
   0  13  -6    291.     17.
   0  13   6    339.     63.
   0 -13  -6    343.     64.
   0 -13  -6    329.     41.
   0  13   6    335.     62.
   0 -13  -6    281.     62.
   0  13   6    417.     51.
   0  13  -6    295.     38.
   0  13  -6    351.     33.
   0 -13   6    291.     37.
   0  13   7    391.     58.
   0  13  -7    390.     26.
   0  13   7    472.     71.
   0  13  -7    388.     18.
   0  13  -7    394.     39.
   0  13  -7    395.     15.
   0 -13  -7    423.     75.
   0  13  -7    357.     31.
   0  13   7    430.     49.
   0 -13  -7    452.     73.
   0 -13   7    435.     40.
   0 -13  -7    421.     50.
   0  13  -8    382.     34.
   0 -13  -8    413.     72.
   0 -13   8    336.     52.
   0  13  -8    333.     35.
   0  13  -8    328.     15.
   0  13  -8    325.     13.
   0 -13  -8    451.     85.
   0 -13  -8    405.     51.
   0  13  -8    440.     39.
   0  13   8    389.     51.
   0  13   8    353.     63.
   0  13   8    420.     72.
   0 -13  -9     29.     43.
   0 -13   9      9.      7.
   0 -13  -9     13.     31.
   0  13   9    -42.     23.
   0  13  -9     -2.     10.
   0  13  -9    -14.     14.
   0  13  -9     10.      8.
   0  13   9     -1.     26.
   0 -13   9      9.     11.
   0  13  -9      9.      6.
   0 -13  -9    -18.     52.
   0  13   9     20.     31.
   0  13 -10    -10.     12.
   0  13  10    -19.     16.
   0  13  10      8.     21.
   0  13 -10      7.      4.
   0 -13 -10     -6.     26.
   0 -13 -10      9.     22.
   0 -13  10      2.      4.
   0  13 -10    -10.      7.
   0 -13  10     -6.     12.
   0 -13 -10    -37.     25.
   0  13  10    -21.     19.
   0  13 -10     -5.     12.
   0 -13 -11    326.     94.
   0  13 -11    357.     36.
   0  13 -11    356.     46.
   0 -13  11    313.     29.
   0 -13  11    339.     37.
   0  13  11    383.     71.
   0  13 -11    354.     27.
   0  13 -11    371.     33.
   0  13  11    326.    125.
   0 -13 -11    365.     63.
   0 -13 -11    359.     79.
   0  13  11    383.     61.
   0  13  12    116.     83.
   0 -13 -12    106.     68.
   0 -13  12     96.     13.
   0  13 -12    118.     36.
   0 -13 -12     96.     45.
   0  13 -12     87.     11.
   0  13 -12    112.     12.
   0  13  12    138.     50.
   0  13 -12    121.     33.
   0 -13 -12    121.     55.
   0  13  12    104.     42.
   0 -13  12    118.     18.
   0  13 -13    257.     17.
   0  13 -13    333.     30.
   0  13 -13    230.     19.
   0 -13 -13    360.     65.
   0  13  13    358.     74.
   0 -13  13    267.     23.
   0 -13 -13    423.    166.
   0  13 -13    304.     33.
   0  13  13    298.     98.
   0  13 -13    327.     37.
   0  13  13    301.     74.
   0  13 -14    156.     43.
   0 -13  14    159.     31.
   0  13  14    144.     54.
   0  13 -14    208.     51.
   0  13 -14    157.     18.
   0  13  14    170.     63.
   0 -13 -14    218.    146.
   0 -13 -14    188.     57.
   0 -13 -14    152.     67.
   0  13  15    580.     94.
   0  13 -15    487.     47.
   0 -13 -15    423.    204.
   0  13  15    517.     97.
   0 -13 -15    523.    102.
   0  13 -15    468.     47.
   0 -13  15    421.     36.
   0 -13 -15    564.     91.
   0  13 -15    536.     54.
   0  13  15    575.     84.
   0  13 -16     17.     19.
   0  13  16      0.     34.
   0 -13 -16      2.     37.
   0 -13  16      0.     12.
   0  13 -16     10.     25.
   0  13  16     28.     31.
   0 -13 -16     -4.     33.
   0 -13 -16     64.     79.
   0  13  16     37.     36.
   0  13 -16     18.     10.
   0  13  17      0.     33.
   0  13  17     40.     38.
   0  13 -17     11.     11.
   0 -13 -17     33.     35.
   0  13 -17     18.     34.
   0 -13  17      4.     13.
   0 -13 -17     15.     59.
   0  13  17     30.     53.
   0 -13 -17     21.     49.
   0  13  18      7.     32.
   0  13  18    -41.     61.
   0 -13 -18     20.     34.
   0  13 -18      4.     18.
   0 -13 -18     -1.     35.
   0  13 -18      7.     22.
   0 -13  18     17.     20.
   0 -13 -18     -2.     50.
   0 -13  19     46.     20.
   0  13  19     43.     48.
   0 -13 -19      2.    128.
   0  13  19     55.     56.
   0  13  19     57.     46.
   0 -13 -19     44.     54.
   0  13 -19     68.     34.
   0  13 -19     53.     18.
   0 -13 -19     -9.     51.
   0 -13 -20     -1.    154.
   0  13 -20     83.     22.
   0  13  20     99.     54.
   0  13 -20     33.     71.
   0 -13 -20     89.     65.
   0 -13 -20      6.     96.
   0  13  20    126.     68.
   0 -13  20     90.     25.
   0  13  20     88.     58.
   0  13  21    187.     86.
   0  13  21    178.     66.
   0 -13 -21     -7.     76.
   0  13 -21    232.     43.
   0 -13  21    183.     34.
   0 -13 -21    240.     82.
   0 -13 -21     -3.    192.
   0  13 -21    117.     59.
   0  13  21    241.    124.
   0 -13 -22     41.     47.
   0  13 -22     37.     33.
   0  13  22     11.     44.
   0 -13 -22     -9.     41.
   0  13  22    -23.     47.
   0 -13 -22     -2.    116.
   0  13  22    -33.     58.
   0 -13  22     22.     18.
   0 -14   0   4329.    329.
   0  14   0   4168.    327.
   0  14   0   4010.    176.
   0  14   0   4206.    185.
   0 -14   0   3995.    176.
   0  14   0   4128.    169.
   0 -14  -1   1559.     80.
   0  14   1   1580.     93.
   0 -14  -1   1586.    188.
   0  14   1   1620.     82.
   0 -14   1   1539.    172.
   0  14  -1   1478.     59.
   0  14   1   1587.    126.
   0  14  -1   1512.    118.
   0  14  -1   1487.     65.
   0 -14   1   1477.     67.
   0  14  -1   1512.     98.
   0 -14  -2    279.     92.
   0  14   2    360.     54.
   0  14  -2    246.     48.
   0 -14   2    260.     77.
   0  14  -2    243.     24.
   0 -14  -2    250.     29.
   0 -14  -2    213.     51.
   0  14  -2    213.     26.
   0  14   2    225.     26.
   0  14  -2    361.     38.
   0 -14   2    252.     28.
   0  14   2    256.     56.
   0  14   3    302.     39.
   0  14  -3    344.     79.
   0  14   3    310.     63.
   0 -14  -3    301.     63.
   0 -14   3    344.     78.
   0  14  -3    313.     16.
   0  14  -3    362.     37.
   0  14  -3    323.     17.
   0 -14  -3    272.     41.
   0  14   3    325.     33.
   0  14  -3    277.     16.
   0 -14  -3    337.     34.
   0  14  -4     25.     11.
   0  14   4     32.     17.
   0 -14  -4     24.     34.
   0  14  -4     28.      8.
   0 -14  -4     41.     29.
   0 -14   4     50.     38.
   0  14   4     33.     33.
   0  14  -4     35.     10.
   0 -14  -4    101.     25.
   0  14   4     14.     34.
   0  14  -4     47.     24.
   0  14  -4     23.      9.
   0  14   5    394.    112.
   0  14  -5    380.     36.
   0  14  -5    342.     18.
   0 -14  -5    381.     71.
   0 -14   5    358.     47.
   0  14   5    384.     63.
   0  14  -5    603.     79.
   0  14  -5    340.     18.
   0  14  -5    355.     25.
   0  14   5    435.     49.
   0 -14  -5    324.     59.
   0 -14  -5    365.     43.
   0  14  -6     62.      7.
   0 -14   6     73.     25.
   0  14   6     88.     33.
   0  14   6    102.     25.
   0 -14  -6     91.     26.
   0  14  -6     63.     21.
   0  14  -6     72.     14.
   0  14  -6     62.      8.
   0  14   6    106.     69.
   0 -14  -6    100.     44.
   0  14  -7    159.     14.
   0  14   7    170.     36.
   0  14  -7    156.     26.
   0 -14  -7    161.     56.
   0  14  -7    149.     11.
   0  14  -7    150.     10.
   0  14   7    138.     71.
   0  14  -7    192.     31.
   0 -14   7    187.     30.
   0 -14  -7    154.     53.
   0 -14  -7    181.     36.
   0  14   7    182.     91.
   0 -14   8   2427.    162.
   0  14  -8   2251.     97.
   0  14  -8   2289.    159.
   0  14  -8   2386.     77.
   0 -14  -8   2189.    275.
   0  14  -8   2397.     92.
   0  14   8   2420.    273.
   0  14   8   2409.    149.
   0  14   8   2329.    161.
   0 -14  -8   2465.    195.
   0 -14  -8   2450.    204.
   0  14  -8   2315.     66.
   0  14   9    226.     70.
   0  14   9    214.    101.
   0  14  -9    227.     42.
   0  14  -9    178.     15.
   0  14  -9    212.     31.
   0  14  -9    192.     19.
   0  14  -9    193.     10.
   0 -14  -9    235.     68.
   0 -14  -9    201.     44.
   0 -14  -9    195.    106.
   0 -14   9    220.     28.
   0  14   9    199.     51.
   0  14 -10    722.     42.
   0 -14 -10    962.    114.
   0  14 -10    776.     47.
   0  14  10    911.     83.
   0  14 -10    780.     34.
   0  14  10    902.    171.
   0 -14  10    805.     70.
   0 -14 -10    905.    119.
   0 -14 -10    942.     86.
   0  14 -10    820.     60.
   0  14 -10    694.     27.
   0  14  10    831.    144.
   0  14 -11    115.     18.
   0 -14 -11    130.     57.
   0 -14 -11    107.    105.
   0  14  11     99.     56.
   0 -14  11    139.     28.
   0  14 -11     99.     14.
   0 -14  11    100.     16.
   0  14  11    115.     41.
   0  14  11    119.     48.
   0  14 -11    113.     19.
   0 -14 -11    126.     43.
   0 -14  12    111.     19.
   0 -14 -12    152.     62.
   0  14  12    147.     47.
   0  14 -12    152.     23.
   0  14  12    144.     60.
   0  14 -12    126.     14.
   0  14 -12    190.     37.
   0  14  12    181.     56.
   0 -14 -12    159.     76.
   0 -14 -12    146.     76.
   0  14 -12    132.     12.
   0 -14  12    153.     24.
   0  14  13      6.     40.
   0  14 -13     20.     23.
   0  14 -13     24.      8.
   0 -14 -13     47.     53.
   0  14 -13     21.     10.
   0  14  13     38.     51.
   0  14 -13     22.      6.
   0 -14 -13    -12.     51.
   0 -14  13     22.      8.
   0  14 -13     46.     16.
   0  14  13    203.     39.
   0  14 -14    234.     26.
   0  14 -14    223.     52.
   0  14  14    307.     61.
   0 -14 -14    207.     96.
   0  14  14    246.     75.
   0  14  14    263.    115.
   0  14 -14    238.     31.
   0 -14 -14    325.     64.
   0 -14 -14    217.     78.
   0 -14  14    209.     20.
   0 -14 -15    825.    157.
   0  14 -15    729.     59.
   0  14  15    886.    122.
   0 -14 -15   1023.    113.
   0 -14 -15    963.    130.
   0  14  15    902.    121.
   0  14 -15    720.     40.
   0 -14  15    739.     59.
   0  14 -15    771.     64.
   0  14  15    929.    106.
   0  14 -16     54.     36.
   0  14 -16     31.     17.
   0 -14  16     25.     13.
   0 -14 -16     34.     47.
   0 -14 -16     51.     42.
   0  14  16     58.     45.
   0 -14 -16     34.     61.
   0  14  16     -1.     45.
   0  14  16     41.     39.
   0 -14 -17      2.     61.
   0  14  17     10.     61.
   0  14 -17     23.     23.
   0  14 -17     17.     17.
   0  14  17     63.     44.
   0 -14 -17     40.     41.
   0 -14  17     20.     13.
   0 -14  18    409.     40.
   0 -14 -18    620.    155.
   0  14 -18    416.     33.
   0  14  18    606.    110.
   0  14  18    569.    157.
   0 -14 -18    559.    109.
   0 -14 -18    694.    105.
   0  14 -18    480.     66.
   0  14  18    623.    100.
   0  14 -19     43.     44.
   0  14  19     31.     38.
   0  14  19     42.     45.
   0 -14 -19     16.     44.
   0  14  19      4.     40.
   0 -14  19     17.     23.
   0 -14 -19     -3.     45.
   0 -14 -19     -3.     67.
   0  14 -20     -3.     23.
   0  14  20    -29.     32.
   0  14  20     13.     35.
   0 -14 -20     -2.     56.
   0  14  20    -15.     38.
   0 -14 -20     13.     59.
   0  14  21      0.     57.
   0  14  21     -3.     52.
   0 -14 -21     -4.     33.
   0  14  21      9.     28.
   0 -14 -21    -32.     57.
   0 -14 -21     -6.     51.
   0  14 -21     -4.     22.
   0  15   0    -20.     10.
   0  15   0     -9.     21.
   0 -15   0      0.     13.
   0  15   0      1.     12.
   0 -15   0     -1.     21.
   0  15   0      6.      8.
   0 -15   1     19.     30.
   0  15   1     25.     13.
   0  15   1    -33.     27.
   0  15   1     44.     53.
   0 -15   1     32.     17.
   0 -15  -1     61.     25.
   0 -15  -1     30.     33.
   0  15  -1     38.     30.
   0  15  -1     36.     15.
   0  15   1     34.     13.
   0  15  -1     27.     17.
   0  15  -1     43.     14.
   0  15  -2     11.     17.
   0 -15  -2     20.     16.
   0 -15   2      8.     13.
   0  15   2    -19.     29.
   0 -15  -2     23.     14.
   0 -15  -2     32.     30.
   0  15  -2     22.      8.
   0  15   2     21.     15.
   0  15   2     14.     12.
   0  15  -2      5.     25.
   0  15  -2     15.      7.
   0 -15   2     24.     25.
   0  15  -3    213.     70.
   0  15  -3    151.     11.
   0  15  -3    176.     18.
   0  15  -3    141.     18.
   0 -15   3    225.     43.
   0  15   3    189.     54.
   0 -15  -3    136.     27.
   0  15   3    143.     40.
   0 -15  -3    140.     55.
   0  15  -3    216.     30.
   0  15   3    211.     31.
   0  15  -4     40.      9.
   0  15  -4     49.     11.
   0 -15  -4     46.     40.
   0 -15   4     59.     28.
   0 -15  -4     60.     20.
   0  15   4    145.     41.
   0 -15  -4     44.     25.
   0  15   4     54.     31.
   0  15  -4     54.     28.
   0  15  -4     35.     10.
   0  15   4     43.     39.
   0  15  -5    426.     27.
   0  15   5    504.     47.
   0  15   5    531.     54.
   0  15   5    558.     83.
   0 -15  -5    585.     74.
   0  15  -5    496.     87.
   0 -15  -5    541.     84.
   0  15  -5    401.     18.
   0  15  -5    417.     20.
   0 -15   5    454.     56.
   0 -15  -5    473.     62.
   0 -15   6     30.     20.
   0 -15  -6     34.     26.
   0  15  -6     27.      9.
   0  15  -6     25.     10.
   0 -15  -6     30.     20.
   0 -15  -6     41.     35.
   0  15   6      8.     35.
   0  15   6     23.     19.
   0  15   6      0.     37.
   0  15  -6     21.      3.
   0  15  -6      2.     20.
   0  15  -6     11.      4.
   0  15   7    223.     40.
   0  15   7    236.     45.
   0 -15   7    217.     57.
   0  15   7    255.     65.
   0  15  -7    200.     14.
   0  15  -7    191.     28.
   0  15  -7    205.     36.
   0 -15  -7    214.     40.
   0 -15  -7    245.     66.
   0 -15  -7    272.     93.
   0 -15  -8    631.    151.
   0 -15   8    534.     51.
   0 -15  -8    566.     85.
   0  15  -8    522.     75.
   0  15   8    619.     94.
   0 -15  -8    609.     64.
   0  15   8    545.     71.
   0  15  -8    504.     36.
   0  15  -8    482.     30.
   0  15   8    610.     94.
   0  15  -9   1026.     43.
   0  15   9    817.     82.
   0  15  -9    679.     55.
   0  15   9    845.    117.
   0  15  -9    769.     83.
   0 -15  -9    807.    111.
   0 -15  -9    856.    122.
   0 -15  -9    871.    125.
   0  15   9    830.     93.
   0 -15   9    794.     59.
   0 -15 -10    819.     80.
   0 -15 -10    787.    113.
   0  15 -10    627.     19.
   0  15 -10    692.     70.
   0 -15 -10    773.    114.
   0 -15  10    750.     50.
   0  15  10    813.    111.
   0  15  10    817.     80.
   0  15  10    746.    137.
   0  15 -10    732.     38.
   0  15 -10    628.     23.
   0  15 -10    639.     39.
   0  15  11    195.     48.
   0  15 -11    187.     23.
   0 -15 -11    205.     70.
   0 -15  11    196.     35.
   0  15 -11    149.     14.
   0  15 -11    153.     32.
   0 -15 -11    151.     71.
   0  15  11    179.     56.
   0  15  11    187.     68.
   0  15 -11    159.     13.
   0 -15 -11    214.     50.
   0  15 -11    195.     31.
   0 -15 -12     19.     31.
   0 -15  12     16.     12.
   0  15 -12     -3.     13.
   0  15 -12     12.     12.
   0  15  12     -7.     25.
   0 -15  12      5.      4.
   0  15 -12     -6.      9.
   0  15  12     37.     30.
   0 -15 -12     21.     22.
   0 -15 -12    -49.     33.
   0  15 -12      3.      4.
   0  15  12    -10.     36.
   0  15 -13    200.     25.
   0  15  13    286.     57.
   0  15  13    316.    102.
   0 -15 -13    324.     58.
   0  15 -13    166.     23.
   0 -15  13    169.     21.
   0 -15 -13    278.    140.
   0  15 -13    199.     15.
   0  15 -13    217.     41.
   0  15  13      0.     73.
   0  15 -13    193.     13.
   0 -15 -14     84.     55.
   0  15 -14     85.     14.
   0  15  14     89.     42.
   0  15 -14     43.     10.
   0  15 -14     76.     20.
   0  15 -14     74.     19.
   0  15  14      0.     53.
   0 -15 -14     75.     43.
   0  15  14    107.     47.
   0 -15 -14     77.    103.
   0 -15  14     68.     16.
   0  15 -14     51.      6.
   0 -15 -15    919.    111.
   0  15  15    933.    131.
   0  15  15    915.    110.
   0  15  15    904.    122.
   0 -15 -15    839.    160.
   0  15 -15    657.     46.
   0 -15 -15    941.    136.
   0  15 -15    741.     80.
   0  15 -15    788.     86.
   0 -15  16     82.     25.
   0  15  16    183.     93.
   0  15 -16    131.     12.
   0  15  16    211.     66.
   0  15 -16    178.     32.
   0 -15 -16    213.     61.
   0 -15 -16    169.     93.
   0 -15 -17   1042.    135.
   0  15  17    988.    217.
   0  15 -17    828.     78.
   0 -15 -17    935.    193.
   0  15  17   1048.    128.
   0  15  18     29.     46.
   0  15  18    101.     50.
   0 -15 -18     32.     49.
   0  15  18     -1.     50.
   0  15 -18     22.     43.
   0 -15 -18     -2.     73.
   0 -15 -18     72.     53.
   0 -15 -19      3.     47.
   0 -15 -19     -5.     32.
   0  15  19     12.     32.
   0 -15 -19      8.     30.
   0  15 -19     -4.     17.
   0  15  19      0.     30.
   0  15  19      9.     29.
   0 -15 -20     -5.     97.
   0  15  20    141.     67.
   0 -15 -20    136.     65.
   0  15  20    105.     59.
   0  15  20    110.     61.
   0  15 -20     39.     36.
   0  15  21     19.     51.
   0 -15 -21     -9.     36.
   0  15  21     23.     55.
   0  15  21     -2.     60.
   0 -15 -21      2.     36.
   0 -15 -21      1.     54.
   0  16   0   1443.     90.
   0  16   0   1546.     67.
   0  16   0   1544.     96.
   0  16   0   1576.    136.
   0 -16   0   1590.    138.
   0 -16   0   1448.     73.
   0 -16  -1     37.     22.
   0  16   1     22.     13.
   0  16  -1     19.      9.
   0  16  -1     19.      9.
   0 -16   1     25.     30.
   0  16  -1     16.     11.
   0  16   1     28.     32.
   0 -16   1     26.     10.
   0  16   1     29.     14.
   0  16  -1     15.     29.
   0 -16  -1     42.     33.
   0  16   1     37.     19.
   0 -16   2      3.      8.
   0  16   2     34.     31.
   0  16  -2     13.     26.
   0 -16  -2     13.      9.
   0 -16  -2     19.     20.
   0  16  -2      2.      4.
   0  16   2     -1.      9.
   0  16  -2     -3.      7.
   0 -16  -2      0.      8.
   0  16   2    -11.     12.
   0 -16   2     12.     16.
   0  16  -3    287.     53.
   0  16  -3    224.     15.
   0 -16  -3    341.     60.
   0  16   3    348.     56.
   0  16  -3    260.     15.
   0  16   3    305.     66.
   0  16  -3    237.     29.
   0 -16  -3    291.     50.
   0  16   3    325.     32.
   0 -16  -3    288.     68.
   0 -16   3    277.     53.
   0  16  -3    258.     14.
   0  16   4    410.     40.
   0  16   4    406.     45.
   0  16  -4    326.     16.
   0  16  -4    359.     15.
   0  16  -4    379.     33.
   0 -16  -4    433.     64.
   0 -16  -4    415.     78.
   0  16   4    398.     79.
   0  16  -4    413.     57.
   0  16  -4    375.     24.
   0 -16   4    410.     57.
   0 -16  -4    370.     80.
   0  16   5   1623.    148.
   0 -16  -5   1648.    165.
   0  16  -5   1605.     77.
   0 -16  -5   1732.    104.
   0  16   5   1678.    157.
   0 -16  -5   1772.    162.
   0  16  -5   1430.     43.
   0  16   5   1668.     98.
   0 -16   5   1732.    118.
   0  16  -5   1625.     65.
   0  16  -5   1643.    117.
   0  16  -5   1456.     43.
   0  16   6    424.     72.
   0  16  -6    350.     25.
   0 -16  -6    421.     48.
   0  16  -6    363.     51.
   0  16  -6    318.     22.
   0 -16  -6    397.    132.
   0  16   6    435.     82.
   0 -16   6    371.     81.
   0  16   6    445.     80.
   0 -16  -6    435.     62.
   0  16   7     31.     40.
   0 -16  -7     54.     24.
   0 -16  -7     33.     68.
   0 -16   7     29.     23.
   0  16  -7     14.     15.
   0  16  -7     28.     22.
   0  16   7     56.     37.
   0  16   7     38.     26.
   0  16  -7     25.     11.
   0 -16  -7     38.     32.
   0  16   8    112.     32.
   0  16  -8     96.     44.
   0 -16  -8    104.     46.
   0  16  -8     78.     10.
   0 -16   8    100.     28.
   0  16  -8     77.     20.
   0 -16  -8     94.     51.
   0 -16  -8     97.     55.
   0  16   8    124.     54.
   0  16   8     83.     38.
   0  16  -9    648.     43.
   0 -16  -9    514.    106.
   0 -16  -9    745.    116.
   0  16  -9    712.     83.
   0  16   9    763.    110.
   0 -16   9    755.     82.
   0  16   9    739.    129.
   0 -16  -9    777.     76.
   0  16  -9    574.     34.
   0  16   9    756.     75.
   0  16 -10    112.     24.
   0 -16  10    163.     27.
   0  16  10    126.     64.
   0 -16 -10    101.     61.
   0  16 -10    133.     23.
   0 -16 -10    165.     66.
   0  16  10    170.     43.
   0  16  10    183.     49.
   0  16 -10    140.     40.
   0 -16 -10    159.     43.
   0 -16 -11    676.    121.
   0  16  11    749.    120.
   0 -16 -11    671.    176.
   0  16  11    750.    112.
   0  16 -11    499.     48.
   0  16  11    666.     89.
   0 -16  11    608.     66.
   0 -16 -11    704.    115.
   0  16 -11    565.     35.
   0  16 -11    615.     62.
   0  16  12    710.    110.
   0  16  12    752.    124.
   0  16 -12    576.     51.
   0  16  12    661.     93.
   0 -16 -12    725.    126.
   0  16 -12    462.     50.
   0  16 -12    509.     37.
   0 -16  12    567.     55.
   0 -16 -12    655.    116.
   0  16  13     42.     29.
   0  16 -13     19.     17.
   0  16  13     56.     54.
   0  16 -13     26.     11.
   0  16 -13     16.      6.
   0  16 -13     22.      7.
   0  16  13      1.     40.
   0  16 -13     15.      8.
   0 -16 -13      2.     43.
   0  16 -13     10.      4.
   0 -16 -13     10.     29.
   0 -16 -13     35.     41.
   0  16  14     31.     29.
   0 -16 -14     29.     40.
   0  16 -14     -7.     19.
   0 -16  14      8.      5.
   0  16  14     25.     33.
   0 -16 -14     62.     44.
   0  16 -14     24.     18.
   0 -16 -14     37.     29.
   0  16  15     24.     33.
   0  16  15     22.     28.
   0 -16 -15     33.     43.
   0  16 -15      7.     13.
   0 -16 -15     -4.     39.
   0  16 -15      1.     12.
   0 -16 -15     12.     28.
   0 -16 -16    194.     55.
   0  16  16    192.     61.
   0  16  16     55.     86.
   0  16 -16     82.     26.
   0  16  16      0.     66.
   0 -16 -16      8.     84.
   0 -16 -17     17.     47.
   0 -16 -17     11.     58.
   0 -16 -17     29.     39.
   0  16  17      0.     45.
   0  16  17     12.     68.
   0  16  17     23.     37.
   0  16  18      0.     69.
   0  16  18    107.     60.
   0 -16 -18      7.    153.
   0 -16 -18    117.     73.
   0  16  18    165.     66.
   0 -16 -18    135.     64.
   0  16  19      0.     75.
   0 -16 -19    198.     73.
   0  16  19    189.     69.
   0 -16 -19     11.    171.
   0  16  19    165.     75.
   0  16  20     87.     68.
   0  16  20    111.     69.
   0 -16 -20    110.     69.
   0  16  20    110.    104.
   0 -16 -20     -6.    162.
   0  17   0     15.     28.
   0 -17   0     11.     16.
   0  17   0      9.     10.
   0  17   0     14.      9.
   0 -17   0     -1.     28.
   0  17   0     13.     10.
   0 -17   1      7.     31.
   0  17   1     23.     21.
   0  17  -1     24.     16.
   0  17  -1     15.      8.
   0  17   1     21.     11.
   0  17  -1     37.     49.
   0 -17   1     30.     15.
   0 -17  -1     22.     13.
   0  17  -1     25.     14.
   0  17   1     15.     33.
   0 -17  -1      2.     34.
   0  17   1     23.     20.
   0  17   2    636.     45.
   0  17  -2    565.     26.
   0 -17  -2    657.     94.
   0  17  -2    463.     27.
   0 -17   2    676.     81.
   0  17  -2    607.     81.
   0  17   2    565.     44.
   0  17  -2    584.     31.
   0  17   2    617.     41.
   0 -17  -2    656.     69.
   0  17   2    672.     94.
   0 -17   2    536.     30.
   0  17   3    150.     26.
   0  17   3    167.     29.
   0 -17  -3    161.     31.
   0  17  -3    164.     11.
   0  17  -3    200.     49.
   0  17  -3    136.     17.
   0 -17  -3    171.     28.
   0 -17  -3    170.     61.
   0  17  -3    156.     17.
   0 -17   3    216.     48.
   0  17  -3    200.     23.
   0  17  -4    105.     12.
   0  17  -4    124.      9.
   0  17  -4    115.     11.
   0 -17  -4    150.     59.
   0 -17   4    162.     67.
   0  17   4    141.     26.
   0  17  -4    183.     68.
   0  17  -4    143.     13.
   0 -17  -4    167.     28.
   0 -17  -4    103.     32.
   0  17   4    149.     46.
   0 -17  -5     24.     30.
   0  17  -5     20.      5.
   0  17  -5     14.      7.
   0  17   5      4.     32.
   0  17  -5      9.     25.
   0 -17   5     15.     40.
   0 -17  -5     49.     24.
   0  17   5     27.     29.
   0 -17  -6    424.     50.
   0  17  -6    353.     17.
   0 -17   6    468.     56.
   0 -17  -6    368.    100.
   0  17  -6    318.     30.
   0  17   6    426.     72.
   0  17   6    447.     53.
   0  17  -6    486.     87.
   0  17   6    476.     88.
   0  17   7   1861.    131.
   0 -17  -7   2051.    191.
   0 -17  -7   1878.    154.
   0 -17  -7   2042.    173.
   0  17  -7   1670.     66.
   0  17   7   1964.    125.
   0  17   7   2046.    187.
   0 -17   7   1900.    126.
   0  17  -7   1733.     78.
   0  17  -7   1763.    124.
   0 -17   8     74.     46.
   0 -17  -8     62.     44.
   0  17   8     84.     32.
   0  17  -8     84.     13.
   0  17   8     96.     58.
   0  17  -8     59.     17.
   0  17   8     58.     54.
   0 -17  -8     85.     33.
   0 -17  -8    106.     56.
   0  17  -8     86.     29.
   0  17  -9     55.     13.
   0  17  -9     36.     16.
   0  17   9    105.     49.
   0  17   9     50.     34.
   0 -17  -9     61.     52.
   0  17   9     56.     30.
   0  17  -9     69.     36.
   0 -17   9     42.     24.
   0 -17  -9     86.     50.
   0 -17  -9     41.     42.
   0  17 -10    121.     40.
   0  17 -10     84.     23.
   0 -17 -10    138.     64.
   0 -17  10    124.     27.
   0  17  10    129.     62.
   0 -17 -10    123.     40.
   0  17  10    130.     45.
   0  17  10    121.     65.
   0 -17 -10    102.     94.
   0  17 -10    120.     13.
   0  17 -11     17.     15.
   0  17 -11      2.     23.
   0 -17  11     36.     16.
   0 -17 -11     39.     40.
   0  17  11     12.     32.
   0  17 -11     26.     14.
   0  17  11     31.     46.
   0 -17 -11     37.     29.
   0 -17 -12    228.     77.
   0  17  12    266.     53.
   0  17 -12    189.     19.
   0  17  12    280.     96.
   0  17 -12    204.     24.
   0 -17  12    188.     39.
   0  17 -12    156.     19.
   0 -17 -12    286.     55.
   0  17 -13     83.     25.
   0  17 -13     90.     15.
   0  17  13    123.     44.
   0  17 -13     89.     13.
   0  17 -13     65.     20.
   0  17  13    131.     49.
   0 -17 -13    105.     46.
   0 -17 -13    104.     67.
   0 -17 -13    115.    108.
   0  17  14    167.     68.
   0 -17 -14    228.     87.
   0 -17 -14    231.    145.
   0  17  14    189.     60.
   0 -17 -14    239.     96.
   0 -17 -15     10.     53.
   0  17  15     28.     37.
   0 -17 -15      4.     50.
   0  17  15     22.     52.
   0  17  15      0.     43.
   0  17  16      1.     39.
   0 -17 -16      7.     47.
   0  17  16    -20.     30.
   0 -17 -16      9.     49.
   0  17  16    -23.     55.
   0 -17 -17    -14.     47.
   0  17  17     -1.     44.
   0 -17 -17      6.     58.
   0 -17 -17     -2.     53.
   0  17  17     20.     36.
   0  17  17     48.     39.
   0  17  18    120.     61.
   0 -17 -18     10.     85.
   0 -17 -18    111.     94.
   0  17  18    121.     57.
   0 -17 -18     98.     73.
   0  17  18      0.     69.
   0 -17 -19     -3.     67.
   0  17  19     52.     47.
   0  17  19     33.     44.
   0  17  19      0.     51.
   0 -17 -19     19.     74.
   0  18   0    701.    142.
   0  18   0    566.     47.
   0  18   0    511.     50.
   0  18   0    591.     51.
   0 -18   0    605.    143.
   0 -18   0    553.     50.
   0  18   1   1107.     56.
   0 -18   1   1043.    172.
   0  18  -1    963.     55.
   0  18  -1    943.     61.
   0  18   1   1084.     72.
   0 -18   1    911.     62.
   0  18  -1    783.     60.
   0  18  -1   1022.    116.
   0 -18  -1   1161.    184.
   0 -18  -1    987.     78.
   0  18   1    989.     57.
   0  18   1   1122.    123.
   0 -18  -2     65.     16.
   0  18  -2     30.      7.
   0  18   2     23.     16.
   0  18   2     12.     22.
   0  18  -2     24.      9.
   0  18  -2     33.     13.
   0 -18   2     34.     55.
   0  18  -2     25.     11.
   0  18  -2     53.     34.
   0 -18  -2     28.     63.
   0  18   2     26.     15.
   0  18   2     12.     39.
   0  18  -3     12.      4.
   0 -18  -3      1.     13.
   0  18   3     -1.     31.
   0  18   3     -2.     13.
   0  18  -3      7.     10.
   0  18   3     -9.     22.
   0 -18   3     -4.     41.
   0  18  -3      9.      5.
   0  18   3     -5.     20.
   0 -18  -3      5.     53.
   0  18  -3      4.     25.
   0 -18  -3     25.     15.
   0  18  -3      8.      5.
   0 -18   4    219.     50.
   0  18  -4    163.      7.
   0  18  -4    154.     11.
   0 -18  -4    208.     35.
   0  18   4    196.     32.
   0 -18  -4    193.     68.
   0 -18  -4    217.     32.
   0  18  -4    197.     49.
   0  18   4    218.     67.
   0  18  -4    171.     18.
   0  18   4    216.     29.
   0  18  -4    191.     15.
   0  18   5    191.     64.
   0  18  -5    168.     44.
   0 -18  -5    161.     67.
   0  18  -5    130.     15.
   0 -18  -5    127.     37.
   0 -18  -5    205.     32.
   0  18   5    200.     31.
   0  18  -5    137.      9.
   0  18   5    254.     34.
   0 -18   5    155.     45.
   0 -18   6    289.     53.
   0  18  -6    247.     15.
   0 -18  -6    300.     52.
   0  18   6    359.     46.
   0  18   6    365.     42.
   0 -18  -6    336.     85.
   0 -18  -6    351.     66.
   0  18  -6    346.     80.
   0 -18  -7      8.     32.
   0 -18   7     12.     18.
   0  18  -7      5.      4.
   0  18  -7     -9.     18.
   0  18   7      7.     17.
   0 -18  -7      7.     35.
   0  18  -7      4.      3.
   0  18   7      7.     29.
   0 -18  -7      3.     17.
   0  18   8    795.     81.
   0 -18  -8    752.     97.
   0 -18   8    795.    111.
   0 -18  -8    861.    116.
   0 -18  -8    815.    131.
   0  18  -8    753.     73.
   0  18   8    779.     76.
   0  18   9     31.     27.
   0  18  -9     10.     10.
   0  18  -9     18.     31.
   0 -18   9     39.     21.
   0 -18  -9     32.     25.
   0 -18  -9     29.     54.
   0  18  -9     19.      8.
   0 -18  -9     86.     44.
   0  18   9     31.     39.
   0 -18 -10    102.     54.
   0  18 -10     63.     41.
   0  18  10     66.     43.
   0  18 -10    105.      9.
   0 -18  10     60.     44.
   0 -18 -10    101.     40.
   0  18  10     92.     61.
   0 -18 -11    393.     86.
   0  18  11    366.     63.
   0 -18 -11    434.    101.
   0  18 -11    330.     57.
   0 -18  11    335.     40.
   0  18  11    359.    109.
   0  18  12      0.     49.
   0  18 -12     35.     23.
   0 -18  12     21.     16.
   0  18  12     15.     35.
   0 -18 -12     43.     74.
   0 -18 -12     14.     52.
   0  18  12     48.     31.
   0 -18 -12     44.     32.
   0  18  13      7.     39.
   0  18  13      0.     51.
   0 -18 -13     48.     34.
   0 -18 -13     16.     51.
   0  18  13     45.     34.
   0 -18 -13     55.     53.
   0 -18 -14     79.     40.
   0  18  14     42.     46.
   0 -18 -14     32.     60.
   0 -18 -14     68.     61.
   0  18  14      0.     59.
   0  18  14     31.     66.
   0  18  15      0.     50.
   0  18  15     -7.     64.
   0 -18 -15     51.     35.
   0  18  15     23.     58.
   0 -18 -15     -2.     51.
   0  18  16     22.     54.
   0 -18 -16     -6.     44.
   0  18  16      0.     41.
   0 -18 -16     -1.     30.
   0  18  16     18.     30.
   0  18  17      0.     41.
   0 -18 -17     12.     33.
   0 -18 -17      1.     43.
   0  18  17      1.     32.
   0 -18 -17      6.     77.
   0  18  17     15.     34.
   0  18  18    140.     72.
   0  18  18    215.     76.
   0 -18 -18     14.    168.
   0 -18 -18    181.     73.
   0 -18 -18    178.     92.
   0  19   0     -8.     31.
   0  19   0     18.     14.
   0 -19   0    -10.     32.
   0 -19   0     11.      9.
   0  19   0      4.      8.
   0  19   0     15.      9.
   0 -19  -1    480.     51.
   0  19   1    462.     51.
   0  19  -1    446.     38.
   0  19   1    513.     33.
   0  19   1    488.     48.
   0 -19  -1    633.     93.
   0  19  -1    544.     87.
   0 -19   1    593.     87.
   0 -19   1    417.     28.
   0  19  -1    459.     34.
   0  19  -1    372.     28.
   0 -19   2     89.     48.
   0  19   2     90.     53.
   0 -19  -2    112.     55.
   0  19  -2     79.     11.
   0  19  -2    110.     15.
   0  19  -2     65.     11.
   0  19   2    129.     19.
   0  19   2    118.     19.
   0  19  -2     88.     14.
   0 -19  -2    108.     20.
   0  19   2    129.     32.
   0  19  -2    115.     46.
   0  19   3     63.     26.
   0  19  -3     28.      7.
   0  19   3     39.     41.
   0  19  -3     25.      8.
   0  19   3     39.     16.
   0 -19  -3     55.     29.
   0 -19  -3     30.     43.
   0  19   3     41.     16.
   0  19  -3     53.     53.
   0  19  -3     23.      5.
   0 -19   3     41.     34.
   0  19  -3     29.      5.
   0  19  -4    109.     41.
   0 -19  -4    118.     24.
   0  19   4     98.     23.
   0  19  -4     66.     10.
   0 -19  -4    100.     56.
   0 -19   4    125.     42.
   0  19  -4     72.      6.
   0 -19  -4     63.     42.
   0  19   4    109.     54.
   0  19   4     90.     24.
   0 -19  -5     29.     39.
   0  19   5     47.     34.
   0  19   5     45.     20.
   0 -19   5     29.     31.
   0  19   5     -3.     46.
   0 -19  -5     20.     33.
   0 -19  -5     31.     46.
   0  19  -5     28.     31.
   0 -19  -6     53.     28.
   0  19   6     19.     40.
   0  19   6     38.     49.
   0  19  -6     30.     31.
   0 -19  -6     33.     24.
   0 -19  -6     83.     52.
   0 -19   6     16.     51.
   0  19   6     61.     22.
   0 -19   7    751.    120.
   0 -19  -7    639.     82.
   0 -19  -7    767.    104.
   0  19  -7    707.    113.
   0 -19  -7    707.    128.
   0  19   7    708.     72.
   0  19   7    743.    101.
   0  19   7    760.    125.
   0  19   8     17.     25.
   0  19  -8     35.     23.
   0 -19  -8     44.     45.
   0 -19  -8     25.     49.
   0  19   8      3.     36.
   0 -19   8     16.     24.
   0 -19  -8     20.     24.
   0  19   8     20.     44.
   0 -19  -9    107.     57.
   0  19   9    180.     46.
   0  19   9    147.     42.
   0  19  -9    157.     56.
   0 -19   9    138.     38.
   0  19   9    169.     74.
   0 -19  -9    232.     43.
   0 -19 -10     22.     26.
   0 -19 -10     27.     60.
   0 -19  10     14.     20.
   0  19  10     28.     26.
   0  19 -10      9.     29.
   0  19  10     34.     44.
   0  19  10     21.     46.
   0 -19 -11     26.     39.
   0  19  11     29.     38.
   0  19  11      8.     23.
   0  19 -11     20.     22.
   0 -19  11      4.     15.
   0 -19 -11    -11.     23.
   0 -19 -11      2.     32.
   0  19  11      2.     25.
   0  19 -12    298.     50.
   0  19  12    446.     74.
   0 -19 -12    456.     93.
   0 -19  12    290.     37.
   0 -19 -12    461.     69.
   0  19  12     -1.    105.
   0  19  12    381.     67.
   0 -19 -12    437.    108.
   0 -19 -13    -29.     42.
   0 -19 -13     12.     38.
   0  19  13     10.     42.
   0  19  13     38.     29.
   0  19  13      0.     41.
   0 -19 -13     -5.     27.
   0  19  14    284.    101.
   0  19  14    328.     70.
   0 -19 -14     13.    144.
   0  19  14      0.     95.
   0 -19 -14    270.    101.
   0  19  15    703.    171.
   0 -19 -15    728.    157.
   0  19  15    695.    144.
   0  19  15    634.    106.
   0 -19 -15    577.    144.
   0 -19 -16     -1.     32.
   0  19  16    -23.     34.
   0 -19 -16     -9.     48.
   0  19  16    -11.     36.
   0 -20   0    661.     44.
   0  20   0    838.     41.
   0  20   0   1018.    119.
   0  20   0    795.     54.
   0  20   0    672.     45.
   0 -20   0    961.    120.
   0  20   1     -6.     31.
   0  20   1     -1.     13.
   0 -20   1     -7.     29.
   0 -20  -1     18.     31.
   0  20   1      3.     15.
   0  20  -1     -2.     10.
   0  20  -1      5.      6.
   0 -20   1     11.      7.
   0 -20  -1      3.      9.
   0  20  -1     27.     28.
   0  20   1      7.     13.
   0  20  -1     -1.     10.
   0  20  -2    471.     30.
   0 -20  -2    478.     59.
   0  20   2    503.     42.
   0  20   2    558.     55.
   0 -20  -2    603.    104.
   0  20  -2    629.    143.
   0  20  -2    574.     29.
   0  20  -2    447.     32.
   0 -20   2    658.     91.
   0  20   2    546.     56.
   0  20   3    188.     30.
   0  20   3    196.     42.
   0 -20   3    208.     63.
   0  20  -3    229.     62.
   0  20   3    223.     43.
   0 -20  -3    206.     78.
   0 -20  -3    206.     47.
   0  20  -4     28.     38.
   0 -20  -4     47.     23.
   0  20   4     61.     31.
   0 -20   4     34.     38.
   0  20   4     52.     20.
   0 -20  -4     38.     51.
   0  20   4     51.     50.
   0  20   5    234.     54.
   0 -20  -5    250.     85.
   0  20   5    234.     36.
   0  20   5    237.     80.
   0  20  -5    171.     88.
   0 -20  -5    223.     42.
   0 -20  -5    253.     38.
   0 -20   5    229.     90.
   0  20  -6    228.     53.
   0 -20  -6    264.     63.
   0 -20  -6    184.     71.
   0 -20  -6    219.     85.
   0  20   6    313.     83.
   0  20   6    264.     38.
   0 -20   6    245.     56.
   0  20   6    197.     40.
   0  20   7     34.     23.
   0 -20   7     16.     30.
   0 -20  -7     27.     23.
   0  20  -7     54.     45.
   0  20   7     21.     24.
   0  20   7     60.     48.
   0 -20  -7     33.     28.
   0 -20   8    132.     39.
   0  20   8    152.     70.
   0  20  -8    124.     38.
   0  20   8    133.     36.
   0 -20  -8    112.     45.
   0  20   8     41.     61.
   0 -20  -8    106.     57.
   0 -20  -9    -14.     41.
   0  20   9      9.     34.
   0  20   9      2.     19.
   0 -20   9     19.     29.
   0 -20  -9     10.     19.
   0  20   9     19.     36.
   0  20  -9     -1.     17.
   0  20 -10     72.     41.
   0  20  10     70.     34.
   0 -20 -10     41.     47.
   0 -20  10     56.     28.
   0 -20 -10     52.     65.
   0 -20 -10     58.     34.
   0  20  10     77.     61.
   0  20  10     73.     37.
   0  20 -11     75.     39.
   0 -20 -11     79.     53.
   0  20  11     97.     65.
   0 -20 -11     86.     63.
   0  20  11     68.     39.
   0 -20  11     35.     42.
   0  20  11     98.     42.
   0 -20 -11    100.     69.
   0  20  12      0.     56.
   0 -20 -12     66.     35.
   0 -20  12     26.     19.
   0  20  12     46.     38.
   0 -20 -12     43.     76.
   0 -20 -12     56.     60.
   0  20  12     70.     55.
   0  20  13     10.     46.
   0 -20 -13     -4.     37.
   0 -20 -13     14.     27.
   0  20  13      6.     27.
   0  20  14    108.     48.
   0  20  14     66.     80.
   0 -20 -14     93.     47.
   0 -20 -14      7.     65.
   0 -20 -15    411.     81.
   0  20  15    372.     81.
   0 -20 -15     13.    106.
   0  20  15    355.     80.
   0  21   0     13.     33.
   0 -21   0      9.     33.
   0  21   0     11.     12.
   0 -21   0      6.      8.
   0  21   0      8.     11.
   0  21  -1    -21.     49.
   0 -21   1    -16.     29.
   0 -21  -1     -4.      8.
   0  21   1      0.      8.
   0  21   1      0.      8.
   0 -21  -1      7.     31.
   0  21   1     -9.     31.
   0  21   1     -9.      7.
   0 -21  -2    315.     85.
   0 -21   2    292.     74.
   0  21   2    263.     27.
   0 -21  -2    231.     42.
   0  21   2    321.     83.
   0  21  -2    321.     74.
   0  21   2    236.     25.
   0  21   3     26.     15.
   0 -21   3     49.     59.
   0  21   3     21.     14.
   0  21   3     58.     45.
   0 -21  -3     28.     16.
   0 -21  -3     44.     46.
   0  21  -3      6.     36.
   0 -21  -4    692.     64.
   0 -21  -4    922.    137.
   0 -21   4    928.    162.
   0  21  -4    854.    159.
   0  21   4    782.     57.
   0  21   4    788.     58.
   0  21   5    -18.     20.
   0 -21   5     31.     23.
   0 -21  -5      4.     14.
   0  21   5    -10.     12.
   0  21  -5     34.     22.
   0  21   6     -8.     21.
   0 -21  -6     -7.     15.
   0 -21   6      5.     20.
   0  21  -6      1.     19.
   0 -21  -6      9.     14.
   0  21   6     -7.     13.
   0  21  -7     31.     19.
   0  21   7     -5.     15.
   0 -21   7     -7.     20.
   0 -21  -7    -10.     29.
   0  21   7      4.     25.
   0 -21  -7     -2.     25.
   0  21   8     16.     18.
   0  21  -8     -3.     21.
   0  21   8     16.     19.
   0 -21  -8     13.     41.
   0 -21   8     31.     35.
   0 -21  -8      5.     19.
   0 -21  -8    -20.     23.
   0  21  -9     10.     21.
   0 -21   9     10.     22.
   0 -21  -9     24.     23.
   0  21   9     14.     35.
   0  21   9     15.     23.
   0 -21  -9     -5.     28.
   0 -21  -9     15.     46.
   0 -21 -10     12.     42.
   0  21  10     15.     34.
   0 -21 -10     12.     34.
   0  21  10      9.     23.
   0 -21 -10     24.     27.
   0 -21  10    -14.     18.
   0  21 -10     16.     27.
   0 -21 -11     84.     80.
   0  21 -11     49.     39.
   0 -21 -11     92.     39.
   0  21  11    100.     41.
   0 -21  11     41.     28.
   0 -21 -11    102.     71.
   0  21  11    122.     59.
   0  21  12    151.     51.
   0 -21 -12    158.     52.
   0  21  12    167.     83.
   0 -21 -12    158.     69.
   0  21  13    231.     87.
   0 -21 -13    143.     84.
   0 -21 -13    138.     71.
   0  21  13    111.     53.
   0 -21 -14      1.     36.
   0 -22   0    525.    175.
   0  22   1    371.     96.
   0  22  -1    370.     89.
   0 -22  -1    321.    155.
   0 -22   1    344.    144.
   0  22   2     40.     46.
   0  22  -2     18.     40.
   0 -22   2     27.     41.
   0 -22  -3     63.     19.
   0 -22   3    111.     51.
   0  22  -3     90.     49.
   0  22   3     80.     29.
   0  22   3    104.     61.
   0  22   4      2.     21.
   0  22   4     31.     40.
   0  22  -4      4.     47.
   0 -22  -4      7.     14.
   0 -22   4     30.     31.
   0 -22   5     45.     37.
   0  22   5     27.     19.
   0 -22  -5     38.     21.
   0  22   5     27.     31.
   0  22   5     74.     53.
   0  22  -5     44.     37.
   0  22   6      0.     14.
   0 -22  -6     -2.     16.
   0  22  -6    -12.     36.
   0 -22  -6     49.     37.
   0  22   6     22.     22.
   0 -22   6     -6.     24.
   0 -22  -7    -38.     42.
   0 -22  -7    -24.     21.
   0 -22  -7    -10.     18.
   0  22  -7      7.     24.
   0 -22   7      8.     40.
   0  22   7     12.     27.
   0  22   7     -5.     17.
   0  22  -8    425.    100.
   0  22   8    439.     87.
   0  22   8    365.     56.
   0 -22  -8    440.     59.
   0 -22  -8    384.     99.
   0 -22   8    376.     68.
   0 -22  -8    442.    121.
   0 -22  -9    243.     48.
   0  22  -9    245.     47.
   0  22   9    226.     47.
   0 -22  -9    207.     98.
   0  22   9    254.     48.
   0 -22  -9    145.     56.
   0 -22   9    151.     51.
   0 -22 -10     76.     67.
   0  22  10     52.     33.
   0 -22 -10     27.     64.
   0  22  10     54.     53.
   0 -22 -10     91.     33.
   0 -22  10     29.     49.
   0  22 -10     39.     29.
   0 -22 -11     39.     32.
   0 -22 -11     -5.     42.
   0  22  11     12.     26.
   0 -22  11      8.     20.
   0  22  11     11.     42.
   0  22  12     64.     38.
   0 -22 -12     31.     39.
   0  22  12     98.     38.
   0 -22 -12     -4.     79.
   0  23   0      9.     40.
   0 -23   0    -44.     41.
   0 -23  -1     35.     45.
   0 -23   1      4.     42.
   0  23  -1     24.     41.
   0  23  -2    188.     69.
   0 -23  -2    181.     82.
   0 -23   2    177.     72.
   0 -23   3     20.     35.
   0 -23  -3      8.     43.
   0  23  -3      1.     54.
   0  23   4    125.     60.
   0 -23  -4     74.     62.
   0  23  -4     48.     45.
   0 -23   4     10.     47.
   0  23  -5     18.     28.
   0 -23  -5     58.     43.
   0  23   5      6.     13.
   0  23   5    -13.     41.
   0 -23   5     -4.     30.
   0  23   6     -2.     38.
   0 -23  -6      3.     38.
   0 -23  -6    -16.     23.
   0 -23   6     -6.     40.
   0  23  -6      5.     24.
   0  23   6     -2.     14.
   0  23   7    133.     33.
   0 -23  -7    116.     85.
   0  23   7    168.     82.
   0 -23  -7     83.     37.
   0  23  -7    160.     48.
   0 -23   7    112.     50.
   0 -23   8     37.     37.
   0 -23  -8      1.     68.
   0 -23  -8     78.     30.
   0  23   8     48.     28.
   0  23  -8     41.     34.
   0  23   8     60.     38.
   0 -23  -8     41.     32.
   0  23   8     72.     64.
   0  23   9    100.     69.
   0 -23   9     68.     57.
   0 -23  -9     37.     60.
   0  23   9     39.     29.
   0 -23  -9     67.     34.
   0  23  -9     55.     33.
   0  23   9     73.     32.
   0 -24   0    122.     76.
   0  24   0    181.     73.
   0  24   1     64.     58.
   0 -24  -1    101.     62.
   0 -24   1      1.     56.
   0  24  -1     74.     54.
   0  24  -2     34.    114.
   0 -24  -2    208.     87.
   0 -24   2    229.     74.
   0 -24   3    170.     64.
   0  24  -3    112.     62.
   0 -24  -3    113.     80.
   0  24  -4    -11.     36.
   0 -24  -4     49.     52.
   0 -24   4     74.     62.
   0  24  -5      5.     50.
   0 -24   5     50.     53.
   0 -24  -5    -13.     48.
   0 -24  -6    162.     94.
   0 -24   6    174.     62.
   0  24  -6    172.     59.
   1   0   3    482.     33.
   1   0   3    476.     43.
  -1   0   3    569.     64.
  -1   0  -3    467.     70.
  -1   0  -3    483.     32.
   1   0  -3    544.     40.
   1   0   3    483.     40.
   1   0  -3    566.     44.
  -1   0  -3    459.     41.
   1   0  -3    531.     28.
  -1   0   3    536.     29.
  -1   0   3    532.     44.
   1   0   4   1981.    100.
   1   0  -4   1896.    107.
  -1   0   4   1804.     96.
  -1   0  -4   1956.    107.
   1   0   4   1911.    109.
  -1   0   4   1865.    100.
  -1   0   4   1743.    104.
   1   0  -4   1887.     72.
   1   0  -4   1773.     97.
   1   0   4   1992.    115.
  -1   0  -4   1960.     81.
  -1   0  -4   1933.    100.
  -1   0   5   6293.    297.
   1   0  -5   6247.    244.
  -1   0  -5   6063.    284.
   1   0   5   5858.    381.
   1   0   5   6167.    296.
  -1   0  -5   8737.    599.
   1   0  -5   6548.    330.
  -1   0   5   5893.    320.
   1   0   5   5927.    245.
  -1   0   5   5993.    287.
   1   0  -5   5967.    286.
  -1   0   6   1207.     81.
   1   0  -6   1243.    109.
  -1   0  -6   1196.     86.
   1   0   6   1281.    104.
   1   0  -6   1289.     57.
  -1   0  -6   1916.    155.
   1   0   6   1225.     87.
  -1   0   6   1210.     84.
   1   0   6    700.    173.
   1   0   6   1197.     90.
  -1   0   6   1097.     96.
   1   0  -6   1210.    133.
   1   0  -7     73.     27.
  -1   0   7     -6.     53.
   1   0  -7     66.     32.
   1   0   7     55.     33.
   1   0   7     60.     17.
   1   0  -7     76.     14.
   1   0   7     47.     47.
   1   0   7     84.     32.
  -1   0  -7     88.     34.
  -1   0  -7     69.     46.
  -1   0   7     83.     15.
  -1   0   7     62.     27.
  -1   0  -8   2693.    195.
   1   0  -8   2936.    156.
   1   0   8   2886.    168.
   1   0   8   3029.    160.
   1   0  -8   2889.    135.
   1   0   8   3073.    212.
  -1   0   8   2946.    113.
  -1   0   8   2931.    203.
  -1   0   8   2823.    230.
   1   0   8   2985.    118.
   1   0  -8   2833.    175.
  -1   0  -8   3016.    154.
   1   0   9    133.     19.
   1   0   9     88.     35.
   1   0  -9     92.     27.
  -1   0  -9    369.     58.
   1   0   9     55.     58.
  -1   0   9     90.     28.
  -1   0   9     91.     32.
   1   0  -9    187.     33.
  -1   0  10    906.     63.
  -1   0  10    920.    110.
   1   0  10    903.     65.
  -1   0 -10    884.     76.
   1   0  10    913.     49.
  -1   0  10    709.    144.
   1   0  10    632.    117.
   1   0 -10    943.     60.
   1   0 -10    944.     74.
  -1   0  11     94.     30.
   1   0 -11    108.     23.
  -1   0  11    100.     59.
   1   0  11     68.     38.
  -1   0  11    105.     15.
   1   0  11     89.     50.
  -1   0 -11     83.     31.
   1   0 -11     99.     30.
   1   0  11     71.     18.
   1   0 -11    117.     45.
   1   0  11     81.     26.
  -1   0  12   1046.     79.
   1   0 -12   1023.     47.
  -1   0  12    954.    136.
   1   0  12    983.    142.
   1   0 -12   1037.     80.
  -1   0 -12    991.     82.
   1   0  12    991.    120.
  -1   0  12   1019.     47.
   1   0  12    996.     50.
  -1   0 -12   1085.    112.
   1   0 -12   1193.    159.
   1   0  12    986.     72.
  -1   0 -13    407.     55.
  -1   0  13    477.     83.
  -1   0 -13    389.     79.
   1   0  13    426.     56.
   1   0  13    433.     31.
   1   0  13    413.     29.
   1   0 -13    359.     72.
   1   0 -13    413.     27.
  -1   0  13    460.    103.
   1   0 -13    431.     53.
  -1   0  13    414.     28.
   1   0  13    328.     65.
   1   0  14    147.     40.
   1   0  14    124.     19.
  -1   0  14    125.     45.
  -1   0 -14    146.     40.
   1   0 -14    132.     38.
   1   0  14    277.     50.
  -1   0 -14    138.     66.
  -1   0  14    131.     37.
   1   0 -14    184.     56.
   1   0  14    146.     20.
   1   0 -14    124.     28.
  -1   0  14    140.     27.
  -1   0  15    -29.     19.
   1   0  15      9.     21.
  -1   0 -15     11.     26.
  -1   0  15     -4.     15.
  -1   0  15    -18.     11.
   1   0  15      2.     16.
   1   0  15     11.     12.
   1   0  15      2.     12.
  -1   0  15      2.      6.
   1   0 -15     12.     26.
   1   0  16     -3.     10.
   1   0  16     25.     22.
   1   0 -16    -34.     32.
   1   0  16      8.      9.
  -1   0  16     21.     34.
  -1   0 -16      3.     22.
   1   0 -16     -6.     35.
   1   0  16     11.     26.
  -1   0  16     11.      8.
  -1   0  16     32.     25.
  -1   0 -16    -64.     35.
  -1   0  16      5.      7.
  -1   0  17   3140.    150.
   1   0  17   3241.    241.
  -1   0  17   3283.    236.
  -1   0  17   3364.    164.
  -1   0 -17   3322.    290.
   1   0 -17   3380.    269.
   1   0  17   3102.    143.
   1   0 -17   3298.    214.
   1   0  17   3219.    173.
   1   0  17   3368.    221.
  -1   0 -17   3255.    217.
  -1   0  17   3292.    214.
  -1   0  18    557.     45.
   1   0 -18    547.     81.
  -1   0  18    580.     79.
  -1   0 -18    541.    129.
   1   0  18    519.     54.
  -1   0 -18    611.    204.
   1   0 -18    560.    116.
   1   0  18    560.     82.
   1   0  18    527.     55.
   1   0  18    562.     94.
  -1   0  18    568.     34.
  -1   0  18    657.     93.
   1   0 -19    109.     87.
  -1   0  19     26.     54.
  -1   0 -19     75.     58.
   1   0  19     69.     68.
   1   0  19     40.     13.
  -1   0  19     45.     65.
  -1   0 -19     33.     37.
   1   0 -19     29.     34.
  -1   0  19     23.     10.
   1   0  19     35.     58.
  -1   0  19     36.     18.
   1   0  19     37.     13.
   1   0  20    208.     35.
  -1   0  20    197.     19.
   1   0 -20    254.     94.
  -1   0  20    245.    112.
   1   0  20    216.     36.
  -1   0 -20    215.     62.
   1   0 -20    210.     61.
  -1   0  20    202.     19.
   1   0  20    236.     63.
  -1   0  20    206.     58.
  -1   0 -20    187.     97.
   1   0  20    227.     70.
  -1   0  21     12.     13.
   1   0  21     -2.     32.
  -1   0  21     29.     35.
  -1   0 -21    -13.     50.
   1   0 -21     -8.     47.
   1   0  21     15.     10.
   1   0  21     15.     16.
  -1   0  21     16.     31.
  -1   0 -21      7.     33.
  -1   0  21     15.     13.
   1   0 -21      6.     31.
   1   0  21     24.     37.
  -1   0  22    297.     76.
   1   0  22    205.     23.
   1   0 -22    268.    106.
   1   0  22    264.     77.
  -1   0  22    193.     27.
   1   0  22    206.     34.
  -1   0 -22    254.    107.
  -1   0  22    204.     18.
  -1   0 -22      2.    103.
  -1   0  22    254.     65.
   1   0 -22      0.     99.
   1   0  22    297.     68.
   1   0  23    131.     54.
  -1   0  23    185.     61.
   1   0 -23     -5.    146.
   1   0  23     88.     16.
   1   0 -23    190.     55.
  -1   0 -23     -6.     87.
  -1   0  23    192.     86.
  -1   0  23     82.     13.
  -1   0 -23    136.     56.
   1   0  23     94.     16.
   1   0  23    146.    105.
   1   0  24      8.     70.
   1   0 -24     52.     41.
   1   0 -24     -4.     69.
  -1   0  24     -6.     41.
  -1   0  24     44.     47.
  -1   0 -24      2.    116.
  -1   0 -24     24.     43.
   1   0  24     51.     47.
   1   0 -25      1.     57.
   1   0  25      7.     37.
   1   0  25      6.     41.
  -1   0  25     33.     65.
  -1   0 -25     -3.     58.
  -1   0 -25      4.     59.
  -1   0  25      9.     34.
   1   0 -25     17.     35.
  -1   0  26     19.     43.
   1   0 -26      4.     60.
   1   0  26      9.     43.
   1   0 -26     -4.     60.
   1   0  26      7.     39.
  -1   0  26      8.     60.
  -1   0 -26     21.     38.
  -1   0 -26      3.     62.
   1   1   3   1472.     80.
   1  -1  -3   1362.     77.
  -1  -1   3   1426.     59.
  -1   1  -3   1444.     81.
   1  -1  -3   1443.     67.
  -1  -1   3   1361.     75.
  -1  -1   3   1373.     60.
   1   1   3   1413.     82.
   1  -1  -3   1395.     77.
  -1   1  -3   1393.     66.
  -1   1  -3   1365.     69.
   1   1   3   1403.     67.
   1   1   3   1417.     72.
  -1   1   3   1366.     76.
  -1  -1  -3   1376.     80.
  -1   1   3   1336.     77.
   1   1  -3   1434.     75.
  -1  -1  -3   1417.     74.
  -1   1   3   1402.     68.
   1  -1   3   1391.     68.
   1  -1   3   1420.    106.
   1   1  -3   1430.     57.
   1  -1   3   1372.     57.
   1   1  -3   1386.     62.
   1  -1  -4    853.     65.
   1  -1  -4    857.     68.
   1   1   4    825.     53.
   1  -1  -4    877.     52.
  -1   1  -4    780.     41.
   1   1   4    872.    100.
  -1  -1   4    831.     65.
   1   1   4    855.    101.
  -1  -1   4    865.     53.
  -1   1  -4    796.     58.
   1   1   4    783.     72.
  -1  -1   4    833.     43.
  -1   1  -4    807.     95.
  -1   1   4    885.     65.
   1   1  -4    856.     65.
   1  -1   4    818.     59.
   1   1  -4    836.     83.
  -1   1   4    874.     54.
   1  -1   4    806.     65.
  -1  -1  -4    833.     70.
   1   1  -4    883.     42.
  -1   1   4    900.    112.
   1  -1   4    765.     59.
  -1  -1  -4    840.     63.
   1  -1  -5    220.     30.
  -1   1  -5    295.     40.
   1   1   5    199.     63.
   1  -1  -5    302.     45.
  -1  -1   5    171.     34.
   1   1   5    303.     44.
  -1   1  -5    199.     22.
   1   1   5    214.     51.
  -1  -1   5    189.     17.
   1  -1  -5    289.     64.
  -1  -1   5    152.     46.
   1   1  -5    261.     34.
  -1   1   5    184.     42.
  -1  -1  -5    898.    124.
   1  -1   5    193.     24.
   1  -1   5    203.     42.
  -1   1   5    186.     33.
   1   1  -5    417.     50.
  -1  -1  -5    283.     44.
   1   1   6    634.     62.
   1   1   6    633.     74.
  -1  -1   6    640.     39.
  -1   1  -6    641.     54.
  -1   1  -6    730.    144.
   1  -1  -6    492.    128.
  -1  -1   6    648.     65.
   1   1   6    469.     75.
  -1  -1   6    689.     53.
  -1   1  -6    638.     60.
   1  -1  -6    644.     63.
   1  -1  -6    604.     45.
   1   1   6    623.     54.
  -1  -1  -6    578.     63.
  -1   1   6    547.     70.
   1  -1   6    663.     55.
  -1   1   6    635.     62.
   1  -1   6    634.     58.
   1   1  -6    630.     26.
  -1  -1  -6    306.     98.
   1   1  -6    417.     73.
  -1   1   6    610.     44.
   1  -1   6    586.     65.
   1   1  -6    686.     58.
   1  -1  -7   1414.     68.
   1  -1  -7   1328.    103.
  -1   1  -7   1194.    154.
   1   1   7   1317.     98.
   1  -1  -7   1387.    139.
  -1  -1   7   1280.     96.
   1   1   7   1400.     77.
   1   1   7   1139.    105.
  -1   1  -7   1263.     83.
  -1  -1   7   1375.     60.
   1   1   7   1359.     91.
  -1  -1   7   1336.    120.
   1   1  -7   1327.     82.
  -1   1   7   1427.     69.
  -1  -1  -7   1367.     91.
   1  -1   7   1309.     55.
   1   1  -7   1314.     97.
  -1   1   7   1438.    138.
   1  -1   7   1238.     99.
   1  -1   7   1322.     61.
  -1  -1  -7   1298.    109.
   1  -1   7   1327.    129.
   1   1  -7   1377.     46.
  -1   1   7   1347.    101.
   1   1   8    841.     84.
   1  -1  -8    836.    111.
   1   1   8    885.     74.
   1   1   8    929.     84.
   1  -1  -8    839.    133.
   1   1   8    905.     71.
  -1   1  -8    829.    102.
  -1  -1   8    827.     62.
  -1   1  -8    832.     83.
  -1  -1   8    864.     45.
  -1  -1   8    779.     74.
   1  -1  -8    865.     49.
   1  -1   8    810.    119.
   1   1  -8    827.     44.
   1  -1   8    862.     66.
  -1   1   8    848.     78.
   1  -1   8    878.     44.
  -1  -1  -8    864.     92.
  -1   1   8    850.     47.
   1  -1   8    832.     57.
   1   1  -8    787.     62.
   1   1  -8    779.     79.
  -1  -1  -8    942.    112.
  -1   1   8    871.     70.
   1   1   9      9.     28.
   1   1   9     60.     19.
  -1  -1   9     29.     38.
   1   1   9    -93.     45.
   1  -1  -9     70.     26.
  -1   1  -9     63.     25.
  -1  -1   9     27.     17.
   1   1   9     64.     16.
  -1  -1   9      1.     32.
   1  -1  -9     48.     16.
  -1   1   9     46.     16.
   1   1  -9     77.     15.
  -1  -1  -9     70.     28.
  -1   1   9     39.     45.
   1  -1   9     47.     23.
   1   1  -9     76.     24.
   1  -1   9     12.     26.
   1  -1   9     32.     20.
  -1  -1  10   1490.     54.
   1   1  10   1460.     70.
  -1  -1  10   1428.    110.
   1   1  10   1358.    100.
   1   1  10    766.    136.
   1  -1 -10    942.    154.
   1  -1 -10   1423.    100.
   1   1  10   1431.     75.
  -1  -1  10   1501.     91.
  -1   1 -10   1332.    138.
   1  -1 -10   1479.     69.
  -1   1 -10   2012.    157.
  -1  -1 -10   1821.    182.
   1   1 -10   1472.     93.
  -1   1  10   1512.     71.
   1  -1  10   1441.     99.
   1   1 -10   1751.    141.
   1  -1  10   1454.     83.
   1  -1  10   1486.     79.
  -1   1  10   1296.    117.
  -1  -1 -10   1417.     99.
   1  -1  10   1065.    122.
   1   1 -10   1548.     54.
  -1   1  10   1511.     99.
   1  -1 -11    214.     39.
   1   1  11    220.     50.
  -1   1 -11    380.     60.
   1   1  11    200.     24.
  -1  -1  11    221.     43.
  -1  -1  11    185.     36.
   1  -1 -11    112.     95.
  -1   1 -11    192.     38.
   1  -1 -11    195.     36.
   1   1  11    217.     26.
  -1  -1  11    191.     15.
   1   1  11    234.     41.
   1  -1  11    189.     75.
  -1   1  11    202.     23.
   1  -1  11    195.     20.
   1   1 -11    185.     36.
  -1  -1 -11    103.     68.
  -1  -1 -11    205.     41.
  -1   1  11    218.     48.
   1   1 -11    136.     54.
   1  -1  11    213.     38.
  -1   1  11    212.     64.
   1   1 -11    179.     23.
   1  -1  11    189.     29.
  -1   1 -12    385.     50.
   1   1  12    404.     48.
  -1   1 -12    802.    115.
  -1  -1  12    396.     56.
  -1  -1  12    375.     21.
   1   1  12    383.     63.
  -1  -1  12    382.     47.
   1   1  12    379.     34.
   1   1  12    402.     53.
   1  -1 -12    394.     53.
   1  -1 -12    449.     69.
   1  -1 -12    396.     31.
  -1  -1 -12    410.     54.
   1  -1  12    375.     59.
  -1   1  12    411.     31.
  -1   1  12    426.     51.
   1   1 -12    354.     31.
  -1  -1 -12    528.     77.
   1  -1  12    375.     26.
   1   1 -12    393.     48.
   1  -1  12    414.     50.
  -1   1  12    424.     60.
   1   1 -12    401.     63.
   1  -1  12    389.     37.
   1   1  13     87.     32.
   1  -1 -13     69.     30.
  -1  -1  13     91.     28.
  -1  -1  13     98.     18.
  -1   1 -13     39.     72.
  -1   1 -13     86.     30.
  -1  -1  13     61.     35.
   1   1  13     71.     39.
   1  -1 -13     42.     42.
   1   1  13     90.     17.
   1   1  13     69.     31.
   1  -1 -13     66.     17.
   1  -1  13     60.     21.
   1   1 -13    -63.     66.
  -1   1  13     74.     27.
  -1   1  13     46.     37.
   1   1 -13     78.     29.
   1  -1  13     61.     13.
  -1  -1 -13     51.     46.
   1  -1  13     83.     37.
  -1   1  13     55.     31.
  -1  -1 -13     78.     32.
   1  -1  13     76.     31.
   1  -1 -14    784.    123.
   1  -1 -14    271.     42.
   1  -1 -14    279.     80.
  -1  -1  14    274.     16.
  -1   1 -14    285.     48.
  -1   1 -14    231.     81.
   1   1  14    285.     50.
   1   1  14    248.     30.
  -1  -1  14    278.     45.
   1   1  14    369.     64.
  -1  -1  14    295.     27.
  -1  -1  14    305.     55.
   1   1  14    271.     28.
  -1   1  14    245.     41.
  -1  -1 -14    318.     82.
   1  -1  14    221.     48.
  -1   1  14    264.     60.
  -1   1  14    277.     77.
   1  -1  14    307.     95.
  -1  -1 -14    304.     81.
   1   1 -14    268.     46.
   1   1 -14    413.     70.
   1  -1  14    255.     34.
   1  -1  14    255.     21.
   1   1  15     72.     47.
   1   1  15     74.     31.
  -1  -1  15     77.     11.
  -1  -1  15     78.     10.
  -1  -1  15     86.     33.
   1  -1 -15     84.     59.
   1   1  15     67.     29.
   1  -1 -15    135.     55.
  -1   1 -15     75.     34.
  -1   1 -15    167.     58.
   1  -1 -15     75.     18.
   1   1  15     71.     59.
  -1  -1  15     97.     40.
   1  -1  15     90.     14.
  -1  -1 -15     95.     37.
  -1   1  15     84.     17.
  -1   1  15     63.     70.
  -1   1  15     83.     35.
   1  -1  15    102.     35.
   1  -1  15    123.     42.
   1  -1  15     83.     23.
   1   1 -15     97.     34.
   1   1  16    462.     38.
  -1   1 -16    821.    115.
   1   1  16    454.     39.
  -1  -1  16    521.     65.
  -1  -1  16    525.     80.
   1  -1 -16    474.    105.
  -1  -1  16    499.     36.
  -1  -1  16    487.     33.
   1  -1 -16    463.     37.
  -1   1 -16    457.     69.
   1   1  16    538.     91.
   1  -1 -16    479.     71.
   1   1  16    468.     73.
   1   1 -16    518.    102.
   1   1 -16    683.    170.
  -1   1  16    565.     81.
  -1   1  16    499.     37.
   1  -1  16    443.     30.
  -1  -1 -16    442.    199.
   1  -1  16    542.     81.
  -1  -1 -16    498.     70.
   1  -1  16    486.     43.
  -1   1  16    545.     69.
   1  -1  16    511.    110.
   1  -1 -17    362.     99.
  -1  -1  17    409.     31.
  -1  -1  17    466.     65.
  -1   1 -17    452.    104.
   1   1  17    487.     73.
   1  -1 -17    451.     71.
   1   1  17    398.     88.
   1   1  17    427.     56.
   1   1  17    409.     36.
  -1  -1  17    462.    123.
  -1  -1  17    441.     33.
  -1   1 -17    435.     68.
   1  -1  17    437.    109.
   1  -1  17    431.     28.
   1  -1  17    456.     79.
  -1   1  17    448.    108.
   1   1 -17    443.    102.
   1   1 -17    368.     96.
  -1   1  17    402.     80.
  -1  -1 -17    466.    113.
  -1  -1 -17    361.    181.
   1  -1  17    464.     29.
  -1   1  17    267.     30.
  -1   1  17    436.     50.
   1   1  18   1251.     70.
  -1  -1  18   1133.     48.
  -1  -1  18   1350.    130.
   1  -1 -18   1212.    254.
  -1   1 -18   1189.    170.
   1   1  18   1329.    140.
   1   1  18   1380.    124.
  -1  -1  18   1097.     49.
   1  -1 -18   1314.    122.
   1   1  18   1297.     94.
  -1   1 -18   1244.    117.
  -1  -1  18   1234.    167.
  -1  -1 -18   1330.    179.
   1  -1  18   1169.     75.
   1  -1  18   1308.    118.
  -1  -1 -18   1338.    128.
   1  -1  18   1257.     75.
   1   1 -18   1249.    115.
   1  -1  18   1434.    204.
  -1   1  18   1284.     66.
  -1   1  18   1219.     63.
  -1   1  18   1341.    121.
  -1   1  18   1370.    138.
   1   1 -18   1380.    161.
   1   1  19     52.     53.
  -1  -1  19    107.     17.
   1   1  19     57.     19.
   1   1  19     59.     19.
   1   1  19     61.     45.
  -1   1 -19    276.    116.
  -1  -1  19     90.     47.
  -1   1 -19    105.     69.
   1  -1 -19    130.     69.
  -1  -1  19     67.     40.
  -1  -1  19     64.     10.
   1  -1 -19     84.     44.
   1   1 -19     77.     61.
   1  -1  19     48.     43.
  -1   1  19     99.     51.
  -1   1  19     75.     16.
   1  -1  19    102.     49.
  -1  -1 -19    181.     73.
   1  -1  19     74.     22.
   1  -1  19     71.     22.
  -1   1  19     87.     43.
  -1   1  19     87.     27.
   1   1 -19     81.     41.
  -1  -1 -19     80.     46.
   1   1  20    188.    105.
   1   1  20    187.     37.
   1   1  20    177.     56.
   1  -1 -20    161.     55.
  -1  -1  20    124.     19.
   1  -1 -20    104.     86.
  -1  -1  20    152.     60.
  -1   1 -20    159.     55.
  -1  -1  20    123.     19.
   1   1  20    163.     37.
  -1   1 -20    147.     86.
  -1  -1  20    158.     51.
  -1   1  20    166.     87.
   1  -1  20    146.     54.
   1   1 -20    161.     52.
   1  -1  20    116.     16.
  -1  -1 -20    150.     58.
   1  -1  20    172.     60.
  -1   1  20    185.     20.
  -1   1  20    172.     64.
   1  -1  20    134.     16.
   1   1 -20    132.     83.
  -1   1  20    184.     30.
  -1  -1 -20    141.     89.
   1  -1 -21    -17.     49.
  -1  -1  21     15.     10.
   1   1  21      8.     12.
  -1  -1  21     12.     30.
   1   1  21      8.     55.
  -1   1 -21      0.     32.
   1  -1 -21     54.     52.
   1   1  21     11.     13.
   1   1  21      8.     39.
  -1  -1  21     36.     35.
  -1  -1  21     19.      6.
  -1   1 -21     21.     50.
  -1   1  21     29.     17.
  -1   1  21     20.     32.
   1  -1  21     18.      9.
   1  -1  21     28.     31.
   1   1 -21    -33.     47.
  -1  -1 -21     -4.     52.
   1  -1  21     -1.     36.
  -1  -1 -21     12.     55.
   1   1 -21      8.     31.
  -1   1  21     10.     60.
  -1   1  21     12.     10.
   1  -1  21      7.      8.
  -1  -1  22    102.     12.
  -1  -1  22    242.     65.
   1   1  22    234.     61.
  -1  -1  22    108.     17.
   1   1  22    172.     34.
   1  -1 -22      0.    151.
   1   1  22    210.     69.
  -1  -1  22    148.     88.
   1   1  22    166.     35.
  -1   1 -22    182.     93.
   1  -1 -22    186.     60.
  -1   1 -22     -2.     87.
  -1  -1 -22     -5.     94.
   1  -1  22    207.    104.
  -1   1  22    200.     58.
  -1  -1 -22    191.     60.
  -1   1  22    163.     19.
   1   1 -22    168.     88.
   1  -1  22    143.     24.
  -1   1  22    220.     65.
   1  -1  22    113.     23.
  -1   1  22    160.     19.
   1  -1  22    164.     57.
   1   1 -22      0.     85.
  -1   1 -23     77.     45.
   1   1  23     50.     16.
   1  -1 -23     -4.     72.
  -1  -1  23     76.     78.
  -1  -1  23      5.     43.
   1   1  23     55.     15.
   1   1  23    104.     45.
  -1   1 -23     -2.     70.
   1   1  23     89.     53.
   1  -1 -23     89.     46.
   1   1 -23     60.     43.
   1  -1  23     27.     10.
  -1   1  23     50.     44.
  -1  -1 -23     52.     47.
  -1  -1 -23     -2.    121.
   1  -1  23     73.     49.
  -1   1  23     67.     51.
   1  -1  23     31.     16.
   1  -1  23      4.     72.
  -1   1  23     44.     20.
   1   1 -23      0.    111.
  -1   1  23     38.     20.
   1   1  24      0.     16.
   1   1  24     -1.     10.
  -1  -1  24      5.     30.
  -1  -1  24     39.     56.
  -1   1 -24      5.     31.
   1  -1 -24    -12.     32.
   1   1  24     21.     33.
   1   1  24     10.     60.
  -1   1 -24      1.     84.
   1  -1 -24      2.     51.
  -1  -1 -24     -2.     54.
  -1   1  24     -4.     51.
  -1  -1 -24     20.     33.
   1   1 -24      3.     51.
   1  -1  24     33.     35.
   1   1 -24     40.     30.
  -1   1  24     28.     36.
   1  -1  24      4.     32.
   1   1  25     99.     57.
  -1   1 -25     -4.     89.
  -1  -1  25    101.     60.
  -1  -1  25     -5.     84.
   1  -1 -25      3.     91.
   1   1  25     54.     65.
  -1   1 -25     90.     55.
   1  -1 -25    128.     57.
   1   1 -25      2.     89.
  -1  -1 -25      0.     92.
  -1  -1 -25     81.     93.
  -1   1  25     77.     63.
   1  -1  25     97.     61.
  -1   1  25    108.     57.
   1  -1  25     -1.     56.
   1   1 -25    117.     54.
  -1   1 -26    655.    174.
   1   1  26    596.    130.
  -1  -1  26    640.    124.
  -1   1 -26    -10.    170.
   1  -1 -26    633.    179.
   1   1  26      3.    184.
  -1  -1  26    569.    105.
  -1  -1 -26      0.    176.
   1   1 -26    609.    109.
  -1  -1 -26    619.    116.
  -1   1  26    604.    113.
   1  -1  26    629.    113.
   1   1 -26    586.    169.
   1  -1  26    616.    189.
   1  -2  -2    620.     39.
   1   2   2    672.     52.
  -1  -2   2    630.     26.
   1   2   2    671.     39.
  -1   2  -2    631.     25.
  -1   2  -2    642.     61.
  -1  -2   2    645.     23.
   1  -2  -2    642.     46.
   1   2   2    660.     50.
   1  -2  -2    611.     47.
  -1   2  -2    641.     36.
   1   2  -2    645.     23.
   1   2  -2    655.     45.
  -1   2   2    590.     39.
  -1  -2  -2    633.     40.
   1   2  -2    657.     39.
  -1   2   2    604.     45.
  -1  -2  -2    660.     50.
   1  -2   2    610.     38.
   1   2  -2    656.     34.
  -1   2   2    605.     47.
   1  -2   2    634.     36.
  -1  -2  -2    680.     52.
   1  -2   2    639.     38.
  -1   2  -3    517.     32.
   1   2   3    577.     45.
  -1   2  -3    516.     66.
   1   2   3    546.     55.
  -1  -2   3    598.     29.
   1  -2  -3    493.     48.
  -1  -2   3    575.     45.
  -1   2  -3    511.     32.
   1  -2  -3    510.     47.
   1  -2  -3    497.     51.
  -1  -2   3    601.     44.
   1   2   3    562.     55.
   1  -2   3    520.     67.
  -1  -2  -3    545.     56.
  -1   2   3    482.     49.
  -1  -2  -3    541.     45.
   1   2  -3    569.     43.
   1  -2   3    499.     33.
   1  -2   3    487.     32.
  -1   2   3    475.     49.
   1   2  -3    565.     29.
  -1   2   3    478.     47.
   1   2  -3    595.     27.
  -1  -2  -3    617.     55.
   1   2   4   2324.    125.
   1  -2  -4   1580.    184.
   1   2   4   3160.    236.
   1   2   4   2201.    167.
  -1  -2   4   2181.     66.
   1  -2  -4   1993.    179.
  -1   2  -4   2155.     99.
  -1   2  -4   2078.     79.
  -1   2  -4   2075.    144.
  -1  -2   4   2126.     88.
  -1  -2   4   1987.    161.
   1  -2  -4   2056.    109.
   1   2  -4   2144.     65.
  -1   2   4   2013.    113.
   1   2  -4   2069.    108.
   1  -2   4   2118.     86.
  -1  -2  -4   2103.    169.
  -1  -2  -4   2213.    122.
  -1   2   4   1912.    179.
  -1  -2  -4   1858.    209.
   1   2  -4   2005.     85.
   1  -2   4   2977.    127.
   1  -2   4   2209.    111.
  -1   2   4   2007.    170.
  -1   2  -5    526.     50.
   1   2   5    501.     60.
   1   2   5    -32.    201.
   1  -2  -5    516.     65.
   1   2   5    550.     59.
  -1  -2   5    596.     98.
  -1   2  -5    368.     79.
  -1  -2   5    529.     19.
  -1   2  -5    455.     56.
   1  -2  -5    938.    101.
   1  -2  -5    533.     54.
  -1  -2   5    524.     43.
  -1  -2  -5    576.     62.
   1  -2   5    695.     62.
   1   2  -5    527.     43.
   1   2  -5    378.     67.
  -1  -2  -5    517.     62.
  -1   2   5    602.    104.
   1  -2   5    739.     55.
  -1   2   5    751.     60.
   1  -2   5    623.     65.
  -1   2   5    631.     83.
   1   2  -5    677.     26.
  -1  -2   6    228.     31.
  -1   2  -6    271.     37.
  -1  -2   6    249.     11.
   1   2   6    270.     41.
   1  -2  -6    263.     83.
   1   2   6    234.     88.
   1   2   6    237.     42.
  -1  -2   6    257.     41.
  -1   2  -6    255.     19.
  -1   2  -6    303.     43.
   1  -2  -6    258.     45.
   1  -2  -6    280.     36.
   1  -2   6    258.     32.
  -1   2   6    274.     58.
   1  -2   6    238.     39.
  -1   2   6    275.     48.
   1   2  -6    233.     12.
   1  -2   6    257.     37.
  -1  -2  -6    257.     43.
  -1  -2  -6    261.     41.
   1   2  -6    220.     32.
  -1   2   6    264.     44.
   1   2  -6    205.     43.
  -1  -2  -6    225.     53.
   1  -2  -7    214.     33.
   1  -2  -7    539.     62.
  -1  -2   7    231.     52.
   1   2   7    230.     42.
  -1   2  -7    204.     17.
  -1  -2   7    302.     13.
  -1   2  -7     75.     50.
  -1  -2   7    235.     41.
  -1   2  -7    213.     35.
   1  -2  -7    208.     43.
   1   2   7    255.     36.
   1   2   7    352.     55.
  -1   2   7    242.     42.
  -1  -2  -7     39.     67.
   1  -2   7    267.     30.
  -1  -2  -7    250.     42.
   1   2  -7    218.     32.
  -1   2   7    262.     55.
  -1  -2  -7    224.     38.
   1   2  -7    217.     12.
   1  -2   7    300.     37.
   1   2  -7    186.     44.
  -1   2   7    288.     49.
  -1  -2   8    562.     47.
   1   2   8    578.     71.
   1  -2  -8    548.     69.
  -1   2  -8    593.     64.
  -1  -2   8    576.     58.
   1  -2  -8    580.     60.
  -1   2  -8    581.     51.
   1  -2  -8    617.     45.
  -1  -2   8    574.     21.
   1   2   8    634.     51.
   1   2   8    568.     58.
   1  -2   8    542.     59.
   1   2  -8    570.     75.
  -1  -2  -8    612.     53.
  -1  -2  -8    607.     60.
   1  -2   8    541.     53.
   1   2  -8    583.     22.
  -1   2   8    559.     45.
  -1  -2  -8    574.     79.
  -1   2   8    564.     60.
  -1   2   8    569.     66.
   1  -2   8    561.     27.
   1   2  -8    580.     62.
  -1  -2   9    166.     30.
  -1   2  -9    372.     58.
  -1  -2   9    163.     13.
  -1  -2   9    149.     38.
   1  -2  -9    154.     40.
   1   2   9    169.     29.
   1   2   9     20.     58.
   1  -2  -9    171.     44.
  -1   2  -9    129.     55.
   1   2   9    140.     38.
   1   2   9    106.     26.
  -1   2   9    -13.     50.
   1  -2   9    127.     24.
  -1  -2  -9    143.     62.
   1   2  -9    271.     50.
   1  -2   9    110.     37.
  -1  -2  -9    946.    150.
  -1   2   9    152.     27.
  -1   2   9    165.     39.
   1   2  -9    262.     52.
   1   2  -9    179.     13.
   1  -2   9    164.     17.
   1   2  10    812.    121.
   1  -2 -10    834.     55.
  -1   2 -10    811.     67.
  -1  -2  10    893.     96.
   1   2  10    933.     60.
   1   2  10    897.     55.
   1  -2 -10    347.    107.
  -1   2 -10    557.    116.
  -1  -2  10    880.     78.
  -1  -2  10    931.     28.
   1  -2 -10    844.    118.
   1   2  10    965.    120.
  -1  -2 -10    198.    166.
   1   2 -10    816.     96.
   1   2 -10    612.    106.
  -1   2  10    552.    141.
  -1   2  10    901.     84.
   1  -2  10    853.     36.
   1  -2  10    920.     54.
   1  -2  10   1051.     93.
  -1   2  10    861.     76.
  -1  -2 -10    879.     77.
   1  -2  10   1006.     71.
   1  -2 -11    297.     57.
   1   2  11    258.     29.
  -1  -2  11    285.     72.
   1   2  11    297.     71.
  -1  -2  11    257.     37.
   1   2  11    240.     32.
   1  -2 -11    261.     30.
  -1   2 -11    230.     54.
  -1   2 -11    255.     63.
   1  -2 -11    273.     72.
  -1  -2  11    239.     15.
   1   2  11    256.     57.
  -1  -2  11    238.     16.
  -1   2  11    274.     44.
  -1  -2 -11    260.     45.
   1   2 -11    444.     56.
   1  -2  11    288.     40.
  -1   2  11    260.     46.
   1  -2  11    235.     46.
  -1  -2 -11    186.     67.
   1  -2  11    257.     17.
   1  -2  11    285.     28.
   1   2 -11    244.     37.
  -1   2  11    314.     83.
   1  -2 -12    267.     59.
   1   2  12    274.     46.
   1   2  12    263.     32.
  -1   2 -12    239.     54.
  -1  -2  12    260.     17.
   1   2  12    268.     55.
  -1  -2  12    249.     74.
  -1  -2  12    237.     38.
  -1  -2  12    234.     15.
  -1   2 -12    275.     41.
   1  -2 -12    279.     74.
   1  -2 -12    310.     47.
   1   2  12    250.     29.
   1  -2  12    244.     47.
   1   2 -12    251.     54.
  -1  -2 -12    298.     66.
   1  -2  12    254.     17.
  -1   2  12    265.     29.
   1  -2  12    265.     28.
  -1   2  12    256.     51.
  -1  -2 -12    281.     47.
  -1   2  12    317.     72.
   1  -2  12    277.     65.
   1   2 -12    235.     38.
  -1  -2  13    512.     26.
   1  -2 -13    486.     63.
   1   2  13    597.     65.
   1  -2 -13    526.     41.
  -1  -2  13    499.     83.
   1   2  13    566.     60.
  -1  -2  13    483.     18.
  -1  -2  13    608.    102.
  -1   2 -13    522.     89.
   1  -2 -13    465.    136.
   1   2  13    549.     80.
   1   2  13    518.     44.
  -1   2 -13    603.     83.
   1  -2  13    546.     26.
  -1   2  13    559.     63.
  -1  -2 -13    572.    101.
   1  -2  13    562.     60.
  -1  -2 -13     86.    164.
  -1   2  13    772.     78.
   1   2 -13    493.     54.
   1   2 -13    515.     75.
   1  -2  13    592.     67.
  -1   2  13    525.     41.
   1  -2  13    548.     39.
  -1   2 -14   1806.    239.
   1   2  14   1539.    142.
  -1  -2  14   1585.     57.
  -1  -2  14   1555.    102.
   1  -2 -14   1487.     82.
  -1   2 -14   1602.    109.
   1  -2 -14   1500.    150.
  -1  -2  14   1490.     56.
  -1  -2  14   1586.    118.
   1   2  14   1553.     85.
   1   2  14   1560.     81.
   1   2  14   1609.    118.
   1  -2 -14   1486.    115.
  -1   2  14   1494.     79.
  -1  -2 -14   1899.    274.
  -1   2  14   1586.    130.
   1  -2  14   1533.    123.
  -1  -2 -14   1602.    119.
   1   2 -14   1803.    226.
   1   2 -14   1593.    105.
   1  -2  14   1514.     74.
   1  -2  14   1599.    109.
  -1   2  14   1562.    116.
   1  -2  14   1499.     59.
   1   2  15   1654.    125.
   1   2  15   1581.     87.
  -1  -2  15   1613.    128.
   1   2  15   1690.    160.
  -1  -2  15   1513.     51.
   1  -2 -15   1565.    117.
   1  -2 -15   1624.    126.
  -1  -2  15   1674.     60.
  -1   2 -15   1581.    117.
   1  -2 -15   1604.    164.
  -1   2 -15   1818.    175.
  -1  -2  15   1661.    110.
   1   2  15   1624.    113.
   1  -2  15   1532.     77.
  -1  -2 -15   1544.    302.
   1  -2  15   1499.     76.
   1  -2  15   1561.    131.
   1   2 -15   1642.    114.
   1  -2  15   1582.    117.
  -1   2  15   1555.    140.
  -1   2  15   1578.    110.
   1   2 -15   1749.    156.
  -1   2  15   1575.    120.
  -1  -2 -15   1676.    127.
   1   2  16   1793.    161.
   1   2  16   1590.     89.
   1  -2 -16   1667.    175.
  -1  -2  16   1541.     60.
  -1   2 -16   1477.    180.
   1  -2 -16   1483.     85.
   1   2  16   1669.    133.
  -1  -2  16   1548.    116.
   1   2  16   1580.     85.
  -1  -2  16   1513.     61.
  -1   2 -16   1537.    169.
   1  -2 -16   1548.    129.
  -1  -2  16   1579.    132.
  -1   2  16   1476.     82.
  -1  -2 -16   1601.    131.
  -1  -2 -16   1762.    204.
  -1   2  16   1640.    149.
   1   2 -16   1530.    116.
   1  -2  16   1649.    204.
  -1   2  16   1562.    127.
   1  -2  16   1427.     76.
   1  -2  16   1472.     77.
   1  -2  16   1514.    120.
   1   2 -16   1752.    171.
   1   2  17    297.     76.
   1   2  17    316.     34.
  -1   2 -17    272.     87.
   1   2  17    323.     52.
  -1  -2  17    236.     13.
  -1   2 -17    260.     55.
   1   2  17    298.     99.
   1  -2 -17    263.    148.
  -1  -2  17    264.     14.
   1  -2 -17    323.     34.
  -1  -2  17    320.     63.
  -1  -2  17    364.     53.
   1  -2 -17    306.     62.
   1   2 -17    396.     86.
   1  -2  17    295.     65.
  -1   2  17    291.     32.
   1  -2  17    275.     19.
   1   2 -17    298.    130.
  -1   2  17    269.    113.
  -1  -2 -17    300.     96.
   1  -2  17    322.     57.
  -1   2  17    373.     60.
  -1  -2 -17    353.     65.
   1  -2  17    243.     19.
   1  -2 -18    328.     95.
  -1  -2  18    376.     66.
   1   2  18    288.     33.
   1   2  18    287.     75.
   1   2  18    288.     51.
   1  -2 -18    310.     64.
  -1  -2  18    228.     18.
  -1   2 -18    292.     59.
  -1  -2  18    337.     56.
  -1   2 -18    360.     90.
   1   2  18    300.     65.
  -1   2  18    249.     49.
   1  -2  18    237.     19.
  -1   2  18    344.     72.
   1  -2  18    335.     65.
  -1  -2 -18    329.     66.
  -1   2  18    273.     99.
   1  -2  18    295.     59.
   1   2 -18    298.     56.
   1  -2  18    240.     27.
  -1  -2 -18    322.    100.
   1   2 -18    308.     83.
   1   2  19     51.     28.
  -1  -2  19     35.      9.
   1   2  19     59.     46.
  -1   2 -19     23.     56.
  -1  -2  19     49.     32.
  -1  -2  19     32.      5.
   1   2  19     39.     39.
  -1  -2  19     68.     40.
   1  -2 -19    139.     58.
  -1   2 -19     93.     55.
   1  -2 -19     49.     39.
   1   2  19     33.     18.
  -1   2  19     53.     38.
   1   2 -19     83.     34.
   1  -2  19     55.     36.
  -1  -2 -19     36.     39.
  -1  -2 -19     56.     63.
  -1   2  19     41.     44.
   1  -2  19      3.     40.
  -1   2  19     52.     16.
   1  -2  19     39.      9.
  -1   2  19     28.     17.
   1   2 -19    117.     52.
   1  -2  19     53.      9.
   1  -2 -20    231.     96.
   1   2  20    244.     76.
   1   2  20    235.     31.
   1   2  20    232.     47.
  -1   2 -20    269.     62.
  -1   2 -20    160.    155.
  -1  -2  20    296.     67.
   1  -2 -20    218.    103.
  -1  -2  20    285.     90.
   1   2  20    268.     66.
   1  -2  20    192.     16.
  -1   2  20    262.     29.
   1   2 -20    134.    145.
   1   2 -20    253.     58.
  -1  -2 -20    224.    109.
  -1  -2 -20    197.    103.
   1  -2  20    197.     60.
  -1   2  20    304.     64.
   1  -2  20    174.     24.
   1  -2  20    249.    105.
  -1   2  20    248.     41.
  -1   2  20    277.     74.
   1   2  21    642.     51.
   1   2  21    731.    105.
  -1   2 -21    599.    144.
  -1  -2  21    690.     92.
  -1   2 -21    659.     96.
  -1  -2  21    729.    164.
   1  -2 -21    686.    163.
   1   2  21    736.    188.
   1  -2 -21    652.    243.
   1   2  21    680.     53.
  -1  -2 -21    552.    157.
  -1  -2 -21    725.    107.
  -1   2  21    603.    155.
  -1   2  21    609.     45.
   1   2 -21    660.     94.
   1  -2  21    653.    149.
   1  -2  21    737.    103.
  -1   2  21    620.     66.
  -1   2  21    700.    116.
   1   2 -21    662.    138.
   1   2  22    334.    141.
   1   2  22    362.     58.
   1  -2 -22    472.     89.
  -1   2 -22     -1.    129.
  -1  -2  22    614.    144.
  -1  -2  22    446.     80.
   1   2  22    484.    104.
  -1   2 -22    470.    123.
   1   2  22    443.     41.
   1  -2 -22      3.    134.
  -1   2  22    349.     36.
  -1   2  22    382.     35.
  -1  -2 -22      1.    221.
   1   2 -22    548.    122.
   1  -2  22    473.     82.
  -1   2  22    453.     87.
  -1   2  22    450.    155.
  -1  -2 -22    420.     92.
   1   2 -22    435.    120.
   1  -2  22    514.     89.
   1   2  23     69.     49.
   1   2  23     75.     56.
   1   2  23     63.     19.
   1   2  23     48.     18.
  -1  -2  23     66.     49.
   1  -2 -23     59.     49.
  -1   2 -23      2.     69.
   1  -2 -23     -3.     77.
  -1   2 -23     79.     45.
  -1  -2  23     -2.     42.
  -1   2  23     86.     54.
  -1   2  23     45.     26.
   1  -2  23     53.     48.
   1  -2  23     -1.     46.
  -1   2  23     84.     47.
   1   2 -23      0.     67.
  -1   2  23     13.     25.
   1   2 -23     90.     43.
  -1  -2 -23     79.     50.
  -1  -2 -23     -2.     80.
   1   2  24     30.     35.
   1   2  24    186.     62.
  -1   2 -24    183.     56.
   1   2  24    137.     70.
   1  -2 -24      0.     97.
  -1   2 -24      5.     88.
   1  -2 -24    120.     62.
   1   2  24    108.     36.
  -1  -2  24      4.     85.
  -1  -2  24    168.     61.
  -1  -2 -24     -3.    101.
  -1   2  24     81.     19.
   1   2 -24    166.     54.
  -1   2  24    121.     67.
   1  -2  24    177.     98.
  -1   2  24    111.     19.
   1  -2  24      0.     56.
  -1   2  24    155.     59.
   1   2 -24     -1.    146.
  -1  -2 -24    137.    100.
  -1  -2  25     67.     56.
   1   2  25     78.     62.
  -1  -2  25     -3.     49.
   1  -2 -25     90.     56.
  -1   2 -25      4.    133.
  -1   2 -25     55.     52.
   1   2  25     97.     56.
  -1   2  25     80.     61.
  -1   2  25     92.     55.
   1   2 -25     88.     50.
   1   2 -25     -1.     81.
  -1  -2 -25     -1.     90.
   1  -2  25      2.     51.
   1  -2  25     55.     54.
  -1  -2 -25    107.     56.
   1   2  26     -9.     47.
  -1  -2  26      6.     41.
   1  -2 -26     37.     77.
  -1   2 -26     -8.     68.
  -1  -2  26     22.     47.
  -1   2 -26     -8.     65.
   1  -2 -26     -2.     72.
   1   2  26     15.     51.
   1   2 -26     65.     40.
  -1  -2 -26     -1.     72.
   1   2 -26      0.     66.
  -1  -2 -26     37.     46.
  -1   2  26     37.     45.
   1  -2  26     47.     44.
   1  -2  26      0.     69.
  -1   2  26     25.     50.
  -1  -3   0     84.     10.
   1   3   0     89.     21.
  -1  -3   0     90.     25.
   1   3   0     89.     24.
  -1  -3   0     95.     23.
   1  -3   0    129.     12.
  -1   3   0    120.     13.
   1  -3   0    133.     25.
  -1   3   0    126.     21.
  -1   3   0    124.     24.
  -1   3   0    117.     20.
   1   3   0     81.      9.
  -1  -3   1     71.     21.
   1   3   1    112.     45.
  -1  -3   1     84.     21.
   1  -3  -1     83.     22.
   1  -3  -1     81.     22.
  -1  -3   1     97.      6.
   1   3   1    102.     22.
   1   3   1    111.     23.
  -1   3  -1     76.     22.
   1  -3  -1     65.     25.
  -1   3  -1     79.     18.
  -1   3   1     69.     25.
   1  -3   1     76.     37.
   1   3  -1     69.     17.
  -1  -3  -1     96.     27.
   1   3  -1     67.      6.
   1  -3   1     81.     18.
  -1   3   1     73.     21.
  -1   3   1     74.     22.
   1   3  -1     66.     16.
  -1  -3  -1    124.     40.
  -1  -3  -1     90.     14.
   1  -3  -2    356.     41.
   1   3   2    289.     41.
   1   3   2    316.     49.
   1  -3  -2    350.     68.
   1   3   2    260.     44.
  -1   3  -2    289.     28.
  -1  -3   2    333.     60.
   1  -3  -2    311.     30.
  -1   3  -2    299.     31.
  -1   3  -2    312.     19.
  -1  -3  -2    277.     40.
  -1   3   2    302.     38.
  -1  -3  -2    254.     44.
  -1  -3  -2    259.     30.
   1  -3   2    307.     18.
   1  -3   2    288.     31.
   1  -3   2    315.     49.
   1   3  -2    336.     20.
   1   3  -2    325.     31.
   1   3  -2    330.     25.
  -1   3   2    311.     42.
  -1   3   2    303.     30.
   1   3   3   1124.     84.
   1   3   3   1088.     65.
  -1  -3   3   1065.     35.
   1  -3  -3   1092.     79.
   1   3   3    997.     82.
  -1   3  -3   1181.     63.
   1  -3  -3   1098.    118.
  -1   3  -3   1133.     60.
   1  -3  -3   1128.     79.
  -1   3  -3   1141.     56.
   1   3  -3   1081.     37.
   1   3  -3   1125.     92.
   1   3  -3   1094.     43.
   1   3  -3   1086.     36.
  -1  -3  -3   1073.     86.
   1  -3   3   1203.     74.
  -1   3   3   1136.     74.
   1  -3   3   1443.     67.
  -1  -3  -3   1057.     69.
   1  -3   3   1062.     58.
   1   3  -3   1141.     68.
  -1  -3  -3   1168.     86.
  -1   3   3   1104.     75.
  -1   3   3   1143.     84.
   1   3   4    496.    101.
  -1  -3   4    519.     28.
  -1  -3   4    488.     48.
   1  -3  -4    495.     61.
  -1   3  -4    709.     81.
   1  -3  -4    587.     59.
   1  -3  -4    889.     84.
   1   3   4    611.     56.
   1  -3   4    498.     83.
  -1  -3  -4    508.     93.
  -1   3   4    850.     70.
   1   3  -4    508.     18.
   1   3  -4    596.     49.
   1  -3   4    294.     62.
   1   3  -4    494.     28.
  -1   3   4    454.     58.
  -1  -3  -4    491.     63.
  -1   3   4    598.     63.
   1   3  -4    509.     30.
   1   3   5   1789.    181.
  -1  -3   5   2069.    112.
  -1  -3   5   2083.    111.
   1   3   5   2120.    128.
  -1   3  -5   2161.    106.
   1  -3  -5   2230.    184.
  -1   3  -5   2251.    107.
   1   3   5   2105.    119.
   1  -3  -5   1868.    140.
   1  -3  -5   2091.    129.
  -1   3  -5   1340.    142.
  -1  -3  -5   2182.    131.
   1   3  -5   2095.     64.
   1   3  -5   2182.     58.
  -1  -3  -5   2060.    121.
   1  -3   5   2117.    104.
  -1   3   5   2497.    223.
   1  -3   5   2196.     83.
   1  -3   5   1978.    100.
  -1   3   5   2148.    123.
  -1   3   5   2079.    126.
   1   3  -5   2030.     86.
  -1  -3  -5   2057.    201.
   1   3  -5   2065.    113.
  -1  -3   6    360.     43.
   1   3   6    416.     49.
  -1  -3   6    367.     30.
   1  -3  -6    323.     54.
   1   3   6    388.     58.
   1   3   6    407.     48.
  -1   3  -6    359.     62.
  -1   3  -6    383.     68.
   1  -3  -6    339.     45.
   1  -3  -6    355.     51.
  -1   3  -6    377.     33.
  -1  -3  -6    392.     61.
  -1  -3  -6    386.     49.
   1   3  -6    373.     51.
  -1   3   6    351.     45.
   1  -3   6    358.     39.
  -1  -3  -6    392.     51.
   1  -3   6    371.     22.
   1  -3   6    321.     63.
  -1   3   6    355.     88.
   1   3  -6    384.     73.
  -1   3   6    384.     50.
  -1  -3   7    515.     58.
  -1  -3   7    482.     50.
   1   3   7    491.     55.
   1   3   7    494.     85.
   1  -3  -7    518.     50.
  -1   3  -7    507.     23.
   1  -3  -7    472.    116.
   1   3   7    427.     74.
   1  -3  -7    484.     57.
  -1   3  -7    532.     71.
  -1   3   7    494.     57.
  -1  -3  -7    477.     55.
  -1   3   7    454.     49.
  -1   3   7    484.     66.
   1  -3   7    471.     70.
   1   3  -7    494.     61.
   1  -3   7    546.     50.
   1  -3   7    489.     24.
  -1  -3  -7    487.     90.
   1   3  -7    837.     93.
   1   3   8    554.     52.
   1   3   8     84.    137.
  -1  -3   8    458.     39.
  -1  -3   8    517.     54.
   1  -3  -8    440.     47.
   1  -3  -8    390.     57.
  -1   3  -8    639.     96.
  -1   3  -8    470.     31.
   1  -3  -8    336.     74.
  -1   3  -8    479.     44.
  -1   3   8    398.     91.
  -1  -3  -8    509.     83.
   1   3  -8    408.     54.
   1   3  -8    456.     39.
   1  -3   8    509.     23.
  -1   3   8    448.     47.
  -1  -3  -8    330.     85.
   1  -3   8    633.     65.
   1  -3   8    606.     49.
  -1   3   8    268.     66.
  -1  -3  -8    525.     58.
   1   3   9   1011.     71.
  -1   3  -9    899.     65.
  -1  -3   9    990.     61.
   1  -3  -9   1238.    131.
  -1   3  -9    901.     32.
   1  -3  -9    885.     97.
   1  -3  -9    935.     81.
   1   3   9   1418.    128.
   1   3   9   1166.     86.
  -1  -3   9   1321.    131.
  -1  -3  -9    957.     73.
   1   3  -9    918.     61.
   1   3  -9   1065.     98.
  -1   3   9    984.     80.
  -1  -3  -9    956.     81.
   1  -3   9    981.     50.
  -1   3   9   1679.    120.
  -1   3   9    980.     69.
   1  -3   9   1091.     73.
  -1  -3  -9    210.    175.
  -1  -3  10     95.     27.
   1   3  10    276.     38.
   1   3  10     94.     30.
   1  -3 -10     71.     27.
  -1   3 -10    113.     29.
  -1   3 -10     25.     53.
   1  -3 -10    118.     37.
  -1  -3  10    101.     35.
  -1   3  10    350.     49.
   1   3 -10     88.     44.
  -1  -3 -10    217.     37.
   1  -3  10    119.     52.
   1  -3  10    147.     20.
  -1  -3 -10     92.     31.
  -1   3  10    152.     28.
   1  -3  10    125.     12.
  -1   3  10    111.     61.
  -1  -3 -10    474.     72.
   1   3  11     56.     21.
   1   3  11     83.     27.
  -1  -3  11     58.     25.
   1   3  11     63.     33.
   1  -3 -11     33.     27.
  -1   3 -11     47.     30.
  -1  -3  11     54.     32.
   1  -3 -11     41.     58.
   1  -3 -11     27.     32.
  -1   3 -11     44.     22.
  -1   3  11     37.     19.
   1  -3  11     58.     13.
  -1   3  11     36.     27.
   1  -3  11     49.     25.
   1  -3  11     36.     13.
   1   3 -11     34.     33.
   1  -3  11     39.     23.
  -1   3  11      0.     31.
  -1  -3 -11     64.     39.
  -1  -3 -11     50.     22.
  -1  -3 -11     85.     45.
   1   3 -11     49.     29.
   1   3  12    100.     45.
   1   3  12     81.     25.
   1  -3 -12    118.     37.
  -1   3 -12    125.     41.
  -1   3 -12    160.     31.
  -1  -3  12    113.     28.
   1  -3 -12    144.     47.
   1   3  12    154.     36.
   1  -3 -12    116.     26.
   1   3  12    154.     44.
  -1  -3  12    145.     35.
   1   3 -12    118.     66.
   1   3 -12    109.     45.
  -1  -3 -12    129.     37.
   1  -3  12    121.     31.
   1  -3  12    150.     35.
   1  -3  12    132.     11.
  -1   3  12    143.     38.
  -1   3  12    113.     41.
  -1   3  12    127.     42.
  -1  -3 -12    150.     51.
   1  -3  12    126.     11.
   1   3  13    938.    124.
   1   3  13    881.     58.
  -1  -3  13    826.     81.
  -1  -3  13    882.     67.
   1   3  13    867.     63.
  -1   3 -13    827.     69.
   1   3  13   1215.    110.
  -1   3 -13    983.    100.
   1  -3 -13    867.     83.
   1  -3 -13   1374.    120.
   1  -3 -13    815.     59.
   1   3 -13    862.     67.
  -1  -3 -13    917.     85.
  -1  -3 -13   1308.    132.
   1  -3  13    882.     86.
   1  -3  13    841.     72.
  -1   3  13    842.     86.
  -1   3  13   1001.    147.
   1  -3  13    789.     33.
  -1   3  13    882.     81.
   1  -3  13    801.     42.
   1   3 -13   1032.    102.
  -1  -3  14     69.     27.
   1   3  14     65.     44.
  -1  -3  14     65.     34.
  -1   3 -14    127.     45.
   1  -3 -14     87.     36.
  -1   3 -14     97.     48.
   1   3  14     86.     38.
   1  -3 -14     57.     48.
   1  -3 -14     77.     35.
   1   3  14     84.     22.
   1   3  14    107.     34.
   1   3 -14     58.     27.
  -1  -3 -14     78.     35.
  -1   3  14     68.     34.
  -1  -3 -14     51.     57.
  -1   3  14     74.     39.
   1   3 -14     83.     41.
   1  -3  14     62.     15.
   1  -3  14     77.     30.
   1  -3  14     68.      9.
   1  -3  14     54.     56.
  -1   3  14     98.     22.
   1   3  15    420.     63.
   1   3  15    423.     66.
   1   3  15    449.    134.
  -1  -3  15    449.     64.
   1   3  15    433.     45.
   1  -3 -15    436.     91.
  -1   3 -15    444.     57.
   1  -3 -15    407.     65.
  -1  -3  15    435.     82.
   1  -3 -15    415.     44.
  -1   3 -15    247.    142.
   1   3 -15    351.     80.
   1  -3  15    415.     21.
   1   3 -15    395.     54.
   1  -3  15    426.     29.
  -1  -3 -15    430.    106.
  -1   3  15    413.     41.
  -1  -3 -15    426.    106.
   1  -3  15    458.     64.
  -1   3  15    420.    104.
   1  -3  15    499.     59.
  -1   3  15    378.     75.
   1   3  16    482.     99.
   1  -3 -16    499.     75.
  -1   3 -16    508.     65.
   1   3  16    482.     45.
   1   3  16    468.     48.
   1  -3 -16    496.     74.
  -1  -3  16    513.     60.
   1   3  16    481.     75.
  -1  -3  16    501.     75.
  -1   3 -16    557.    103.
   1  -3 -16    907.    183.
  -1  -3 -16    424.     78.
  -1  -3 -16   1101.    136.
   1   3 -16    570.     94.
  -1   3  16    517.     87.
   1  -3  16    483.     66.
   1   3 -16    516.     61.
  -1   3  16    470.     68.
   1  -3  16    465.     74.
   1  -3  16    439.     31.
   1  -3  16    457.     30.
  -1   3  16    490.     73.
   1   3  17    904.     69.
  -1  -3  17   1120.    107.
   1   3  17   1026.    107.
   1   3  17   1055.    127.
   1  -3 -17    976.     70.
   1  -3 -17    963.    149.
   1  -3 -17   1040.    109.
   1   3  17    940.     66.
  -1  -3  17   1115.     89.
  -1   3 -17    959.     93.
  -1   3 -17    895.    137.
   1  -3  17    821.     46.
  -1  -3 -17   1039.    109.
  -1  -3 -17    875.    162.
   1  -3  17    981.    104.
  -1   3  17    972.     94.
   1  -3  17   1006.    141.
  -1   3  17   1062.    121.
   1   3 -17   1056.    128.
   1   3 -17   1071.    134.
  -1   3  17   1068.    104.
   1  -3  17    832.     45.
  -1   3 -18    691.    107.
   1   3  18    467.    153.
  -1  -3  18    446.    122.
   1   3  18    443.     46.
  -1  -3  18    465.     67.
   1  -3 -18    482.     49.
  -1   3 -18    503.     70.
   1  -3 -18    542.     81.
   1  -3 -18    506.    115.
   1   3  18    469.     48.
   1   3  18    478.    128.
  -1   3  18    495.     46.
  -1  -3 -18    517.     85.
  -1  -3 -18    542.    121.
   1   3 -18    503.    104.
   1  -3  18    496.     81.
   1  -3  18    434.     21.
  -1   3  18    548.    146.
  -1   3  18    484.     79.
   1  -3  18    445.    113.
   1   3 -18    522.     98.
   1   3  19    475.     66.
  -1  -3  19    440.    103.
  -1   3 -19    552.    107.
   1   3  19    363.     94.
  -1  -3  19    434.    120.
  -1   3 -19    442.     69.
   1  -3 -19    482.    113.
   1  -3 -19    405.     46.
   1  -3 -19    473.    125.
   1   3  19    451.     81.
   1   3  19    454.     44.
   1   3 -19    539.     99.
  -1  -3 -19    447.     81.
   1   3 -19    433.     65.
  -1  -3 -19    480.    125.
  -1   3  19    393.     79.
   1  -3  19    393.    121.
   1  -3  19    472.     70.
   1  -3  19    352.     26.
  -1   3  19    449.     64.
   1  -3  19    342.     19.
  -1   3  19    411.     89.
   1   3  20    395.     80.
   1   3  20    379.     95.
   1   3  20    389.     64.
   1   3  20    350.     43.
  -1  -3  20    366.     77.
   1  -3 -20    356.    190.
   1  -3 -20    337.    129.
  -1   3 -20    382.    172.
  -1   3 -20    402.     71.
  -1  -3  20    383.     66.
   1   3 -20    347.     99.
   1   3 -20    391.     66.
  -1   3  20    328.     39.
  -1   3  20    352.     39.
  -1   3  20    440.     78.
   1  -3  20    395.     72.
   1  -3  20    405.     76.
  -1   3  20    376.     89.
  -1  -3 -20    326.    133.
  -1  -3 -20    359.    123.
   1  -3 -21    840.    117.
   1   3  21    836.    116.
   1   3  21    821.    132.
   1   3  21    757.     87.
  -1   3 -21    730.    148.
  -1   3 -21    838.    103.
  -1  -3  21    810.    110.
   1  -3 -21    818.    167.
  -1  -3  21    742.     97.
   1   3  21    815.     63.
  -1  -3 -21     -1.    274.
  -1   3  21    818.    113.
   1   3 -21    764.     97.
  -1   3  21    716.     58.
  -1  -3 -21    840.    117.
  -1   3  21    748.     80.
   1  -3  21    873.    109.
  -1   3  21    898.    128.
   1   3 -21    668.    227.
   1  -3  21    821.    102.
   1  -3 -22     -4.     77.
  -1  -3  22     76.     41.
   1   3  22     47.     23.
   1   3  22     81.     95.
   1   3  22     59.     36.
   1   3  22     32.     51.
  -1   3 -22      3.     43.
  -1  -3  22    118.     47.
   1  -3 -22     48.     51.
  -1   3 -22     75.     67.
  -1  -3 -22     69.     51.
  -1  -3 -22     -1.     78.
   1   3 -22      0.     64.
   1  -3  22     87.     44.
   1  -3  22     54.     46.
  -1   3  22     74.     20.
  -1   3  22     51.     78.
   1   3 -22     46.     66.
  -1   3  22     47.     32.
  -1   3  22    143.     56.
   1   3  23    418.    103.
   1   3  23    380.     44.
   1   3  23    388.    146.
  -1  -3  23    461.     87.
  -1  -3  23    468.    120.
   1  -3 -23      3.    138.
   1   3  23    337.     62.
  -1   3 -23    500.    125.
  -1   3 -23     -4.    122.
   1  -3 -23    386.     91.
  -1  -3 -23    429.     93.
   1  -3  23    373.     82.
   1   3 -23      0.    118.
   1   3 -23    429.     76.
  -1   3  23    393.    161.
  -1   3  23    415.     90.
   1  -3  23    194.    130.
  -1   3  23    339.     38.
  -1   3  23    334.     56.
  -1  -3 -23      2.    145.
  -1   3 -24      2.     72.
   1   3  24     66.     60.
   1  -3 -24     -8.    136.
   1   3  24     49.     34.
   1   3  24     40.     21.
  -1   3 -24     75.     45.
  -1  -3  24     50.     49.
  -1  -3  24     11.     42.
   1  -3 -24     82.     52.
   1   3  24     81.     52.
  -1  -3 -24      4.     85.
   1  -3  24     -1.     75.
  -1   3  24     92.     51.
  -1  -3 -24     81.     86.
   1   3 -24     -2.    119.
  -1   3  24     60.     29.
   1  -3  24     -3.     46.
  -1   3  24     60.     56.
  -1   3  24     43.     30.
   1   3 -24     81.     44.
   1   3  25     50.     22.
   1   3  25     75.     55.
  -1  -3  25    134.     84.
   1   3  25     46.     21.
  -1   3 -25     98.     48.
   1  -3 -25     84.     90.
   1  -3 -25     -3.     86.
  -1  -3  25     -3.     46.
  -1   3 -25     -3.    123.
   1   3  25     60.    100.
  -1   3  25    107.     59.
   1  -3  25      7.     49.
  -1  -3 -25     -1.     87.
   1  -3  25      0.     79.
  -1   3  25    145.     86.
   1   3 -25      0.     78.
  -1  -3 -25    111.     56.
   1   3 -25     71.     46.
  -1  -3  26     -2.     44.
   1   3  26      7.     59.
   1   3  26     44.     52.
   1  -3 -26     65.     54.
  -1  -3  26     65.     80.
   1  -3 -26     -1.     82.
  -1   3 -26     70.     73.
  -1   3 -26     -7.     72.
   1   3 -26     98.     44.
  -1  -3 -26      4.     84.
  -1  -3 -26     96.     53.
   1  -3  26      0.     47.
   1   3 -26     -3.     73.
  -1   3  26     55.     52.
   1  -3  26      2.     48.
  -1   3  26     67.     57.
  -1  -4   0    208.     24.
  -1  -4   0    237.     34.
   1   4   0    208.     35.
   1   4   0    217.     27.
   1   4   0    223.     21.
   1  -4   0    153.     12.
  -1   4   0    192.     37.
   1  -4   0    208.     37.
  -1   4   0    199.     10.
  -1   4   0    216.     46.
  -1   4   0    197.     28.
  -1  -4   0    225.     38.
   1  -4  -1     42.     29.
  -1  -4   1     80.     42.
   1   4   1     78.     24.
  -1  -4   1     90.      6.
   1   4   1     76.     14.
   1   4   1     78.     29.
  -1   4  -1     64.     25.
  -1   4  -1     60.     19.
   1  -4  -1     63.     25.
  -1  -4   1     35.     24.
  -1  -4  -1     50.     26.
  -1   4   1     96.     22.
   1   4  -1     77.     20.
   1   4  -1     73.      6.
   1   4  -1     66.     17.
  -1  -4  -1    -19.     28.
  -1   4   1     88.     29.
   1  -4   1     49.     44.
  -1   4   1     75.     38.
   1  -4   1     71.     19.
  -1  -4  -1     76.     31.
  -1  -4   2   1005.     56.
   1   4   2    934.     80.
  -1  -4   2   1021.     96.
   1  -4  -2    936.     81.
  -1   4  -2    820.     62.
   1  -4  -2    966.     70.
  -1   4  -2    721.     78.
  -1   4  -2    823.     31.
   1   4   2    998.     79.
   1   4   2    486.    116.
  -1  -4  -2   2138.    226.
   1  -4   2   1060.     57.
  -1   4   2    817.    103.
  -1   4   2    772.     53.
  -1  -4  -2   1060.     82.
  -1   4   2    857.     81.
   1   4  -2    970.     48.
  -1  -4  -2   1047.     86.
   1   4  -2    913.     76.
  -1   4  -3    927.     57.
   1   4   3    980.     65.
  -1  -4   3   1026.     30.
   1   4   3   1786.    323.
   1  -4  -3   1270.     86.
   1  -4  -3    965.    140.
   1  -4  -3    764.     98.
   1   4   3    944.     87.
  -1  -4   3   1042.     50.
   1  -4   3    900.     63.
  -1  -4  -3    962.     87.
   1   4  -3    951.     58.
   1   4  -3    994.     48.
   1   4  -3   1047.     80.
  -1  -4  -3   1926.    187.
  -1   4   3    969.     74.
   1  -4   3   1039.     61.
   1   4  -3    980.     32.
  -1  -4  -3    920.    104.
   1   4   4   5664.    257.
  -1  -4   4   5876.    212.
   1   4   4   5414.    372.
   1  -4  -4   5544.    286.
   1   4   4   6388.    378.
  -1   4  -4   6239.    295.
  -1   4  -4   5499.    242.
   1  -4  -4   5345.    282.
  -1   4  -4   5593.    239.
   1  -4  -4   5486.    282.
   1   4  -4   5661.    229.
   1   4  -4   5644.    217.
   1   4  -4   6229.    227.
  -1  -4  -4   7117.    391.
   1  -4   4   5568.    286.
   1  -4   4   5539.    227.
  -1   4   4   5618.    289.
   1   4  -4   5616.    258.
  -1  -4  -4   5762.    342.
   1  -4   4   5603.    243.
  -1   4   4   5430.    272.
  -1   4   4   5555.    290.
   1   4  -4   5622.    247.
  -1  -4  -4   6002.    307.
   1   4   5    466.     59.
  -1  -4   5    439.     37.
  -1   4  -5    475.     33.
  -1   4  -5    451.     37.
   1   4   5    420.     64.
  -1   4  -5    471.     28.
   1  -4  -5    462.     55.
   1  -4  -5    468.     55.
   1  -4  -5    407.     55.
  -1  -4   5    436.     42.
   1   4   5    472.     48.
  -1  -4  -5    469.     61.
  -1  -4  -5    434.     51.
  -1   4   5    400.     54.
   1   4  -5    418.     25.
   1   4  -5    419.     21.
  -1   4   5    463.     56.
   1  -4   5    436.     31.
   1  -4   5    472.     28.
   1  -4   5    473.     38.
  -1   4   5    418.     54.
   1   4  -5    428.     24.
  -1  -4  -5    416.     64.
   1   4  -5    409.     67.
   1   4   6    832.     66.
   1   4   6   1246.    100.
  -1  -4   6    831.     57.
   1  -4  -6    810.     72.
  -1  -4   6    827.     59.
   1  -4  -6    855.    110.
  -1   4  -6    743.     50.
   1   4   6    841.     73.
  -1   4  -6    761.     34.
  -1   4  -6    693.     54.
  -1   4   6    807.     71.
  -1  -4  -6    841.     76.
   1   4  -6    836.     24.
   1   4  -6    806.     60.
  -1  -4  -6    827.     68.
  -1  -4  -6   1411.    111.
   1   4  -6    834.     22.
   1   4  -6    781.     60.
  -1   4   6    887.     80.
  -1   4   6    797.     70.
   1  -4   6    839.     36.
   1  -4   6   1006.     88.
   1  -4   6    845.     51.
  -1   4  -7    158.     26.
   1   4   7    157.     34.
   1  -4  -7    183.     42.
   1   4   7    159.     76.
  -1  -4   7    172.     30.
  -1  -4   7    162.     20.
   1   4   7    159.     37.
  -1   4  -7    153.     20.
   1  -4  -7    185.     35.
  -1   4  -7    136.     29.
   1  -4  -7    180.     37.
  -1  -4  -7    186.     49.
   1   4  -7    175.     21.
  -1  -4  -7    172.     64.
  -1   4   7    181.     40.
   1  -4   7    152.     14.
  -1  -4  -7    167.     36.
  -1   4   7    190.     35.
   1  -4   7    153.     27.
  -1   4   7    195.     37.
   1   4  -7    175.     32.
   1  -4   7    148.     27.
   1   4   8     40.     41.
   1  -4  -8     74.     24.
  -1   4  -8     61.     12.
  -1   4  -8     65.     19.
   1  -4  -8     30.     43.
   1   4   8      5.     42.
  -1  -4   8     36.     21.
  -1  -4   8     21.     15.
  -1  -4  -8     43.     25.
  -1   4   8     26.     26.
  -1  -4  -8     20.     26.
   1  -4   8    -19.     22.
  -1   4   8     23.     23.
   1  -4   8     12.     20.
   1  -4   8     39.      8.
   1   4   9     90.     64.
   1  -4  -9    130.     38.
  -1   4  -9    178.     27.
  -1  -4   9     94.     53.
   1   4   9    180.     34.
  -1  -4   9    130.     23.
  -1   4  -9    151.     10.
   1  -4  -9    144.     32.
   1  -4  -9     -4.     59.
   1   4  -9    189.     25.
  -1  -4  -9    175.     63.
  -1   4   9    127.     32.
   1   4  -9    433.     72.
   1  -4   9    106.     34.
   1  -4   9    122.     19.
  -1   4   9    594.     88.
   1  -4   9    132.     30.
  -1  -4  -9    221.     36.
  -1   4   9    112.     38.
   1   4  10    715.     62.
  -1   4 -10    684.     23.
   1   4  10    822.     97.
   1   4  10    738.     68.
  -1  -4  10    663.     46.
   1  -4 -10    549.     97.
   1  -4 -10    660.     59.
  -1  -4  10    616.     60.
  -1   4 -10   1134.    135.
  -1   4 -10    714.     54.
   1  -4 -10    642.     69.
   1   4 -10    959.     79.
  -1  -4 -10    721.     69.
  -1   4  10    682.     57.
  -1  -4 -10    725.     64.
   1  -4  10    657.     61.
  -1   4  10    595.     69.
   1  -4  10    741.     55.
   1  -4  10    720.     26.
  -1   4  10    503.     82.
  -1  -4 -10   1126.    135.
   1   4 -10    669.     48.
   1  -4 -11   1441.    107.
   1   4  11   1685.    126.
  -1  -4  11   1565.    113.
  -1   4 -11   1663.    160.
   1   4  11   1614.    106.
   1  -4 -11   1730.    132.
  -1   4 -11   1468.     86.
  -1  -4  11   1545.     99.
   1  -4 -11   1510.    127.
   1   4  11   1591.    133.
   1   4 -11   1766.    113.
  -1  -4 -11   1548.    107.
  -1  -4 -11   1598.    143.
  -1   4  11   1521.    115.
   1  -4  11   1393.    134.
   1  -4  11   1426.     57.
  -1   4  11   1446.     89.
   1   4 -11   1503.    113.
  -1   4  11   1462.    106.
   1  -4  11   1458.     57.
   1  -4  11   1460.     89.
  -1  -4 -11   1643.    142.
   1   4  12    640.     65.
   1   4  12    612.     79.
  -1  -4  12    607.     60.
   1  -4 -12    526.     52.
  -1   4 -12    578.     79.
   1  -4 -12    562.     66.
  -1   4 -12    597.     69.
  -1  -4  12    599.     74.
   1   4  12    635.     56.
   1  -4 -12    559.     83.
  -1   4  12    569.     52.
  -1   4  12    597.     67.
   1   4 -12    620.     68.
   1   4 -12    565.     74.
  -1  -4 -12    686.     67.
   1  -4  12    589.     28.
   1  -4  12    568.     21.
   1  -4  12    603.     56.
   1  -4  12    607.     59.
  -1  -4 -12    592.     91.
  -1   4  12    614.     75.
  -1  -4 -12    602.     59.
  -1  -4  13    511.     60.
   1   4  13    553.     52.
  -1  -4  13    550.     49.
  -1   4 -13    568.     81.
   1  -4 -13    493.     93.
   1  -4 -13    505.     67.
   1   4  13    420.    136.
   1  -4 -13    498.     79.
  -1   4 -13    565.     53.
   1   4  13    558.     66.
  -1  -4 -13    328.    116.
  -1  -4 -13    531.     67.
   1  -4  13    511.     20.
   1   4 -13    536.     50.
   1  -4  13    533.     20.
   1  -4  13    558.     60.
   1  -4  13    586.     56.
  -1   4  13    454.     79.
  -1   4  13    466.    103.
  -1   4  13    503.     76.
  -1  -4 -13    532.     56.
   1   4 -13   1022.    130.
   1   4  14     26.     34.
  -1  -4  14     25.     25.
   1   4  14     78.     46.
   1   4  14      1.     37.
   1   4  14     12.     19.
  -1   4 -14     -6.     34.
   1  -4 -14     28.     20.
  -1   4 -14     22.     36.
  -1  -4  14     32.     20.
   1  -4 -14   -113.     72.
   1  -4 -14     37.     29.
  -1  -4 -14     43.     48.
  -1   4  14     52.     32.
   1  -4  14     82.     26.
   1   4 -14     35.     21.
  -1  -4 -14    -57.     48.
   1  -4  14     42.     23.
   1  -4  14     33.      8.
   1   4 -14      0.     33.
   1  -4  14     30.      5.
  -1   4  14     32.     28.
  -1   4  14      9.     55.
  -1  -4  15      9.     17.
   1   4  15     17.     17.
  -1  -4  15     10.     21.
   1   4  15     46.     30.
   1   4  15      8.     15.
  -1   4 -15     12.     19.
   1  -4 -15    -15.     36.
  -1   4 -15     22.     28.
   1  -4 -15     16.     26.
   1  -4 -15     26.     24.
   1   4  15     10.     23.
   1   4 -15     13.     17.
  -1   4  15     62.     23.
   1   4 -15    -76.     48.
  -1  -4 -15    -48.     39.
  -1   4  15     11.     15.
   1  -4  15      4.     19.
  -1   4  15     41.     26.
   1  -4  15      8.      4.
   1  -4  15      2.     22.
  -1  -4 -15     14.     24.
   1  -4  15      4.      4.
   1  -4 -16   1456.    127.
   1   4  16   1358.    237.
   1   4  16   1375.     89.
  -1  -4  16   1375.    116.
  -1   4 -16   1460.    107.
  -1   4 -16   1314.    245.
   1  -4 -16   1299.    178.
   1   4  16   1432.    125.
   1   4  16   1467.    132.
  -1  -4  16   1357.    143.
   1  -4 -16   1386.     95.
  -1   4  16   1378.    141.
   1   4 -16   1275.    147.
  -1  -4 -16   1449.    129.
   1  -4  16   1635.    173.
  -1   4  16   1465.    185.
   1   4 -16   1357.    101.
  -1   4  16   1410.     90.
   1  -4  16   1357.     50.
   1  -4  16   1309.     50.
   1  -4  16   1398.    109.
  -1  -4 -16   1384.    194.
   1   4  17    733.     92.
   1   4  17    704.     59.
  -1  -4  17    670.     85.
  -1   4 -17    629.    117.
   1  -4 -17    744.    129.
   1   4  17    752.    110.
  -1  -4  17    741.    109.
  -1   4 -17    826.    120.
   1   4  17    683.     62.
   1  -4 -17    630.     63.
   1  -4 -17    680.     92.
  -1  -4 -17    916.    141.
  -1   4  17    718.     90.
   1   4 -17    708.    110.
  -1   4  17    727.    103.
   1   4 -17    861.    110.
   1  -4  17    742.    129.
   1  -4  17    679.     79.
   1  -4  17    622.     28.
  -1   4  17    686.     89.
  -1  -4 -17    724.     95.
  -1  -4  18    947.     89.
   1  -4 -18    857.    155.
   1   4  18    940.     73.
   1  -4 -18    870.    173.
   1  -4 -18    845.     76.
   1   4  18    909.    134.
   1   4  18    951.     71.
  -1   4 -18    961.     94.
   1   4  18    968.    112.
  -1   4 -18    985.    136.
  -1  -4  18    970.    103.
   1   4 -18    952.    132.
   1   4 -18    828.    203.
  -1  -4 -18   1008.    115.
  -1  -4 -18    870.    164.
   1  -4  18    929.    101.
  -1   4  18    910.    110.
  -1   4  18    934.    125.
   1  -4  18    961.     97.
  -1   4  18    840.     70.
   1   4  19    281.    108.
   1   4  19    250.    130.
  -1  -4  19    249.     52.
   1   4  19    229.     61.
  -1  -4  19    278.     60.
   1   4  19    232.     60.
  -1   4 -19    228.     85.
   1  -4 -19    214.     68.
  -1   4 -19    236.     55.
   1  -4 -19     40.    167.
   1  -4 -19    223.     41.
   1   4 -19    177.     82.
  -1  -4 -19    157.    176.
  -1  -4 -19    296.    111.
   1  -4  19    261.     60.
   1  -4  19    272.     57.
  -1   4  19    222.    121.
  -1   4  19    214.    105.
  -1   4  19    224.     38.
   1   4 -19    231.     52.
  -1  -4  20    284.     60.
  -1  -4  20    296.     71.
   1   4  20    337.     44.
   1   4  20    377.     92.
   1   4  20    317.     44.
   1  -4 -20    330.     80.
  -1   4 -20    328.     95.
  -1   4 -20    313.    102.
   1  -4 -20    299.     46.
   1  -4 -20    334.    114.
   1   4  20    396.     79.
  -1  -4 -20    291.    194.
   1   4 -20    279.     90.
  -1  -4 -20    356.     80.
   1   4 -20    331.     60.
  -1   4  20    313.     66.
  -1   4  20    350.     76.
   1  -4  20    348.     66.
   1  -4  20    355.     70.
  -1   4  20    329.     86.
  -1  -4  21     69.     45.
  -1   4 -21     84.    103.
   1   4  21     74.     26.
  -1  -4  21    100.     62.
   1   4  21     71.     41.
   1  -4 -21     -2.     75.
   1   4  21     99.     59.
  -1   4 -21     86.     42.
   1  -4 -21     72.     51.
   1   4  21     76.     51.
  -1  -4 -21    116.     52.
  -1  -4 -21      3.     79.
   1  -4  21    124.     69.
  -1   4  21     72.     50.
   1  -4  21     89.     42.
   1   4 -21     63.     98.
  -1   4  21     45.     24.
   1   4 -21     79.     39.
  -1   4  21     50.     55.
  -1   4  21     53.     25.
  -1  -4  22     15.     28.
   1   4  22     -3.     17.
  -1   4 -22     -6.     45.
   1   4  22     21.     18.
  -1  -4  22     36.     32.
   1   4  22     23.     37.
   1  -4 -22     -2.     37.
  -1   4 -22     -5.     30.
   1   4  22      3.     66.
   1  -4 -22     -2.     54.
  -1   4  22     24.     17.
  -1   4  22     13.     26.
  -1  -4 -22      0.     57.
   1   4 -22      5.     44.
   1   4 -22     -7.     45.
  -1  -4 -22     28.     37.
   1  -4  22     -1.     30.
   1  -4  22     12.     49.
  -1   4  22     23.     40.
  -1   4  22      6.     57.
  -1  -4  23    135.     51.
  -1  -4  23    141.     92.
   1   4  23    180.     65.
   1   4  23    137.     32.
  -1   4 -23      1.     84.
   1   4  23     70.     48.
  -1   4 -23    143.     86.
   1  -4 -23    165.     67.
   1  -4 -23      2.     99.
   1   4  23    191.     74.
  -1  -4 -23      2.    104.
  -1  -4 -23    104.    107.
   1   4 -23    166.     51.
   1   4 -23      4.     82.
  -1   4  23    123.     45.
   1  -4  23      5.     55.
   1  -4  23      1.     55.
  -1   4  23    184.     64.
  -1   4  23    155.     28.
  -1   4  23    159.     72.
  -1  -4  24    -10.     24.
  -1  -4  24     18.     44.
   1   4  24      2.     14.
  -1   4 -24     15.     26.
   1   4  24     -3.     35.
   1   4  24     -9.     14.
   1  -4 -24     18.     32.
   1  -4 -24      4.     79.
  -1   4 -24      4.     40.
   1   4  24     -7.     51.
   1   4 -24    -13.     24.
  -1  -4 -24    -12.     31.
  -1  -4 -24      5.     49.
   1   4 -24      8.     67.
   1  -4  24     -4.     26.
   1  -4  24      1.     26.
  -1   4  24     -3.     13.
  -1   4  24     -4.     19.
  -1   4  24      7.     30.
   1   4  25    400.     94.
  -1  -4  25    348.     83.
  -1  -4  25     14.    115.
   1  -4 -25    304.    156.
  -1   4 -25    385.     79.
  -1   4 -25      0.    192.
   1   4  25    264.     64.
   1   4  25    349.    106.
   1  -4 -25     -1.    143.
   1   4  25    269.     44.
  -1  -4 -25    401.     95.
   1   4 -25     -1.    122.
   1  -4  25    405.     79.
   1   4 -25    357.     76.
  -1   4  25    357.    100.
  -1   4  25    238.     58.
   1  -4  25    384.     81.
  -1   4  25    342.     92.
  -1   4  25    278.     38.
  -1  -4 -25      2.    145.
  -1  -4  26     -1.     30.
   1   4  26    -10.     69.
  -1   4 -26     -4.     49.
  -1   4 -26    -28.     50.
   1  -4 -26      2.     58.
  -1  -4  26     24.     33.
   1  -4 -26     23.     39.
   1   4  26     22.     39.
  -1   4  26    -19.     40.
   1   4 -26      4.     50.
  -1  -4 -26      7.     39.
   1  -4  26     -1.     51.
  -1   4  26    -42.     60.
   1  -4  26     -1.     32.
  -1  -4 -26     -3.     99.
   1   4 -26     33.     30.
  -1  -5   0    737.    109.
  -1  -5   0    685.     44.
   1  -5   0    673.     72.
   1  -5   0    617.     66.
  -1   5   0   1008.     50.
  -1   5   0    709.     53.
   1   5   0    898.     45.
   1   5   0    709.     66.
  -1   5   0    636.     49.
  -1   5   0    528.     73.
  -1  -5   0   1313.    113.
  -1  -5   1    249.     63.
   1  -5  -1    181.     45.
   1   5   1    191.     21.
  -1   5  -1    127.     28.
  -1  -5   1    281.     33.
  -1  -5   1    206.     13.
   1  -5  -1    211.     41.
  -1   5  -1    184.     28.
  -1   5  -1    385.     44.
  -1   5  -1    196.      8.
   1  -5  -1    191.     33.
   1   5   1    202.     44.
   1   5  -1    143.     32.
  -1  -5  -1    233.     36.
   1   5  -1    262.     12.
  -1  -5  -1    236.     45.
  -1   5   1    116.     84.
   1   5  -1    246.     33.
  -1   5   1    161.     33.
   1  -5   1    242.     39.
   1  -5  -2    691.    115.
  -1   5  -2    860.     63.
  -1  -5   2    612.     50.
  -1  -5   2    563.     48.
   1   5   2    593.     41.
   1  -5  -2    557.     56.
   1   5   2    536.     68.
   1  -5  -2    782.     60.
  -1   5  -2    695.     71.
   1   5   2    583.    124.
   1   5  -2    508.     42.
   1  -5   2    558.     66.
   1   5  -2    571.     40.
  -1  -5  -2    612.     69.
  -1  -5  -2    541.     44.
  -1   5   2    944.     60.
   1  -5   2    582.     54.
  -1   5   2    692.     71.
  -1   5   2    620.     53.
   1  -5  -3    484.     78.
  -1  -5   3    520.     63.
   1   5   3    504.    128.
  -1   5  -3    618.     48.
  -1   5  -3    515.     60.
   1  -5  -3    582.     55.
   1   5   3    554.     44.
  -1   5  -3    691.     35.
   1  -5  -3    561.     64.
   1   5   3    582.     66.
   1   5  -3    499.     33.
  -1   5   3    702.     57.
  -1  -5  -3    574.    108.
  -1  -5  -3    719.    110.
   1   5  -3    458.     62.
   1   5  -3    510.     36.
   1  -5   3    540.     37.
  -1   5   3    536.     54.
  -1   5   3    521.    107.
  -1  -5  -3    578.     47.
   1  -5   3    573.     70.
   1  -5   3    544.     23.
  -1   5  -4   1043.     79.
  -1  -5   4   1037.     35.
  -1  -5   4   1112.     48.
   1   5   4   1051.     66.
   1  -5  -4   1172.     89.
  -1   5  -4   1023.     56.
  -1   5  -4   1055.     53.
   1   5   4   1111.     90.
   1  -5  -4   1088.     80.
   1  -5  -4   1083.     72.
   1   5   4   1063.     88.
  -1  -5  -4   1011.     70.
  -1  -5  -4   1085.     91.
   1   5  -4   1043.     45.
   1   5  -4    953.     80.
  -1  -5  -4   1064.    144.
  -1   5   4   1077.     77.
   1   5  -4   1057.     52.
   1  -5   4   1032.     79.
  -1   5   4   1132.     87.
   1  -5   4    997.     50.
   1  -5   4   1098.     56.
   1   5  -4   1019.     36.
  -1   5   4   1094.    111.
  -1  -5   5   2077.     79.
   1  -5  -5   2074.    124.
   1  -5  -5   2270.    136.
  -1   5  -5   2097.    108.
   1   5   5   2119.    190.
   1  -5  -5   2173.    131.
   1   5   5   2001.    109.
  -1   5  -5   2164.     90.
  -1   5  -5   1972.    120.
   1   5   5   2265.    169.
   1  -5   5   2174.    127.
   1   5  -5   2030.     98.
   1  -5   5   2129.     80.
   1   5  -5   2106.     87.
   1   5  -5   2029.     95.
  -1  -5  -5   4020.    289.
  -1  -5  -5   2147.    137.
   1   5  -5   2072.     81.
  -1  -5  -5   2021.    112.
   1  -5   5   2180.    114.
  -1   5   5   2057.    121.
  -1   5   5   2088.    129.
  -1   5   5   1902.    178.
   1  -5  -6    423.     53.
   1   5   6    392.     63.
   1   5   6    430.     46.
  -1   5  -6    431.     25.
  -1  -5   6    436.     34.
  -1  -5   6    466.     60.
  -1   5  -6    280.     52.
   1  -5  -6    424.     55.
   1   5   6    431.     89.
   1  -5  -6    451.     87.
  -1   5  -6    407.     34.
  -1  -5  -6    430.     57.
   1   5  -6    424.     14.
   1  -5   6    442.     35.
   1  -5   6    424.     25.
   1   5  -6    410.     22.
  -1  -5  -6    429.     49.
   1   5  -6    395.     38.
  -1  -5  -6    377.     67.
  -1   5   6    421.     52.
  -1   5   6    377.     53.
  -1   5   6    440.     54.
   1   5  -6    407.     23.
   1  -5   6    424.     46.
   1   5   7    168.     39.
  -1  -5   7    125.     46.
  -1   5  -7    143.     22.
  -1  -5   7    249.     31.
  -1   5  -7    117.     41.
   1   5   7    150.     35.
   1  -5  -7    156.     37.
   1  -5  -7    233.     39.
   1   5  -7    152.      6.
   1   5  -7    130.     29.
  -1   5   7    147.     61.
  -1   5   7     49.     45.
  -1  -5  -7    223.     36.
   1   5  -7    141.     10.
   1   5  -7    154.     18.
  -1  -5  -7    168.     40.
  -1   5   7    173.     38.
   1   5   8   1022.     78.
  -1   5  -8    932.     45.
   1  -5  -8    946.     81.
  -1   5  -8    884.     84.
   1   5   8   1017.    118.
  -1  -5   8    953.     48.
   1  -5  -8    942.     78.
   1   5   8   1043.     82.
  -1   5  -8    790.     77.
  -1  -5   8    908.     65.
   1  -5  -8   1640.    120.
  -1  -5  -8   1023.     84.
   1   5  -8    913.     47.
  -1  -5  -8   1197.     82.
   1   5  -8    863.     72.
   1  -5   8   1166.     66.
  -1   5   8    968.     81.
  -1   5   8   1171.    107.
   1  -5   8   1056.     64.
   1  -5   8   1021.     52.
  -1   5   8    994.     81.
  -1   5  -9    517.     65.
   1   5   9   1414.    168.
  -1  -5   9    563.     50.
   1   5   9    607.     59.
   1   5   9    593.     60.
   1  -5  -9    871.     92.
   1  -5  -9    480.     56.
   1  -5  -9    536.     62.
  -1   5  -9    506.     42.
  -1  -5   9    513.     36.
  -1   5  -9    489.     26.
  -1  -5  -9    655.     98.
   1  -5   9    535.     48.
  -1  -5  -9    601.     62.
   1   5  -9    385.     59.
  -1   5   9    558.     61.
   1  -5   9    510.     49.
  -1   5   9    490.     59.
  -1   5   9    721.     77.
   1   5  -9    464.     36.
   1  -5   9    534.     32.
   1  -5 -10    647.     79.
   1   5  10    621.     96.
  -1   5 -10    596.     57.
  -1   5 -10    586.     46.
  -1  -5  10    607.     41.
   1   5  10    559.     79.
   1   5  10    555.     97.
  -1   5 -10    597.     20.
   1  -5 -10    691.     60.
  -1  -5  10    604.     54.
   1  -5 -10    665.    103.
  -1   5  10    684.     60.
  -1  -5 -10    631.     65.
  -1  -5 -10    650.     65.
  -1  -5 -10    578.     91.
   1   5 -10    645.     42.
   1   5 -10    588.     61.
  -1   5  10    703.     66.
  -1   5  10    653.    114.
   1  -5  10    624.     48.
   1  -5  10    631.     51.
   1  -5  10    639.     22.
   1  -5 -11    887.    122.
   1   5  11    814.    148.
   1   5  11    939.     74.
   1  -5 -11    915.    152.
   1  -5 -11    859.     71.
  -1  -5  11    865.     68.
  -1   5 -11    900.     60.
   1   5  11    958.     79.
  -1   5 -11    896.    113.
  -1  -5  11    889.     54.
  -1  -5 -11    821.    173.
  -1  -5 -11    961.     81.
  -1   5  11    848.     70.
   1  -5  11    916.     36.
  -1  -5 -11    969.     79.
   1  -5  11    938.     66.
  -1   5  11    910.    121.
   1  -5  11    953.     63.
   1   5 -11    839.     75.
   1   5 -11    864.     54.
  -1   5  11    854.    135.
   1   5  12    695.     71.
  -1  -5  12    693.     75.
  -1  -5  12    639.     94.
   1   5  12    695.     91.
   1  -5 -12    730.     63.
  -1   5 -12    560.    114.
   1  -5 -12    847.    106.
  -1   5 -12    662.     54.
   1  -5 -12    723.     74.
   1   5  12    721.     64.
  -1  -5 -12    551.    178.
   1   5 -12    642.     71.
  -1   5  12    774.     63.
   1   5 -12    623.     74.
   1  -5  12    671.     27.
   1  -5  12    750.     59.
   1  -5  12    666.     21.
  -1   5  12    778.     84.
   1  -5  12    703.     94.
  -1   5  12    730.     73.
  -1  -5 -12    660.    103.
  -1  -5 -12    703.    112.
   1   5  13    584.     89.
  -1  -5  13    604.     73.
  -1   5 -13    667.     78.
  -1   5 -13    595.     53.
  -1  -5  13    610.     91.
   1   5  13    597.     89.
   1  -5 -13    599.     70.
   1  -5 -13    561.     58.
   1  -5 -13    745.    101.
   1   5  13    583.     68.
  -1  -5 -13    853.    183.
   1  -5  13    534.     22.
  -1  -5 -13    589.     69.
  -1  -5 -13    595.     64.
  -1   5  13    563.     56.
   1  -5  13    562.     23.
  -1   5  13    561.     69.
   1   5 -13    655.    119.
   1  -5  13    577.     89.
   1   5 -13    566.     74.
  -1   5  13    645.     81.
   1  -5  13    575.     55.
   1   5  14    668.     63.
   1   5  14    649.     78.
  -1  -5  14    621.     67.
   1   5  14    813.    100.
  -1   5 -14    773.     90.
   1  -5 -14   1008.    120.
   1  -5 -14    659.    121.
  -1  -5  14    621.     54.
  -1   5 -14    689.     60.
   1  -5 -14    602.     63.
   1  -5  14    617.     22.
   1   5 -14    593.     55.
  -1   5  14    647.     76.
  -1   5  14    719.     90.
  -1  -5 -14    633.     67.
  -1   5  14    708.     92.
   1  -5  14    579.     96.
   1  -5  14    631.     65.
  -1  -5 -14    687.     78.
   1   5 -14    697.     86.
   1   5  15    263.     82.
   1   5  15    219.     40.
  -1  -5  15    251.     37.
  -1   5 -15    283.     61.
   1  -5 -15    188.     80.
   1  -5 -15    202.     85.
  -1   5 -15    227.     40.
   1   5  15    155.     69.
  -1  -5  15    265.     46.
   1  -5 -15    214.     39.
   1   5 -15    223.     36.
  -1  -5 -15    233.     53.
  -1   5  15    232.     52.
   1   5 -15    214.     57.
   1  -5  15    182.      8.
  -1   5  15    170.    100.
  -1  -5 -15   -108.    158.
   1  -5  15    216.     66.
   1  -5  15    271.     44.
  -1   5  15    224.     37.
   1   5  16    117.    100.
  -1  -5  16    101.     42.
   1   5  16    154.     50.
  -1   5 -16    163.     37.
   1  -5 -16    167.     70.
   1   5  16    135.     33.
   1  -5 -16    116.     82.
  -1   5 -16    243.     94.
   1  -5 -16    142.     37.
   1   5  16    139.     56.
  -1  -5  16    162.     35.
  -1  -5 -16    142.     51.
   1  -5  16    168.     41.
  -1   5  16    141.     34.
  -1  -5 -16    148.    133.
  -1   5  16    124.     56.
  -1   5  16    132.     50.
   1   5 -16    177.     57.
   1   5 -16    116.     34.
   1  -5  16    149.     63.
   1  -5 -17    178.     40.
   1   5  17    168.     67.
   1   5  17    186.     38.
   1   5  17    185.     56.
   1   5  17    189.     37.
   1  -5 -17    104.    139.
  -1   5 -17    166.     68.
  -1   5 -17    207.     68.
  -1  -5  17    198.     40.
  -1  -5  17    160.     49.
   1  -5 -17    190.     92.
   1   5 -17    164.     63.
  -1   5  17    161.     55.
   1   5 -17    184.     63.
  -1  -5 -17     66.    150.
  -1  -5 -17    154.     91.
  -1   5  17    142.     63.
   1  -5  17    163.     46.
  -1   5  17    178.     37.
   1  -5  17    174.     70.
   1   5  18    110.     67.
   1   5  18    138.     55.
   1   5  18    140.     35.
  -1  -5  18    104.     47.
   1   5  18    123.     54.
   1  -5 -18    118.     82.
  -1   5 -18    124.     42.
  -1  -5  18    181.     62.
  -1   5 -18    132.     65.
   1  -5 -18    143.     56.
   1  -5 -18    129.     38.
  -1   5  18    152.     63.
   1   5 -18     98.    101.
  -1   5  18    172.     55.
  -1  -5 -18    102.     87.
  -1   5  18    143.     53.
   1  -5  18    148.     45.
   1   5 -18    158.     62.
   1  -5  18    157.     70.
  -1  -5 -18    140.     56.
   1   5  19    -11.     18.
   1   5  19     -9.     30.
   1  -5 -19     17.     31.
   1  -5 -19    122.     46.
   1   5  19     12.     17.
  -1   5 -19     14.     23.
  -1  -5  19     15.     40.
  -1  -5  19     -1.     34.
   1   5  19     25.     36.
   1  -5 -19     10.     31.
  -1   5 -19     -6.     37.
  -1  -5 -19    -19.     30.
  -1  -5 -19    190.     49.
   1   5 -19      4.     34.
   1  -5  19    -26.     39.
   1   5 -19     -8.     21.
  -1   5  19      2.     29.
  -1   5  19     13.     18.
  -1   5  19     10.     34.
   1  -5  19      1.     23.
   1  -5 -20     29.     37.
   1   5  20     31.     60.
   1   5  20     -2.     21.
  -1  -5  20     -8.     49.
  -1  -5  20     19.     26.
  -1   5 -20     33.     43.
   1   5  20      7.     42.
   1  -5 -20     29.     23.
   1  -5 -20     74.     54.
  -1   5 -20      3.     46.
   1   5  20     20.     21.
  -1   5  20     15.     66.
  -1  -5 -20     -2.     37.
   1   5 -20     20.     26.
  -1  -5 -20     59.     57.
  -1   5  20     31.     36.
   1   5 -20     24.     41.
  -1   5  20     24.     20.
   1  -5  20     28.     29.
   1  -5  20     11.     29.
   1   5  21    218.     84.
   1   5  21    232.     42.
  -1  -5  21    234.     98.
   1   5  21    204.     64.
   1   5  21    328.     74.
  -1  -5  21    198.     54.
  -1   5 -21    165.    142.
   1  -5 -21     -3.    107.
   1  -5 -21    287.     75.
  -1   5 -21    218.     58.
   1  -5  21    232.     58.
  -1  -5 -21     -4.    111.
   1   5 -21    251.    136.
   1  -5  21    219.     60.
  -1  -5 -21    277.     75.
  -1   5  21    282.     73.
  -1   5  21    283.     80.
  -1   5  21    183.     63.
   1   5 -21    247.     53.
  -1   5 -22    169.     55.
   1   5  22    163.     38.
   1   5  22    164.     69.
   1  -5 -22    183.     71.
   1   5  22    172.     38.
  -1  -5  22    171.     51.
   1  -5 -22      2.    174.
  -1   5 -22    140.     84.
  -1  -5  22    196.     58.
   1   5  22    164.     82.
   1   5 -22    143.     82.
  -1  -5 -22     -2.    108.
   1   5 -22    182.     80.
  -1   5  22    177.     36.
  -1  -5 -22    202.    114.
   1  -5  22    195.     55.
   1  -5  22      1.     56.
  -1   5  22    178.     68.
  -1   5  22    188.     35.
  -1   5  22    209.     76.
  -1  -5  23    558.     92.
   1   5  23    567.    203.
   1   5  23    489.     89.
   1  -5 -23    554.    111.
   1   5  23    549.    111.
   1   5  23    531.     91.
  -1  -5  23    561.    126.
  -1   5 -23    532.    134.
   1  -5 -23    596.    164.
  -1   5 -23    503.    135.
   1   5 -23    522.     84.
  -1  -5 -23    584.    111.
  -1  -5 -23     -1.    167.
   1  -5  23    591.     91.
  -1   5  23    616.    120.
  -1   5  23    432.     57.
  -1   5  23    598.    170.
   1   5 -23    609.    132.
   1  -5  23    563.     89.
  -1   5  23    481.     83.
   1   5  24    242.     81.
  -1  -5  24    267.     59.
  -1   5 -24      6.     99.
   1   5  24    198.     41.
   1   5  24    204.     40.
   1   5  24    240.     89.
  -1  -5  24    276.     67.
  -1   5 -24    196.     63.
   1  -5 -24    124.    134.
   1  -5 -24      0.    123.
   1  -5  24      1.     99.
  -1  -5 -24      0.    125.
  -1  -5 -24    220.     81.
   1   5 -24     -2.     97.
   1   5 -24    254.     60.
   1  -5  24      4.     64.
  -1   5  24    268.     77.
  -1   5  24    200.     38.
  -1   5  24    207.     36.
  -1   5  24    240.     87.
  -1   5 -25      3.    107.
   1   5  25     63.     87.
  -1   5 -25     87.     42.
   1   5  25     27.     41.
  -1  -5  25      1.     41.
   1   5  25      9.     61.
   1   5  25     14.     40.
   1  -5 -25     30.     57.
   1  -5 -25      0.     80.
  -1  -5  25     81.     44.
  -1  -5 -25     65.     54.
  -1   5  25     51.     36.
  -1  -5 -25      1.    138.
   1   5 -25     -6.     67.
  -1   5  25     42.     23.
  -1   5  25     41.     52.
   1  -5  25      0.     69.
   1  -5  25     27.     42.
   1   5 -25     83.     40.
   1  -6   0     55.      9.
  -1  -6   0     37.     26.
   1   6   0     20.     33.
   1   6   0     43.     14.
  -1  -6   0     45.     20.
   1   6   0     34.     25.
  -1   6   0     35.     17.
  -1   6   0     37.     18.
  -1   6   0     49.     13.
   1  -6   0     50.     26.
  -1  -6   0     37.     15.
  -1   6   0     46.     26.
  -1  -6   1    178.     34.
   1   6   1    164.     29.
   1   6   1    181.     39.
  -1  -6   1    173.     44.
   1  -6  -1    170.     19.
  -1  -6   1    170.     14.
  -1   6  -1    188.     60.
  -1   6  -1    160.      9.
  -1   6  -1    167.     23.
   1  -6  -1    187.     29.
  -1   6  -1    161.     24.
   1   6   1    166.     54.
   1  -6  -1    188.     40.
   1   6  -1    174.     32.
  -1  -6  -1    182.     40.
  -1  -6  -1    164.     32.
   1   6  -1    130.     22.
  -1   6   1    168.     29.
   1   6  -1    174.     12.
  -1   6   1    194.     28.
  -1   6   1    186.     40.
  -1  -6  -1    186.     19.
   1  -6   1    171.     35.
   1   6   2    596.     66.
   1   6   2    603.     59.
  -1  -6   2    645.     50.
   1  -6  -2    639.     85.
   1  -6  -2    622.     67.
   1  -6  -2    633.     66.
  -1   6  -2    622.     37.
  -1  -6   2    618.     45.
   1   6   2    620.     39.
  -1   6  -2    608.     54.
  -1  -6  -2    625.     69.
   1   6  -2    628.     63.
  -1  -6  -2    534.     93.
   1   6  -2    587.     42.
  -1  -6  -2    571.     40.
  -1   6   2    604.     61.
   1  -6   2    590.     52.
  -1   6   2    617.     65.
  -1   6   2    618.     51.
   1  -6   2    605.     37.
  -1   6  -3    147.     20.
  -1   6  -3    160.     27.
   1   6   3    138.     25.
   1  -6  -3    179.     68.
   1   6   3    139.     40.
   1  -6  -3    133.     32.
  -1  -6   3    170.     42.
   1   6   3    117.     40.
  -1  -6   3    157.     26.
  -1   6  -3    166.      9.
  -1   6  -3    168.     10.
   1  -6  -3    160.     33.
   1   6  -3    173.     24.
  -1  -6  -3    144.     26.
  -1  -6  -3    138.     42.
   1   6  -3    154.     21.
  -1   6   3    164.     40.
  -1   6   3    157.     31.
  -1   6   3    128.     26.
   1  -6   3    171.     28.
  -1  -6  -3     88.     42.
  -1  -6   4    148.     21.
   1  -6  -4    175.     40.
   1   6   4    183.     28.
   1   6   4    134.     40.
  -1   6  -4    232.     42.
  -1   6  -4    218.     34.
  -1  -6   4    144.      6.
   1  -6  -4    162.     34.
   1  -6   4    160.     15.
   1   6  -4    158.     20.
  -1   6   4    219.     39.
   1   6  -4    137.     28.
  -1  -6  -4    153.     49.
  -1  -6  -4    275.     54.
  -1  -6  -4    136.     42.
   1   6  -4    160.      7.
   1   6  -4    162.     24.
   1  -6   4    146.     40.
   1  -6   4    149.     33.
  -1   6   4    173.     33.
   1   6   5    153.     41.
   1   6   5    169.     47.
   1  -6  -5    123.     56.
   1   6   5    166.     38.
  -1  -6   5    145.     16.
  -1   6  -5    142.     20.
  -1  -6   5    130.     13.
   1  -6  -5    130.     35.
  -1   6  -5    129.     14.
  -1   6  -5    151.     19.
   1  -6  -5    148.     63.
   1   6  -5    131.     13.
  -1  -6  -5    207.     45.
   1   6  -5    114.     19.
  -1  -6  -5    160.     49.
   1   6  -5    128.     15.
   1   6  -5    132.     21.
  -1  -6  -5    146.     39.
   1  -6   5    119.     32.
   1  -6   5    139.     20.
  -1   6   5    113.     32.
  -1   6   5    125.     38.
  -1   6   5    112.     32.
   1  -6   5    154.     12.
  -1   6  -6    365.     27.
   1   6   6    479.     47.
   1  -6  -6    372.     55.
  -1   6  -6    459.     32.
   1  -6  -6    416.     52.
  -1   6  -6    320.     48.
   1   6   6    418.     56.
  -1  -6   6    367.     30.
   1   6  -6    330.     33.
   1  -6   6    408.     28.
   1   6  -6    313.     35.
  -1  -6  -6    535.     98.
  -1  -6  -6    505.     78.
  -1   6   6    298.     62.
   1   6  -6    349.     18.
   1   6  -6    325.     28.
  -1   6   6    441.     50.
   1  -6   6    436.     39.
  -1   6   6    480.     56.
   1  -6   6    527.     36.
   1   6   7    740.     72.
   1   6   7    702.     61.
  -1  -6   7    798.     48.
  -1  -6   7    693.     49.
  -1   6  -7    655.     35.
   1   6   7    408.    105.
   1  -6  -7    984.    118.
  -1   6  -7    550.     80.
  -1   6  -7    673.     43.
   1  -6  -7    611.    109.
   1  -6  -7    750.    109.
   1   6  -7    619.     30.
  -1  -6  -7    739.     76.
   1  -6   7    768.     41.
  -1   6   7    744.     74.
   1  -6   7   1133.     79.
  -1  -6  -7   1337.    134.
  -1  -6  -7    854.    101.
   1   6  -7    672.     25.
   1   6  -7    561.     54.
   1   6  -7    660.     31.
   1  -6   7    898.     53.
  -1   6   7    244.    142.
  -1   6   7    601.    105.
  -1   6  -8    482.     35.
  -1   6  -8    305.     81.
  -1  -6   8    580.     44.
   1   6   8    509.     98.
   1   6   8    509.     56.
   1  -6  -8    534.     60.
  -1  -6   8    580.     31.
   1  -6  -8    499.     61.
  -1   6  -8    480.     38.
   1   6   8    355.     89.
  -1   6   8    543.     60.
  -1   6   8    501.     60.
  -1  -6  -8    545.     65.
  -1  -6  -8   -192.    192.
   1   6  -8    481.     14.
   1   6  -8    548.     30.
   1   6  -8    535.     13.
   1   6  -8    406.     52.
   1  -6   8    644.     67.
   1  -6   8    562.     38.
   1  -6   8    600.     60.
  -1   6   8    421.     71.
  -1  -6  -8    519.     91.
  -1  -6   9   1371.     79.
  -1  -6   9   1387.     80.
  -1   6  -9   1398.     70.
   1   6   9   1147.    124.
   1   6   9   1430.     94.
   1  -6  -9   1073.    126.
  -1   6  -9   1381.     86.
  -1   6  -9   1380.     56.
   1   6   9   1438.    100.
   1  -6  -9   1348.     99.
   1  -6  -9   1346.     97.
   1  -6   9   1395.     99.
  -1   6   9   1355.     96.
   1   6  -9   1170.     94.
  -1  -6  -9   1455.    144.
  -1  -6  -9   1455.    105.
   1   6  -9   1337.     60.
   1  -6   9   1484.     75.
  -1   6   9   1261.    108.
  -1   6   9   1412.    146.
   1  -6   9   1438.     47.
  -1  -6  -9   1105.    139.
  -1  -6  10    703.     57.
  -1   6 -10    635.     27.
   1   6  10    737.     66.
   1   6  10    721.     67.
  -1  -6  10    714.     54.
   1  -6 -10    678.     65.
   1   6  10    713.     85.
  -1   6 -10    690.     58.
   1  -6 -10    728.     88.
   1  -6 -10    686.     69.
  -1   6 -10    635.     45.
   1   6 -10    668.     40.
  -1  -6 -10    679.    108.
   1   6 -10    708.     90.
  -1   6  10    679.     75.
  -1   6  10    632.     63.
   1  -6  10    658.     73.
  -1  -6 -10    907.     96.
  -1  -6 -10    669.     68.
   1  -6  10    675.     48.
   1  -6  10    623.     23.
  -1   6  10    640.     68.
  -1  -6  11   1348.    124.
   1   6  11   1412.    101.
   1  -6 -11   1390.    127.
  -1  -6  11   1400.     94.
   1   6  11   1436.    124.
   1  -6 -11   1414.    108.
  -1   6 -11   1394.     46.
  -1   6 -11   1367.    104.
   1  -6 -11   1389.    100.
  -1   6 -11   1396.     88.
   1   6  11   1441.    148.
   1   6 -11   1402.     70.
  -1  -6 -11   1496.    107.
   1   6 -11   1439.     95.
   1  -6  11   1432.     82.
  -1  -6 -11   1337.    137.
   1  -6  11   1405.     49.
   1  -6  11   1438.     83.
  -1   6  11   1524.    155.
  -1   6  11   1455.    100.
  -1   6  11   1444.    115.
  -1  -6 -11   1364.    105.
   1   6  12    463.     85.
   1  -6 -12    403.     53.
   1   6  12    425.     84.
  -1   6 -12    391.     40.
  -1  -6  12    434.     55.
   1  -6 -12    395.     59.
  -1  -6  12    424.     46.
   1  -6 -12    337.     91.
   1   6  12    410.     57.
   1   6 -12    410.     54.
   1   6 -12    524.     59.
  -1   6  12    406.     52.
   1  -6  12    381.     17.
  -1  -6 -12    406.     59.
  -1  -6 -12    426.     57.
   1  -6  12    386.     44.
  -1   6  12    393.     59.
   1  -6  12    372.     16.
  -1   6  12    394.    113.
   1  -6  12    398.     44.
  -1  -6 -12    331.    100.
   1   6  13     90.     33.
  -1   6 -13     76.     36.
   1   6  13     -6.     46.
   1   6  13     43.     30.
   1  -6 -13     54.     34.
  -1  -6  13     65.     26.
   1  -6 -13     14.     50.
   1  -6 -13     54.     29.
  -1   6 -13     42.     33.
  -1  -6  13    109.     33.
  -1  -6 -13    -58.     55.
  -1  -6 -13     51.     50.
   1   6 -13     69.     34.
   1  -6  13     71.      5.
  -1  -6 -13     58.     34.
  -1   6  13     72.     28.
   1   6 -13     70.     32.
  -1   6  13     58.     39.
   1  -6  13     52.      5.
   1  -6  13     79.     25.
  -1   6  13     50.     34.
   1  -6  13    226.     40.
   1   6  14    532.    138.
   1   6  14    481.     67.
  -1   6 -14    307.     70.
   1   6  14    483.     58.
  -1  -6  14    506.     55.
  -1  -6  14    478.     69.
   1  -6 -14    447.     59.
  -1   6 -14    449.     48.
   1  -6 -14    380.     97.
   1  -6 -14    496.     70.
   1  -6  14    436.     53.
  -1  -6 -14    489.    110.
   1   6 -14    448.     44.
  -1  -6 -14    481.     70.
  -1  -6 -14    474.     64.
   1  -6  14    520.     80.
  -1   6  14    506.    105.
   1   6 -14    408.     71.
  -1   6  14    496.     86.
  -1   6  14    480.     80.
  -1   6 -15     64.     32.
   1  -6 -15     14.     22.
   1   6  15     11.     37.
   1   6  15    -12.     36.
  -1  -6  15     12.     28.
  -1   6 -15      3.     32.
   1   6  15     14.     27.
   1  -6 -15     48.     76.
   1  -6 -15     15.     28.
  -1  -6  15     11.     21.
  -1  -6 -15     14.     24.
  -1  -6 -15    147.     49.
  -1  -6 -15      1.     28.
   1   6 -15     14.     17.
   1   6 -15     32.     30.
  -1   6  15    -12.     27.
  -1   6  15     10.     34.
   1  -6  15     -7.     33.
  -1   6  15     42.     33.
   1  -6  15     17.     20.
   1   6  16     66.     31.
   1   6  16     83.     52.
  -1  -6  16     74.     32.
   1  -6 -16     76.     41.
   1   6  16      6.     29.
  -1  -6  16     58.     26.
   1  -6 -16     53.     64.
   1   6  16     89.     65.
  -1   6 -16     89.     29.
   1  -6 -16     80.     52.
  -1   6 -16     19.     75.
  -1   6  16     75.     29.
  -1  -6 -16     55.     67.
  -1  -6 -16     92.     67.
   1   6 -16     54.     26.
   1   6 -16     62.     70.
   1  -6  16     88.     30.
  -1   6  16     86.     41.
  -1   6  16     80.     77.
   1  -6  16    139.     49.
   1   6  17    275.     66.
  -1   6 -17    240.     75.
  -1  -6  17    272.     44.
   1   6  17    293.    132.
   1   6  17    253.     47.
  -1  -6  17    287.     52.
   1   6  17    256.     48.
  -1   6 -17    274.    119.
   1  -6 -17    250.     51.
   1  -6 -17    309.     68.
   1  -6 -17    401.    100.
  -1  -6 -17    314.     69.
  -1   6  17    301.    104.
   1   6 -17    292.     71.
   1   6 -17    291.     69.
  -1   6  17    382.     75.
   1  -6  17    291.     50.
  -1  -6 -17    285.    104.
  -1   6  17    305.     47.
   1  -6  17    225.     50.
   1   6  18    307.     73.
   1   6  18    302.     50.
  -1   6 -18    296.     53.
  -1  -6  18    302.     49.
  -1  -6  18    314.     58.
   1   6  18    324.     80.
   1  -6 -18    382.    111.
   1   6  18    442.     89.
  -1   6 -18    338.     81.
   1  -6 -18    259.     74.
   1  -6 -18    233.     85.
  -1  -6 -18    374.    115.
   1   6 -18    289.     79.
   1   6 -18    347.     78.
  -1  -6 -18    286.     74.
  -1   6  18    314.     71.
  -1   6  18    242.     78.
  -1   6  18    325.     82.
   1  -6  18    309.     55.
   1  -6  18    286.     56.
   1  -6 -19    696.     83.
  -1  -6  19    763.     78.
   1  -6 -19    709.    159.
   1   6  19    815.    111.
  -1   6 -19    781.     85.
  -1   6 -19    736.    122.
   1   6  19    780.    113.
   1   6  19    798.    130.
   1  -6 -19    845.    115.
  -1  -6  19    837.     92.
   1   6  19    750.     78.
  -1  -6 -19    597.    167.
   1   6 -19    763.     79.
  -1  -6 -19    858.    113.
  -1   6  19    778.    123.
   1  -6  19    858.     87.
  -1   6  19    701.     74.
  -1   6  19    805.    107.
   1   6 -19    779.    120.
   1  -6  19    815.     87.
   1  -6 -20    190.     70.
  -1   6 -20    203.     76.
   1   6  20    209.     42.
  -1  -6  20    227.     54.
   1   6  20    194.     41.
  -1  -6  20    213.     46.
   1   6  20    148.    129.
  -1   6 -20    156.     82.
   1   6  20    213.     67.
   1  -6 -20    205.     99.
   1  -6 -20    150.     74.
  -1   6  20    199.    107.
   1   6 -20    208.     74.
  -1  -6 -20    193.     69.
  -1  -6 -20     -1.    105.
   1   6 -20    176.     46.
  -1   6  20    198.     76.
  -1   6  20    198.     42.
   1  -6  20    201.     51.
   1  -6  20    186.     51.
  -1  -6  21    266.     87.
  -1  -6  21    251.     63.
   1  -6 -21     -1.    195.
   1   6  21    253.     48.
  -1   6 -21    318.    146.
   1   6  21    264.     74.
   1   6  21    362.    127.
  -1   6 -21    299.     60.
   1  -6 -21    281.     54.
   1  -6 -21    283.     81.
   1   6  21    334.     91.
   1  -6  21    330.     62.
   1   6 -21    284.     55.
  -1  -6 -21      2.    122.
   1   6 -21    289.     86.
  -1  -6 -21    295.    128.
  -1   6  21    265.     48.
  -1   6  21    268.     79.
   1  -6  21    334.     61.
  -1   6  21    309.    142.
  -1   6 -22    380.    104.
   1   6  22    381.     55.
   1   6  22    398.    104.
  -1  -6  22    450.     73.
  -1  -6  22    384.     66.
   1   6  22    403.     56.
   1   6  22    408.     92.
   1  -6 -22    474.     94.
  -1   6 -22    404.     71.
   1  -6 -22      7.    139.
  -1   6  22    425.     81.
   1   6 -22    395.    103.
  -1  -6 -22      0.    142.
   1   6 -22    413.    101.
  -1  -6 -22    449.     93.
   1  -6  22    454.    108.
   1  -6  22    374.    110.
  -1   6  22    399.    100.
  -1   6  22    107.     49.
  -1   6  22    438.     91.
  -1  -6  23     42.     37.
   1  -6 -23      1.     80.
  -1  -6  23     29.     40.
   1   6  23     64.     97.
   1   6  23     74.     28.
   1   6  23     45.     45.
   1   6  23     41.     53.
  -1   6 -23     -5.     62.
   1  -6 -23     34.     88.
  -1   6 -23     53.     62.
  -1   6  23     62.     83.
  -1  -6 -23     33.     53.
   1   6 -23     54.     36.
   1   6 -23     -1.     60.
  -1  -6 -23     -6.    141.
  -1   6  23     56.     26.
  -1   6  23     67.     58.
   1  -6  23     28.     38.
  -1   6  23     57.     28.
   1  -6  23     32.     65.
   1  -6 -24     -2.     79.
   1   6  24     72.     53.
   1  -6 -24     38.     56.
  -1  -6  24     44.     36.
   1   6  24     63.     59.
  -1  -6  24     45.     64.
   1   6  24     18.     44.
  -1   6 -24     26.     39.
  -1   6 -24     -2.     62.
   1   6  24     61.     28.
  -1   6  24     71.     51.
  -1  -6 -24     -3.    137.
   1   6 -24     61.     36.
   1   6 -24     15.     60.
  -1   6  24     46.     57.
  -1   6  24     31.     40.
  -1   6  24     21.     42.
  -1  -6 -24     65.     54.
   1  -6  24     -1.     40.
   1  -6  24     55.     38.
   1   6  25     38.     27.
  -1  -6  25     56.     67.
   1   6  25     39.     28.
   1  -6 -25     -1.     82.
   1   6  25     50.     87.
   1   6  25     56.     60.
  -1   6 -25     38.     40.
  -1  -6  25      1.     38.
  -1   6 -25      4.    102.
   1  -6 -25     59.     57.
  -1   6  25     52.     53.
  -1  -6 -25     37.     54.
  -1  -6 -25      0.     84.
  -1   6  25     37.     26.
   1   6 -25      2.    104.
   1  -6  25     75.     40.
  -1   6  25     61.     25.
  -1   6  25     49.     94.
   1  -6  25      1.     42.
   1   6 -25     38.     38.
  -1  -7   0   3350.    118.
   1   7   0   3431.    178.
   1  -7   0   3462.    182.
   1   7   0   3550.    165.
  -1   7   0   3465.    149.
   1   7   0   3395.    111.
   1  -7   0   3563.    152.
  -1  -7   0   3452.    160.
  -1   7   0   3523.    132.
  -1  -7   0   3545.    184.
  -1   7   0   3343.    145.
  -1   7   0   3382.    247.
  -1   7  -1    749.     26.
   1   7   1    655.     33.
   1   7   1    675.    104.
  -1  -7   1    609.     29.
  -1  -7   1    605.     45.
  -1  -7   1    599.     58.
  -1   7  -1    630.     40.
   1  -7  -1    583.     48.
  -1   7  -1    657.     40.
   1  -7  -1    788.     71.
  -1   7  -1    715.     63.
   1  -7  -1    609.     66.
   1   7   1    921.     72.
  -1   7   1    680.     68.
  -1  -7  -1    632.     51.
   1   7  -1    576.     55.
  -1  -7  -1   1018.     63.
   1   7  -1    621.     43.
   1   7  -1    606.     25.
  -1   7   1    630.     34.
  -1   7   1    611.     46.
   1  -7   1    645.     96.
   1  -7   1    640.     24.
  -1  -7  -1    654.     67.
   1  -7  -2    870.     61.
   1  -7  -2    855.     55.
  -1   7  -2    890.     47.
  -1   7  -2    879.     21.
  -1  -7   2    880.     62.
   1   7   2    824.     44.
  -1  -7   2    881.     52.
   1   7   2    855.    120.
  -1   7  -2    804.     18.
  -1   7  -2    954.     68.
   1  -7  -2    916.     80.
  -1   7  -2    876.     66.
   1   7   2   1186.    142.
  -1   7   2    876.     81.
   1  -7   2    909.     65.
  -1  -7  -2    871.     74.
   1   7  -2    873.     84.
  -1  -7  -2    871.     81.
   1   7  -2    877.     20.
   1   7  -2    901.     19.
   1   7  -2    844.     53.
  -1   7   2    859.     86.
  -1  -7  -2    850.     69.
   1   7   3    243.     74.
   1  -7  -3    197.     32.
  -1  -7   3    192.     43.
   1   7   3    219.     26.
  -1   7  -3    229.     32.
  -1   7  -3    220.     21.
   1   7   3    214.     43.
  -1  -7   3    198.     30.
   1  -7  -3    231.     45.
  -1   7  -3    226.     10.
   1  -7  -3    215.     58.
  -1   7  -3    230.      9.
  -1  -7  -3    241.     47.
  -1  -7  -3    218.     28.
  -1  -7  -3    295.     72.
   1   7  -3    191.     42.
  -1   7   3    223.     44.
   1   7  -3    156.     24.
  -1   7   3    200.     48.
  -1   7   3    194.     53.
   1  -7   3    254.     34.
   1  -7   3    252.     33.
   1  -7  -4    407.     61.
   1   7   4    488.     41.
  -1   7  -4    467.     23.
   1   7   4    433.     66.
  -1   7  -4    443.     29.
  -1  -7   4    491.     57.
   1   7   4    408.     97.
   1  -7  -4    439.     51.
   1  -7  -4    255.    101.
  -1   7  -4    462.     40.
  -1   7  -4    466.     22.
  -1   7   4    429.     75.
   1   7  -4    437.     48.
  -1  -7  -4   1002.    121.
   1   7  -4    430.     57.
   1   7  -4    476.     29.
   1  -7   4    513.     32.
  -1   7   4    427.     59.
  -1  -7  -4    486.     69.
   1  -7   4    472.     40.
  -1   7   4    436.     44.
  -1  -7  -4    496.     62.
  -1  -7   5    276.     25.
   1   7   5    384.     84.
   1  -7  -5    368.     54.
   1  -7  -5    609.     69.
   1  -7  -5    256.     45.
   1   7   5    288.     38.
   1   7  -5    320.     48.
   1  -7   5    302.     15.
  -1  -7  -5    330.     53.
  -1  -7  -5    256.     39.
   1   7  -5    270.     13.
   1   7  -5    325.     25.
  -1   7   5    341.     43.
   1  -7   5    261.     28.
  -1   7   5    367.     55.
  -1   7   5    355.     49.
   1  -7   5    279.     47.
   1   7   6    808.    229.
   1   7   6    958.     83.
  -1  -7   6    883.     38.
   1   7   6    943.    104.
  -1  -7   6    852.     38.
  -1   7  -6    816.     45.
   1  -7  -6   1396.    125.
  -1   7  -6    814.     42.
   1  -7  -6    851.     81.
   1  -7  -6    834.     72.
  -1   7  -6    705.     70.
   1   7  -6    830.     52.
   1  -7   6    920.     73.
   1   7  -6    799.     37.
  -1   7   6   1294.     99.
  -1  -7  -6    915.     69.
  -1  -7  -6    941.     85.
   1  -7   6    930.     47.
   1   7  -6    808.     47.
   1   7  -6    830.     35.
  -1   7   6    801.     72.
   1  -7   6    886.     36.
  -1   7   6    800.     82.
  -1  -7  -6   1342.    144.
  -1  -7   7    765.     30.
   1   7   7    555.     99.
   1   7   7    723.     72.
  -1   7  -7    403.     46.
   1  -7  -7    605.    114.
   1  -7  -7    703.     68.
   1  -7  -7    976.    177.
   1   7   7    579.     92.
  -1   7  -7    736.     56.
  -1   7  -7    615.     60.
  -1  -7  -7    686.    119.
   1   7  -7    632.     37.
   1   7  -7    576.     75.
   1   7  -7    664.     46.
  -1  -7  -7    656.     63.
   1  -7   7    716.     36.
   1  -7   7    797.     46.
  -1  -7  -7    310.    236.
   1  -7   7    696.     35.
  -1   7   7    697.     72.
  -1   7   7    607.    100.
  -1   7   7    377.     77.
   1   7  -7    669.     27.
  -1   7  -8    902.     94.
   1  -7  -8   1051.     88.
  -1  -7   8   1046.     60.
  -1   7  -8    995.     76.
  -1   7  -8   1075.     58.
   1   7   8    787.    110.
  -1  -7   8   1041.     41.
   1   7   8   1075.     78.
   1   7   8   1149.     89.
   1  -7  -8    998.     85.
  -1   7   8   1582.    161.
   1  -7   8   1006.     49.
  -1  -7  -8    888.    122.
  -1  -7  -8   1045.     80.
  -1  -7  -8   1104.     93.
   1   7  -8   1019.     38.
   1   7  -8   1014.     33.
   1   7  -8   1003.     41.
  -1   7   8   1003.     81.
   1   7  -8   1076.    101.
  -1   7   8    933.     87.
   1  -7   8   1030.     42.
   1  -7   8   1052.     55.
   1   7   9     54.     31.
   1   7   9     60.     27.
   1  -7  -9     73.     63.
  -1   7  -9     59.     26.
   1  -7  -9     77.     49.
  -1  -7   9     43.     32.
  -1  -7   9     61.     12.
  -1   7  -9     62.      9.
   1  -7  -9     70.     50.
  -1   7  -9     71.     20.
   1   7   9    120.     37.
  -1  -7  -9     65.     33.
   1   7  -9     60.     12.
  -1  -7  -9    254.     42.
   1  -7   9     67.      9.
   1   7  -9     47.     36.
  -1   7   9     53.     32.
  -1  -7  -9     68.     28.
  -1   7   9     81.     48.
   1  -7   9     69.     16.
   1  -7   9     48.     18.
  -1   7   9     56.     30.
   1  -7 -10    579.     65.
   1   7  10    596.     76.
  -1   7 -10    545.     46.
  -1  -7  10    527.     46.
  -1  -7  10    544.     32.
   1   7  10    606.     59.
  -1   7 -10    538.     27.
   1  -7 -10    566.    126.
   1  -7 -10    545.     65.
  -1   7 -10    515.     58.
   1   7  10    600.     65.
  -1  -7 -10    563.    139.
   1   7 -10    533.     50.
  -1  -7 -10    585.     62.
   1  -7  10    524.     64.
  -1  -7 -10    588.     68.
   1   7 -10    536.     32.
  -1   7  10    545.     64.
  -1   7  10    560.     63.
   1  -7  10    505.     58.
  -1   7  10    504.     68.
   1  -7  10    537.     28.
   1  -7 -11    450.     57.
  -1  -7  11    408.     65.
   1   7  11    586.     76.
   1   7  11    433.     55.
  -1  -7  11    373.     47.
   1   7  11    377.     90.
  -1   7 -11    375.     19.
  -1   7 -11    368.     35.
   1  -7 -11    488.     60.
  -1   7 -11    425.     49.
  -1   7  11    578.     67.
   1   7 -11    401.     46.
   1  -7  11    357.     38.
  -1  -7 -11    381.     94.
   1   7 -11    637.     56.
  -1  -7 -11    405.     58.
   1  -7  11    368.     20.
  -1   7  11    459.     59.
   1  -7  11    388.     41.
  -1   7  11    426.     55.
  -1  -7  12    153.     36.
  -1   7 -12    133.     27.
   1   7  12    195.     68.
   1  -7 -12    157.     44.
   1   7  12    153.     57.
  -1  -7  12    182.     31.
   1  -7 -12    277.    110.
  -1   7 -12    167.     62.
   1  -7 -12    150.     41.
   1   7  12    130.     42.
  -1  -7 -12    151.     44.
   1  -7  12    133.     46.
  -1   7  12    155.     40.
   1   7 -12    361.     66.
   1   7 -12    161.     36.
  -1  -7 -12    138.     72.
  -1  -7 -12    147.     43.
  -1   7  12    171.     42.
  -1   7  12    323.     84.
   1  -7  12    155.     27.
   1   7  13    466.     77.
   1  -7 -13    207.     49.
  -1  -7  13    222.     39.
   1   7  13    263.     50.
   1   7  13    235.     53.
  -1   7 -13    293.     54.
  -1  -7  13    213.     47.
  -1   7 -13    394.     53.
   1  -7 -13    565.     90.
   1  -7 -13    255.     55.
  -1  -7 -13    220.     53.
  -1   7  13    235.     47.
  -1  -7 -13    240.     87.
  -1  -7 -13    590.     94.
   1   7 -13    248.     30.
   1   7 -13    336.     52.
   1  -7  13    239.     36.
   1  -7  13    247.     36.
  -1   7  13    226.     54.
  -1   7  13    356.     64.
  -1   7 -14    420.     46.
   1   7  14    385.    149.
  -1  -7  14    510.     53.
  -1  -7  14    485.     64.
   1   7  14    439.     69.
  -1   7 -14    507.     67.
   1  -7 -14    438.     97.
   1   7  14    428.     62.
   1  -7 -14    401.    109.
   1  -7 -14    461.     71.
   1   7 -14    422.     41.
   1  -7  14    435.     52.
  -1  -7 -14    393.    102.
  -1  -7 -14    454.    112.
   1  -7  14    426.     49.
  -1  -7 -14    443.    118.
  -1   7  14    388.     93.
  -1   7  14    470.    109.
   1   7 -14    556.    108.
  -1   7  14    426.     80.
   1   7  15    832.    118.
   1   7  15    876.     95.
   1  -7 -15    875.     99.
  -1  -7  15    819.     90.
   1   7  15    807.    122.
  -1  -7  15    811.    110.
   1  -7 -15    747.     85.
   1  -7 -15    883.    142.
  -1   7 -15    865.     98.
  -1   7 -15    852.     94.
  -1  -7 -15    774.    149.
  -1  -7 -15    903.     99.
  -1   7  15    887.     96.
   1   7 -15    816.     60.
  -1  -7 -15    787.     91.
   1  -7  15    821.     70.
   1  -7  15    857.     70.
  -1   7  15    873.    121.
  -1   7  15    808.    109.
   1   7 -15    773.     95.
   1  -7 -16    406.     78.
  -1  -7  16    370.     71.
  -1  -7  16    417.     88.
   1  -7 -16    401.    114.
   1   7  16    496.     95.
   1   7  16    431.     62.
   1   7  16    444.     74.
  -1   7 -16    445.     53.
   1  -7 -16    390.     99.
  -1   7 -16    534.     75.
   1  -7  16    437.     53.
  -1   7  16    425.     75.
   1   7 -16    521.    123.
  -1  -7 -16    427.     78.
   1   7 -16    399.     47.
  -1  -7 -16    436.     68.
  -1   7  16    394.     60.
   1  -7  16    420.     55.
  -1   7  16    387.     86.
  -1  -7 -16    545.    121.
   1   7  17    501.    134.
  -1  -7  17    516.     85.
  -1  -7  17    479.    100.
   1  -7 -17    504.     89.
   1   7  17    495.    168.
   1   7  17    489.     66.
   1  -7 -17    475.    128.
  -1   7 -17    528.     93.
   1  -7 -17    524.     71.
  -1   7 -17    540.    137.
   1   7 -17    547.     83.
   1   7 -17    501.     86.
  -1   7  17    482.    131.
   1  -7  17    495.     95.
  -1  -7 -17    498.     86.
  -1  -7 -17    564.    135.
  -1   7  17    530.     67.
  -1   7  17    556.    155.
   1  -7  17    529.     64.
   1   7  18     99.     39.
   1  -7 -18    124.     43.
   1   7  18    116.     54.
   1   7  18    103.     65.
   1   7  18    109.     69.
  -1  -7  18    153.     35.
  -1   7 -18     81.     57.
   1  -7 -18    136.     57.
  -1   7 -18    100.     38.
   1  -7 -18    105.     84.
  -1  -7  18    150.     65.
   1  -7  18    119.     61.
   1   7 -18    119.     33.
   1  -7  18    132.     39.
  -1  -7 -18    129.     55.
   1   7 -18    125.     56.
  -1  -7 -18     28.     89.
  -1   7  18    129.     53.
  -1   7  18    130.     63.
  -1   7  18    174.     39.
  -1  -7  19    139.     35.
  -1  -7  19    109.     65.
   1  -7 -19    146.     57.
   1   7  19    111.     54.
   1   7  19    106.     38.
   1   7  19     93.     67.
   1   7  19     93.     38.
  -1   7 -19     89.     57.
   1  -7 -19     98.     42.
  -1   7 -19     92.     38.
   1  -7 -19    119.    138.
   1   7 -19    101.     90.
  -1  -7 -19    124.     56.
  -1  -7 -19     66.     84.
   1  -7  19    111.     40.
   1   7 -19    103.     34.
   1  -7  19     78.     61.
  -1   7  19    115.     60.
  -1   7  19    107.     54.
  -1   7  19    150.     62.
  -1  -7  20     44.     31.
   1   7  20     58.     32.
   1   7  20     92.     51.
   1   7  20     64.     47.
   1   7  20     55.     94.
  -1  -7  20     77.     57.
  -1   7 -20     56.     50.
  -1   7 -20     41.     54.
   1  -7 -20     62.     50.
   1  -7 -20     34.     36.
   1  -7 -20     -3.    121.
   1   7 -20     59.     30.
   1  -7  20     76.     34.
  -1  -7 -20     93.     80.
   1   7 -20     33.     49.
  -1   7  20     65.     55.
  -1   7  20     87.     78.
   1  -7  20     74.     35.
  -1  -7 -20     -3.     74.
  -1   7  20     75.     32.
  -1   7 -21     65.     38.
   1   7  21     95.     35.
   1   7  21    122.     89.
   1  -7 -21     77.     40.
  -1  -7  21     70.     36.
   1   7  21    110.     63.
  -1  -7  21    108.     66.
  -1   7 -21     57.     98.
   1   7  21     86.     56.
   1  -7 -21      2.     85.
   1  -7 -21    120.     92.
  -1  -7 -21     98.     56.
  -1  -7 -21     -2.    143.
   1   7 -21     82.     56.
   1   7 -21     99.     58.
  -1   7  21     68.     35.
   1  -7  21     92.     39.
   1  -7  21     65.     40.
  -1   7  21    102.     55.
  -1   7  21     69.    101.
  -1  -7  22    131.     45.
   1   7  22    135.     42.
  -1  -7  22    194.     51.
   1   7  22    137.     81.
   1   7  22    166.     68.
   1   7  22    145.     43.
  -1   7 -22    141.     76.
   1  -7 -22      6.    103.
  -1   7 -22    107.     49.
   1  -7 -22    139.     46.
   1  -7 -22    169.    115.
   1   7 -22    133.     70.
  -1  -7 -22      5.    177.
   1   7 -22    110.    122.
  -1   7  22    174.     74.
  -1  -7 -22    190.     70.
  -1   7  22    158.     67.
  -1   7  22    135.     66.
   1  -7  22    160.     48.
   1  -7  22    131.     49.
  -1  -7  23    192.     52.
   1   7  23    162.     43.
  -1  -7  23    117.     75.
   1   7  23    149.     82.
   1   7  23    136.     43.
   1   7  23    174.     72.
   1  -7 -23     -3.    110.
  -1   7 -23      1.     81.
   1  -7 -23    226.     76.
  -1   7 -23    180.     80.
  -1  -7 -23     -3.    115.
   1   7 -23    137.     47.
   1   7 -23      2.     81.
   1  -7  23    141.     53.
  -1   7  23    113.     40.
  -1  -7 -23    206.     72.
  -1   7  23    164.     42.
  -1   7  23    138.     78.
  -1   7  23    185.     70.
   1  -7  23    177.     51.
  -1  -7  24    171.     52.
  -1   7 -24    225.     55.
   1  -7 -24     -1.    117.
   1   7  24    226.     78.
   1   7  24    202.     46.
   1   7  24    221.    143.
   1   7  24    229.     44.
  -1  -7  24    262.     57.
  -1   7 -24      5.     85.
   1  -7 -24    265.     82.
   1  -7  24      1.     58.
   1   7 -24      0.     52.
  -1  -7 -24      3.    121.
  -1  -7 -24    204.     79.
  -1   7  24    186.     45.
   1   7 -24      0.     85.
  -1   7  24    278.     78.
  -1   7  24    187.     83.
  -1   7  24    161.     43.
   1  -7  24    243.     86.
   1   7  25     72.     55.
  -1   7 -25     96.     44.
   1   7  25    118.     70.
   1   7  25    103.     62.
   1   7  25     54.     35.
  -1   7 -25      0.    112.
   1  -7 -25     94.     65.
  -1  -7  25    146.     46.
  -1  -7  25      2.     41.
   1   7 -25      0.     42.
   1   7 -25      0.    117.
  -1  -7 -25     55.    104.
  -1  -7 -25      1.     97.
  -1   7  25    170.     62.
  -1   7  25     55.     52.
  -1   7  25     65.     69.
   1  -7  25    115.     70.
   1  -7  25      0.     47.
  -1   7  25     94.     32.
  -1  -8   0    -19.     12.
   1  -8   0    -29.     28.
  -1   8   0     -1.     16.
  -1   8   0    -19.     16.
  -1  -8   0     -2.     16.
   1   8   0      8.     15.
   1   8   0      0.      5.
  -1   8   0    -22.     27.
  -1  -8   0     18.     10.
  -1   8   0     -1.      5.
  -1   8  -1    702.     67.
  -1  -8   1    727.     50.
  -1   8  -1    719.     64.
   1  -8  -1    725.     50.
  -1  -8   1    853.     36.
  -1  -8   1    804.     66.
   1   8   1    712.     35.
  -1   8  -1    700.     29.
   1   8   1    671.     71.
   1   8   1    372.    118.
  -1   8  -1    760.     43.
   1  -8  -1    788.     76.
   1  -8  -1    767.     81.
   1   8  -1    738.     63.
   1   8  -1    650.     50.
  -1  -8  -1   1102.     71.
   1   8  -1    768.     23.
  -1  -8  -1    696.     75.
  -1  -8  -1    808.     57.
  -1   8   1    720.     49.
  -1   8   1    853.     56.
  -1   8   1    657.     74.
   1  -8   1    807.     69.
  -1   8  -2   1036.     54.
  -1   8  -2   1106.     53.
  -1  -8   2   1106.     77.
   1   8   2   1104.     91.
  -1  -8   2   1162.     61.
  -1   8  -2   1071.    121.
   1  -8  -2   1203.     96.
   1   8   2   1043.     53.
   1   8   2   1103.    108.
  -1   8  -2   1277.     33.
  -1   8  -2   1175.     28.
   1  -8  -2   1048.     70.
   1  -8   2   1200.     80.
  -1  -8  -2   1125.     81.
   1   8  -2   1090.     65.
  -1   8   2    998.     59.
   1   8  -2   1101.     32.
  -1  -8  -2   1184.     95.
   1   8  -2   1081.     27.
  -1   8   2   1097.     67.
  -1   8   2   1149.     96.
   1   8  -2   1118.     73.
   1  -8  -3    155.     35.
  -1   8  -3    272.     10.
   1   8   3    357.     48.
   1   8   3    -31.     80.
   1   8   3    301.     28.
  -1  -8   3    179.     33.
  -1  -8   3    161.     27.
   1  -8  -3    122.     49.
  -1   8   3    335.     49.
  -1   8   3    410.     40.
  -1   8   3    207.     33.
   1  -8   3    181.     35.
  -1  -8  -3    494.     62.
  -1  -8  -3    188.     49.
   1  -8   3    166.     21.
  -1  -8  -3    144.     28.
  -1   8  -4   1777.     99.
   1  -8  -4   1814.    124.
   1   8   4   1799.    125.
   1   8   4   1799.     90.
  -1  -8   4   1893.    122.
   1  -8  -4   2420.    212.
  -1   8  -4   1877.     59.
  -1   8  -4   1777.     76.
  -1   8  -4   1860.     61.
   1  -8  -4   1757.    105.
   1  -8   4   1928.    134.
  -1   8   4   2151.    161.
   1   8  -4   1803.     96.
  -1  -8  -4   1863.    129.
  -1  -8  -4   1755.    129.
  -1  -8  -4   1763.    183.
   1   8  -4   1678.     80.
  -1   8   4   1621.    100.
   1  -8   4   1864.     76.
   1   8  -4   1739.     86.
  -1   8   4   1704.    126.
   1  -8  -5    214.     41.
   1   8   5    279.     36.
   1   8   5    290.     51.
  -1  -8   5    260.     27.
  -1   8  -5    349.     34.
  -1   8  -5    256.     21.
   1  -8  -5    220.     51.
  -1   8  -5    452.     39.
   1  -8  -5    358.     65.
  -1   8   5    292.     41.
   1   8  -5    287.     25.
  -1  -8  -5    273.     37.
   1   8  -5    296.     35.
  -1  -8  -5    290.     52.
   1   8  -5    259.     28.
   1  -8   5    255.     25.
  -1   8   5    297.     50.
  -1  -8  -5    133.     81.
   1  -8   5    259.     49.
  -1   8   5    256.     53.
  -1  -8   6    219.      9.
   1   8   6    225.     46.
   1  -8  -6    202.     74.
  -1  -8   6    211.     32.
   1   8   6    167.     34.
  -1   8  -6    203.     34.
  -1   8  -6    135.     42.
   1  -8  -6    173.     39.
  -1   8   6    200.     37.
   1   8  -6    160.     21.
  -1  -8  -6    174.     34.
   1   8  -6    183.     41.
   1   8  -6    192.     20.
  -1  -8  -6    173.     47.
   1   8  -6    177.     12.
   1  -8   6    211.     24.
   1  -8   6    195.     38.
  -1   8   6    242.     47.
   1   8   7    329.     72.
  -1   8  -7    371.     27.
   1  -8  -7    391.     51.
  -1  -8   7    407.     34.
  -1  -8   7    419.     17.
  -1   8  -7    344.     29.
   1  -8  -7    426.     58.
   1   8   7    246.     68.
   1   8   7    417.     58.
  -1   8  -7    367.     30.
   1  -8  -7    380.     64.
  -1  -8  -7    408.     60.
  -1   8   7    374.     57.
  -1   8   7    391.     78.
  -1  -8  -7    444.     48.
  -1  -8  -7    273.     75.
   1   8  -7    421.     23.
   1   8  -7    403.     34.
   1  -8   7    395.     29.
   1   8  -7    389.     54.
   1   8  -7    391.     33.
   1  -8   7    401.     42.
   1  -8   7    411.     22.
  -1   8   7    263.     55.
   1   8   8    429.     67.
   1  -8  -8    444.     57.
  -1   8  -8    435.     27.
   1  -8  -8    551.     69.
   1  -8  -8    458.     61.
  -1  -8   8    444.     21.
  -1   8  -8    450.     45.
   1   8   8    449.     50.
  -1   8  -8    452.     49.
   1   8   8    441.     63.
   1  -8   8    504.     28.
  -1  -8  -8    755.    134.
  -1  -8  -8    442.    104.
  -1   8   8    463.     55.
   1   8  -8    437.     28.
  -1   8   8    463.     93.
   1   8  -8    479.     39.
   1   8  -8    488.     18.
  -1  -8  -8    483.     53.
   1   8  -8    457.     57.
  -1   8   8    454.     61.
   1  -8   8    482.     50.
   1   8  -8    470.     30.
   1  -8   8    490.     39.
  -1   8  -9    383.     49.
   1  -8  -9    354.     65.
   1   8   9    344.     63.
   1  -8  -9    367.     91.
   1   8   9    369.     91.
   1   8   9    384.     48.
   1  -8  -9    359.     54.
  -1   8  -9    379.     44.
  -1  -8   9    377.     21.
  -1   8  -9    378.     21.
   1   8  -9    384.     38.
   1   8  -9    384.     16.
  -1  -8  -9    378.     51.
   1  -8   9    423.     48.
   1   8  -9    375.     31.
  -1  -8  -9    294.     71.
   1   8  -9    354.     17.
  -1  -8  -9    368.     60.
  -1   8   9    334.     82.
  -1   8   9    356.     56.
   1  -8   9    397.     31.
  -1   8   9    304.     55.
   1  -8   9    392.     28.
  -1  -8  10    775.     54.
  -1   8 -10    680.     53.
   1   8  10    786.     81.
   1   8  10    772.     72.
  -1  -8  10    786.     54.
   1   8  10    940.     98.
   1  -8 -10    760.     80.
  -1   8 -10    744.     39.
  -1   8 -10    746.     65.
   1  -8 -10    843.    121.
   1  -8 -10   1098.    111.
  -1   8  10    826.     87.
  -1  -8 -10   1271.    128.
   1  -8  10    763.     30.
   1   8 -10    774.     59.
  -1  -8 -10    779.     85.
  -1   8  10    785.     82.
   1  -8  10    823.     52.
   1   8 -10    788.     52.
  -1  -8 -10    820.     75.
   1  -8  10    793.     45.
  -1   8  10    839.     78.
   1   8  11    554.     69.
   1  -8 -11    537.     68.
   1   8  11    537.     64.
  -1  -8  11    561.     70.
   1  -8 -11    587.    106.
   1   8  11    581.     86.
  -1   8 -11    519.     19.
  -1   8 -11    542.     39.
  -1  -8  11    538.     33.
   1  -8 -11    650.     97.
  -1   8 -11    536.     50.
  -1   8  11    574.     67.
   1  -8  11    545.     43.
  -1  -8 -11    500.     72.
  -1  -8 -11    568.    111.
   1   8 -11    535.     56.
  -1  -8 -11    503.     65.
   1   8 -11    536.     48.
  -1   8  11    555.     68.
  -1   8  11    622.     77.
   1  -8  11    527.     58.
   1  -8  11    540.     27.
  -1  -8  12   1105.     71.
   1  -8 -12   1143.    143.
  -1   8 -12   1038.     62.
  -1   8 -12    934.    122.
   1   8  12   1145.    202.
  -1  -8  12   1090.     78.
   1   8  12   1132.    100.
   1   8  12   1149.    141.
   1  -8 -12   1092.     99.
  -1   8 -12   1074.     36.
   1  -8 -12   1070.    101.
  -1   8  12   1132.     97.
   1  -8  12   1063.     69.
  -1  -8 -12   1544.    170.
  -1   8  12   1100.     97.
  -1   8  12   1028.    110.
  -1  -8 -12   1086.    154.
   1   8 -12   1058.     84.
   1   8 -12   1098.     75.
   1  -8  12   1051.     38.
  -1  -8 -12   1097.     98.
   1  -8  12   1059.     65.
  -1  -8  13     96.     33.
   1   8  13     89.     40.
   1  -8 -13    123.     39.
  -1  -8  13    120.     28.
   1   8  13    103.     39.
   1   8  13    132.     52.
   1  -8 -13    125.     42.
   1  -8 -13    139.     64.
  -1   8 -13    108.     37.
  -1   8 -13     82.     55.
  -1   8  13     99.     38.
   1   8 -13    129.     35.
   1  -8  13    110.     24.
  -1  -8 -13    102.     42.
  -1  -8 -13     63.    113.
  -1  -8 -13    108.     41.
   1   8 -13     81.     20.
  -1   8  13    111.     78.
  -1   8  13    108.     41.
   1  -8  13     81.     27.
   1  -8 -14     77.     42.
  -1  -8  14    127.     44.
  -1   8 -14     78.     37.
   1   8  14     61.     55.
   1   8  14     81.     61.
   1   8  14     72.     40.
  -1   8 -14     91.     24.
   1  -8 -14    126.     60.
  -1  -8  14     95.     33.
  -1  -8 -14     90.     41.
  -1  -8 -14     59.     41.
   1   8 -14    151.     64.
  -1  -8 -14   -193.    122.
  -1   8  14     82.     59.
   1  -8  14     90.     24.
   1  -8  14     84.     26.
  -1   8  14     67.     67.
   1   8 -14     73.     21.
  -1   8  14     34.     49.
  -1  -8  15    474.     64.
   1  -8 -15    458.     67.
   1  -8 -15    410.    109.
  -1   8 -15    411.     71.
   1   8  15    413.     92.
   1   8  15    453.     74.
   1   8  15    418.     65.
   1  -8 -15    431.     76.
  -1   8 -15    390.     64.
  -1  -8  15    442.     52.
  -1   8  15    421.     99.
   1   8 -15    382.     67.
  -1   8  15    480.     73.
   1   8 -15    434.     41.
  -1  -8 -15    434.     75.
  -1  -8 -15    412.    112.
  -1  -8 -15    414.    194.
   1  -8  15    403.     50.
  -1   8  15    416.     83.
   1  -8  15    403.     47.
  -1  -8  16    211.     41.
   1   8  16    204.     57.
   1  -8 -16    233.    142.
   1  -8 -16    199.     50.
  -1   8 -16    199.     37.
   1   8  16    177.     72.
  -1  -8  16    191.     51.
   1   8  16    207.     48.
   1  -8 -16    189.     60.
  -1   8 -16    178.     52.
   1  -8  16    179.     36.
  -1   8  16    190.     57.
   1   8 -16    156.     49.
   1  -8  16    193.     38.
  -1   8  16    230.     47.
  -1  -8 -16    168.     60.
   1   8 -16    174.     52.
  -1  -8 -16    170.     56.
  -1   8  16    190.     66.
  -1  -8 -16    237.    155.
   1  -8 -17   1115.    257.
   1  -8 -17    789.    109.
   1   8  17   1038.    202.
  -1  -8  17    718.     96.
   1   8  17    782.     88.
  -1  -8  17    730.     78.
   1   8  17    773.    163.
  -1   8 -17    806.    160.
  -1   8 -17    715.    106.
   1  -8 -17    799.     96.
  -1   8  17    908.    187.
   1   8 -17    708.     93.
  -1   8  17    917.    164.
  -1  -8 -17   1519.    276.
  -1  -8 -17    747.     98.
   1   8 -17    797.    103.
  -1  -8 -17    861.    108.
   1  -8  17    791.    112.
   1  -8  17    741.     73.
  -1   8  17    801.     86.
   1  -8 -18    369.    127.
   1  -8 -18    391.    131.
  -1  -8  18    406.     59.
   1   8  18    408.     97.
   1   8  18    414.     79.
  -1  -8  18    337.     75.
  -1   8 -18    386.     80.
   1  -8 -18    381.     68.
   1   8  18    345.     64.
  -1   8 -18    376.     53.
  -1   8  18    434.     79.
   1  -8  18    363.     87.
   1   8 -18    387.     78.
  -1  -8 -18    389.    131.
   1   8 -18    358.     47.
  -1   8  18    332.     90.
   1  -8  18    337.     53.
  -1  -8 -18    179.    215.
  -1   8  18    384.     63.
   1   8  19    167.     48.
  -1  -8  19    188.     47.
   1   8  19    167.     49.
   1   8  19    181.     78.
  -1   8 -19    165.     43.
   1   8  19    156.     65.
  -1  -8  19    190.     62.
   1  -8 -19    153.    105.
   1  -8 -19    177.    107.
  -1   8 -19    201.     65.
   1  -8 -19    160.     86.
  -1   8  19    184.     75.
  -1   8  19    180.     75.
   1   8 -19    188.     38.
  -1  -8 -19    227.    169.
  -1  -8 -19    230.     67.
   1  -8  19    213.     43.
  -1   8  19    174.     64.
   1   8 -19    243.    102.
   1  -8  19    175.     70.
  -1   8 -20     95.     55.
   1   8  20     98.     40.
   1  -8 -20      1.     85.
  -1  -8  20    134.     40.
   1   8  20    118.     56.
   1  -8 -20    116.     95.
   1   8  20     92.     68.
  -1  -8  20     99.     34.
   1   8  20     91.     41.
   1  -8 -20     99.     44.
  -1   8 -20     87.     60.
  -1   8  20    100.     40.
   1   8 -20     85.     33.
  -1   8  20    125.     64.
  -1  -8 -20    123.     58.
  -1  -8 -20      3.     89.
   1   8 -20    133.     56.
  -1   8  20    150.     55.
   1  -8  20    110.     61.
   1  -8  20     81.     37.
   1   8  21     78.     53.
   1  -8 -21    111.     55.
   1   8  21     99.     62.
   1   8  21     52.     57.
  -1   8 -21     39.     88.
  -1  -8  21     73.     33.
  -1  -8  21     62.     37.
   1  -8 -21     64.     63.
   1   8  21     67.     57.
  -1   8 -21     53.     36.
   1  -8 -21      1.     81.
   1  -8  21     65.     59.
   1  -8  21     78.     56.
  -1  -8 -21    113.     55.
   1   8 -21     48.     50.
   1   8 -21     73.     52.
  -1  -8 -21     -3.     85.
  -1   8  21     60.     36.
  -1   8  21     72.     52.
  -1   8  21     70.     60.
   1  -8 -22      2.     52.
   1   8  22     -3.     39.
  -1  -8  22     14.     20.
   1   8  22     -1.     54.
  -1  -8  22    -15.     24.
  -1   8 -22     -1.     34.
   1   8  22     -3.     21.
  -1   8 -22     22.     22.
   1   8  22     23.     21.
   1  -8 -22     -2.     24.
   1  -8 -22      0.     35.
  -1   8  22    -19.     32.
   1  -8  22      7.     34.
  -1  -8 -22    -14.     34.
   1   8 -22    -17.     57.
  -1  -8 -22     -1.     54.
   1   8 -22     14.     20.
   1  -8  22      1.     38.
  -1   8  22     17.     34.
   1   8  23    339.    102.
   1   8  23    358.     89.
  -1  -8  23    303.     56.
   1   8  23    179.     88.
   1   8  23    308.     56.
  -1  -8  23    357.     64.
  -1   8 -23    254.     93.
   1  -8 -23    329.     93.
   1  -8 -23     -1.    226.
  -1   8 -23    212.     93.
  -1   8  23    279.     86.
  -1   8  23    302.     96.
   1   8 -23     10.     92.
   1   8 -23    312.     54.
  -1  -8 -23      1.    137.
  -1   8  23    282.     56.
  -1   8  23    -27.     54.
   1  -8  23    348.     59.
  -1  -8 -23    361.     89.
   1  -8  23    269.     62.
   1   8  24     50.     30.
  -1   8 -24      0.     33.
   1   8  24     73.     50.
   1   8  24     50.     29.
  -1  -8  24     51.     35.
  -1   8 -24     -1.     52.
   1   8  24     61.     93.
  -1  -8  24     43.     31.
   1  -8 -24     53.     53.
   1  -8 -24     -1.    127.
  -1   8  24     14.     55.
  -1   8  24     12.     29.
  -1   8  24     63.     79.
   1   8 -24      0.     30.
   1  -8  24      0.     35.
   1   8 -24      9.     52.
  -1  -8 -24      2.     76.
  -1  -8 -24     27.     82.
   1  -8  24     41.     33.
  -1   8  24     27.     30.
   1  -8 -25    110.     71.
   1   8  25     75.     75.
   1   8  25    121.     68.
  -1  -8  25    121.     78.
   1   8  25    141.     40.
  -1  -8  25    175.     69.
   1   8  25    112.     40.
  -1   8 -25      0.     46.
   1  -8 -25      1.    106.
  -1   8 -25     -1.    117.
  -1   8  25    137.     63.
   1   8 -25     -3.    118.
  -1  -8 -25    143.     69.
   1   8 -25      0.     67.
   1  -8  25      2.     49.
  -1  -8 -25     -1.    104.
  -1   8  25    134.     74.
   1  -8  25    101.     46.
  -1   8  25     93.     59.
  -1   8  25    105.     69.
  -1   9   0    -17.     21.
   1  -9   0     33.     21.
  -1   9   0     18.     19.
   1   9   0      2.     20.
  -1  -9   0    -10.     34.
  -1  -9   0     19.     15.
  -1  -9   0     12.     12.
   1   9   0      7.     11.
  -1   9   0     19.     12.
   1  -9  -1    499.     42.
  -1  -9   1    512.     55.
  -1  -9   1    486.     58.
   1  -9  -1    537.     62.
   1  -9  -1    903.     74.
  -1   9  -1    434.     51.
  -1   9  -1    483.     30.
  -1   9  -1    483.     33.
  -1   9  -1    523.     58.
   1   9   1    457.     41.
   1   9   1    509.     60.
  -1  -9   1    438.     29.
  -1   9   1    509.     61.
   1  -9   1    515.     57.
  -1  -9  -1    497.     29.
   1  -9   1    465.     24.
   1   9  -1    454.     17.
   1   9  -1    515.     53.
   1   9  -1    739.     52.
  -1  -9  -1    566.     96.
  -1   9   1    605.     66.
  -1   9   1    540.     54.
   1  -9  -2    971.    117.
  -1   9  -2    602.     38.
   1  -9  -2    706.    120.
   1   9   2    699.    116.
  -1   9  -2    815.     27.
   1   9   2    636.     40.
  -1  -9   2    643.     61.
  -1  -9   2    651.     69.
  -1   9  -2    833.    108.
  -1   9  -2    877.     48.
   1  -9  -2    620.     81.
   1   9  -2    736.     92.
  -1   9   2    801.     78.
   1   9  -2    898.     57.
  -1  -9  -2    871.     76.
  -1  -9  -2    633.     64.
   1   9  -2    891.     28.
  -1   9   2    914.     50.
  -1   9   2    673.     50.
  -1  -9  -2    669.     77.
   1  -9   2    591.    101.
   1   9  -2    734.     22.
  -1  -9   3   1139.     73.
   1   9   3   1189.     60.
   1  -9  -3    719.     88.
  -1  -9   3   1091.     58.
  -1   9  -3   1218.     81.
  -1   9  -3   1121.     71.
   1   9   3   1069.    144.
   1  -9  -3   1121.     96.
  -1   9  -3   1035.     75.
   1   9   3    427.    130.
  -1   9  -3   1161.     30.
   1  -9  -3   1158.    107.
   1  -9   3   1234.    112.
  -1   9   3   1415.    157.
  -1  -9  -3   1182.     98.
  -1  -9  -3   1170.     63.
   1   9  -3   1122.     67.
  -1  -9  -3   1139.    167.
  -1   9   3   1150.     70.
  -1   9  -4   1323.     49.
  -1   9  -4   1333.     61.
   1  -9  -4   1549.    130.
   1   9   4   1632.    165.
   1  -9  -4   2376.    198.
   1   9   4   1702.    146.
   1   9   4   1412.     74.
  -1   9  -4   1418.     87.
   1  -9  -4   1498.    112.
  -1   9  -4   1363.     36.
  -1  -9   4   1488.     79.
  -1   9   4   1416.     86.
   1   9  -4   1432.     62.
  -1   9   4   1420.     92.
  -1  -9  -4   2061.    236.
  -1   9   4   1564.    118.
  -1  -9  -4   1402.     79.
  -1  -9  -4   1509.    114.
   1   9  -4   1369.     95.
   1   9  -4   1704.    114.
   1  -9   4   1472.     79.
   1  -9   4   1430.     82.
  -1   9  -5    704.     36.
   1   9   5    745.     98.
  -1   9  -5    656.     23.
  -1  -9   5    666.     67.
   1   9   5    587.    115.
   1  -9  -5    649.     60.
  -1   9  -5    824.     56.
   1   9   5    688.     53.
  -1   9  -5    756.     24.
   1  -9  -5    622.     75.
   1  -9  -5    789.     83.
  -1   9   5    705.     91.
  -1   9   5    869.     80.
   1  -9   5    734.     51.
   1   9  -5    734.     43.
  -1  -9  -5    667.     53.
   1   9  -5    720.     37.
  -1  -9  -5    638.     78.
   1   9  -5    644.     65.
  -1  -9  -5    997.     92.
   1  -9   5    742.     49.
   1  -9  -6   1891.    183.
   1  -9  -6   2022.    119.
  -1   9  -6   1942.     79.
   1  -9  -6   2050.    137.
  -1  -9   6   2084.     87.
   1   9   6   1986.    191.
  -1   9  -6   1911.     75.
   1   9   6   1888.    193.
  -1  -9   6   2006.     52.
  -1   9  -6   1886.     90.
  -1   9  -6   1902.     77.
   1   9   6   1909.    103.
   1  -9   6   2022.     92.
   1  -9   6   1986.     80.
  -1   9   6   2010.    115.
   1   9  -6   1887.     49.
  -1  -9  -6   1979.    136.
  -1  -9  -6   1913.    141.
  -1  -9  -6   1880.    147.
   1   9  -6   1948.     99.
   1   9  -6   2004.     83.
   1   9  -6   1987.     94.
  -1   9   6   1929.    112.
  -1   9   6   1970.    133.
  -1   9  -7     70.     11.
   1  -9  -7     81.     32.
  -1   9  -7     53.     12.
   1  -9  -7     39.     32.
   1   9   7     40.     51.
  -1  -9   7     62.     13.
  -1  -9   7     57.      8.
   1   9   7     37.     38.
   1  -9  -7     28.     26.
   1   9   7    100.     33.
  -1   9  -7     72.     15.
  -1   9  -7     60.     16.
  -1  -9  -7     45.     24.
   1   9  -7     51.      5.
   1  -9   7     50.     21.
  -1  -9  -7     29.     33.
  -1  -9  -7    -58.     64.
   1   9  -7     51.     18.
   1   9  -7     58.     14.
   1   9  -7     49.     17.
   1  -9   7     75.     15.
  -1   9   7     54.     31.
  -1   9   7     30.     26.
  -1   9   7     64.     27.
  -1   9  -8    621.     34.
  -1   9  -8    632.     49.
   1  -9  -8    645.     74.
   1  -9  -8    638.    100.
   1   9   8    614.     73.
   1   9   8    688.     75.
  -1  -9   8    632.     24.
   1   9   8    651.     88.
   1  -9  -8    622.     76.
  -1  -9   8    652.     30.
  -1   9  -8    632.     51.
  -1   9   8    641.     63.
  -1   9   8    615.     64.
   1  -9   8    652.     50.
   1   9  -8    627.     28.
   1   9  -8    613.     42.
  -1  -9  -8    628.     61.
   1   9  -8    623.     68.
  -1  -9  -8    614.    117.
  -1   9   8    673.     73.
  -1  -9  -8    656.     88.
   1   9  -8    626.     29.
   1  -9   8    609.     37.
   1  -9   8    617.     30.
   1  -9  -9    416.     60.
  -1   9  -9    409.     36.
   1  -9  -9    493.     77.
   1   9   9    436.     49.
  -1  -9   9    360.     29.
   1   9   9    428.     62.
   1  -9  -9    422.     57.
   1   9   9    306.     68.
  -1   9  -9    358.     47.
  -1   9  -9    375.     28.
  -1   9   9    430.     83.
   1   9  -9    393.     21.
   1  -9   9    386.     25.
  -1  -9  -9    376.     52.
  -1   9   9    600.     97.
   1   9  -9    350.     27.
  -1   9   9    390.     60.
   1   9  -9    360.     17.
   1   9  -9    360.     37.
  -1  -9  -9    518.     89.
  -1  -9  -9    395.     64.
   1   9  -9    369.     37.
   1  -9   9    394.     31.
   1  -9   9    393.     36.
  -1   9 -10    556.     41.
   1  -9 -10    394.     60.
   1   9  10    546.     73.
  -1   9 -10    373.     29.
  -1   9 -10    357.     31.
   1   9  10    448.     64.
   1  -9 -10    457.     63.
   1   9  10    432.     53.
  -1  -9  10    410.     34.
   1  -9 -10    393.     83.
   1   9 -10    388.     18.
   1  -9  10    385.     28.
  -1  -9 -10    445.     55.
  -1   9  10    419.     64.
  -1  -9 -10    440.     66.
  -1   9  10    378.     62.
   1   9 -10    421.     38.
   1   9 -10    383.     43.
   1   9 -10    369.     12.
   1   9 -10    414.     32.
   1  -9  10    403.     22.
   1  -9  10    405.     33.
  -1   9  10    404.     57.
  -1   9 -11    219.     26.
   1  -9 -11    189.    131.
   1  -9 -11    279.     54.
   1   9  11    279.     47.
   1   9  11    258.     67.
  -1  -9  11    293.     34.
   1   9  11    282.     55.
  -1   9 -11    230.     13.
  -1   9 -11    228.     33.
  -1  -9  11    279.     32.
   1  -9 -11    355.     53.
  -1  -9 -11    249.     83.
  -1   9  11    305.     51.
   1   9 -11    253.     20.
   1   9 -11    285.     59.
  -1  -9 -11    287.     50.
  -1  -9 -11    245.     57.
   1  -9  11    256.     39.
  -1   9  11    302.     53.
  -1   9  11    262.     56.
   1  -9  11    237.     21.
   1  -9  11    297.     47.
  -1  -9  12    116.     23.
   1  -9 -12    138.     39.
   1  -9 -12    107.     38.
  -1  -9  12    103.     16.
   1   9  12     97.     35.
   1   9  12     49.     77.
   1   9  12     98.     39.
  -1   9 -12     68.     19.
   1  -9 -12     86.     94.
  -1   9 -12     28.     43.
  -1   9 -12     67.      6.
  -1  -9 -12    111.     65.
  -1   9  12     87.     37.
  -1  -9 -12     89.     37.
   1   9 -12     75.     29.
   1   9 -12     98.     15.
  -1  -9 -12     38.     60.
   1  -9  12     71.     11.
  -1   9  12    107.     37.
   1  -9  12     59.     22.
   1  -9  12     78.     29.
  -1   9  12    102.     42.
   1  -9 -13    815.     92.
   1   9  13    897.    115.
   1   9  13    974.    135.
   1  -9 -13   1914.    229.
  -1  -9  13    811.     50.
   1   9  13    816.    140.
  -1  -9  13    890.     94.
  -1   9 -13    775.     78.
  -1   9 -13   1023.    121.
   1  -9 -13    810.     96.
  -1  -9 -13    863.     93.
  -1   9  13   1027.    166.
   1   9 -13    790.     79.
  -1  -9 -13    817.     98.
   1   9 -13    804.     46.
   1  -9  13    779.     87.
  -1   9  13    848.     94.
  -1  -9 -13   1368.    160.
   1  -9  13    772.     55.
  -1   9  13    821.     91.
   1  -9 -14    790.    140.
   1  -9 -14    908.    159.
  -1  -9  14    844.     77.
   1   9  14    781.    121.
  -1  -9  14    880.     68.
   1   9  14    836.     97.
   1   9  14    894.     95.
  -1   9 -14    824.     60.
  -1   9 -14    817.     80.
   1  -9 -14    905.    146.
  -1   9  14    849.    109.
  -1  -9 -14    775.    148.
  -1  -9 -14    877.    101.
  -1   9  14   1036.    155.
   1  -9  14    936.     62.
   1   9 -14    865.     83.
   1   9 -14    862.     52.
  -1  -9 -14    934.    100.
  -1   9  14    897.    142.
   1  -9  14    901.     66.
  -1   9 -15     39.     32.
   1   9  15     36.     47.
  -1   9 -15     50.     33.
   1   9  15     45.     35.
   1  -9 -15     38.     36.
  -1  -9  15     70.     24.
  -1  -9  15     55.     29.
   1  -9 -15     -4.     58.
   1   9  15     29.     37.
   1  -9 -15     50.     65.
   1  -9  15     64.     21.
  -1   9  15     50.     34.
  -1  -9 -15     23.     37.
  -1   9  15     26.     43.
  -1   9  15     25.     37.
   1   9 -15     25.     32.
  -1  -9 -15     -7.     60.
  -1  -9 -15     22.     62.
   1   9 -15     49.     28.
   1  -9  15     55.     22.
   1  -9 -16    107.     48.
  -1  -9  16    112.     33.
  -1  -9  16    103.     42.
   1   9  16    163.     51.
   1   9  16    123.     64.
   1  -9 -16    100.     89.
  -1   9 -16     88.     71.
  -1   9 -16    123.     30.
   1  -9 -16    156.     80.
   1   9  16    127.     45.
  -1   9  16    112.     44.
   1   9 -16    102.     40.
  -1  -9 -16    135.     83.
  -1  -9 -16    142.     86.
  -1  -9 -16    180.     82.
   1   9 -16    114.     44.
   1  -9  16    129.     30.
   1  -9  16    140.     52.
  -1   9  16    115.     52.
  -1   9  16     98.     59.
  -1   9 -17     97.     50.
  -1   9 -17    133.     77.
  -1  -9  17     94.     28.
   1  -9 -17    134.     49.
   1   9  17    166.     74.
   1  -9 -17    114.     81.
   1   9  17    134.     86.
  -1  -9  17    113.     35.
   1   9  17    132.     67.
   1  -9 -17    140.     57.
  -1   9  17    143.     45.
   1  -9  17    114.     54.
  -1  -9 -17    128.     87.
  -1  -9 -17    142.     56.
   1   9 -17     93.     27.
  -1  -9 -17    142.     51.
   1   9 -17     92.     48.
   1  -9  17    117.     31.
  -1   9  17    127.     61.
  -1   9  17    142.     88.
  -1   9 -18     72.     44.
   1   9  18     38.     59.
   1   9  18     67.     47.
  -1  -9  18     84.     31.
   1   9  18     96.     39.
  -1  -9  18     69.     25.
  -1   9 -18     70.     29.
   1  -9 -18     43.     43.
   1  -9 -18     12.     73.
   1  -9 -18     94.     50.
  -1   9  18     78.     48.
   1   9 -18     69.     43.
   1   9 -18     65.     24.
  -1  -9 -18     21.     77.
  -1  -9 -18     85.     49.
  -1   9  18     97.     39.
  -1   9  18     24.     90.
   1  -9  18     52.     28.
  -1  -9 -18     64.     46.
   1  -9  18     79.     30.
  -1  -9  19     48.     34.
   1   9  19      6.     39.
   1  -9 -19     40.     55.
  -1   9 -19     30.     36.
   1  -9 -19      3.     60.
   1   9  19      9.     48.
  -1  -9  19     22.     26.
   1   9  19     46.     31.
   1  -9 -19     38.     42.
   1   9  19     18.     30.
  -1   9 -19     11.     23.
   1  -9  19     22.     26.
  -1   9  19     25.     49.
  -1   9  19     53.     45.
  -1   9  19     25.     39.
  -1  -9 -19     28.     41.
  -1  -9 -19     -1.     62.
   1   9 -19     39.     59.
   1   9 -19     37.     21.
   1  -9  19     29.     24.
  -1   9 -20     -1.     25.
   1  -9 -20      0.     40.
   1  -9 -20     -1.     21.
   1   9  20    -21.     32.
   1   9  20     -2.     19.
   1   9  20     34.     26.
  -1  -9  20     -2.     22.
  -1  -9  20      0.     17.
   1   9  20      1.     31.
  -1   9 -20      9.     24.
   1  -9 -20    -10.     27.
  -1   9  20      7.     19.
   1   9 -20     -7.     21.
   1  -9  20     21.     16.
   1  -9  20    -19.     15.
  -1  -9 -20      3.     27.
  -1  -9 -20     -1.     41.
   1   9 -20     15.     23.
  -1   9  20     -1.     25.
  -1   9  20     -9.     29.
   1   9  21     79.     38.
   1  -9 -21     68.     57.
   1   9  21     76.    104.
   1   9  21     84.     54.
  -1  -9  21     78.     35.
  -1  -9  21     65.     48.
   1   9  21     77.     38.
   1  -9 -21      0.     84.
  -1   9 -21     52.     33.
   1  -9 -21     71.     43.
  -1   9 -21     86.     86.
  -1   9  21     73.     38.
  -1   9  21    100.     51.
  -1   9  21     51.     61.
  -1  -9 -21      2.     86.
   1   9 -21     45.     51.
   1   9 -21     73.     29.
   1  -9  21     43.     34.
  -1  -9 -21     56.     55.
   1  -9  21     34.     33.
   1   9  22     47.     31.
   1  -9 -22      8.     34.
  -1   9 -22     49.     45.
   1  -9 -22     27.     47.
  -1   9 -22     10.     45.
   1   9  22     47.     53.
   1   9  22     20.     75.
  -1  -9  22     38.     41.
  -1  -9  22     15.     30.
   1   9  22      2.     31.
   1  -9 -22      0.    120.
  -1   9  22     22.     31.
  -1  -9 -22     43.     75.
   1  -9  22     35.     28.
  -1   9  22     20.     45.
   1   9 -22     28.     25.
   1  -9  22     34.     29.
   1   9 -22     25.     74.
  -1  -9 -22     -3.     74.
  -1   9  22     45.     84.
   1  -9 -23     31.     43.
   1   9  23     -1.     40.
  -1   9 -23     22.     25.
   1   9  23     10.     26.
  -1  -9  23     -5.     27.
   1  -9 -23     14.     30.
   1   9  23    -18.     46.
  -1  -9  23     22.     23.
  -1   9 -23     22.     39.
   1   9  23      4.     43.
   1  -9 -23      0.     64.
  -1   9  23      8.     42.
  -1  -9 -23      1.     67.
  -1  -9 -23      7.     65.
   1  -9  23     18.     27.
  -1   9  23     26.     45.
   1   9 -23      5.     22.
  -1   9  23     11.     39.
   1   9 -23      0.     40.
   1  -9  23     15.     25.
  -1   9 -24     -3.     37.
   1  -9 -24     -2.     59.
   1   9  24    -11.     24.
  -1   9 -24      0.     24.
  -1  -9  24     12.     25.
  -1  -9  24     20.     22.
   1   9  24    -16.     70.
   1   9  24     -1.     38.
   1   9  24     -9.     38.
   1  -9 -24     15.     40.
   1   9 -24      3.     38.
  -1   9  24      1.     23.
  -1   9  24     17.     42.
  -1   9  24      7.     24.
   1  -9  24     26.     37.
  -1   9  24      5.     62.
   1  -9  24     10.     40.
  -1  -9 -24     11.     39.
  -1  -9 -24     -1.     60.
   1   9 -24     21.     34.
   1 -10   0     37.     52.
  -1  10   0     81.     12.
  -1  10   0     63.     57.
  -1 -10   0     54.     51.
  -1 -10   0     75.     18.
   1  10   0    103.     16.
  -1 -10   0     -3.     37.
   1  10   0     59.     30.
  -1  10   0     71.     17.
  -1  10   0     71.     17.
  -1 -10   1    242.     15.
  -1  10  -1    273.     26.
  -1  10  -1    363.     23.
  -1 -10   1    281.     44.
   1  10   1    314.     32.
   1  10   1    268.     48.
   1 -10  -1    246.     48.
   1 -10  -1    245.     31.
  -1 -10   1    239.     46.
  -1  10  -1    265.     24.
  -1 -10  -1    278.     80.
  -1  10   1    490.     42.
   1 -10   1    259.     45.
  -1 -10  -1    256.     22.
  -1  10   1    242.     51.
   1  10  -1    273.     13.
  -1 -10  -1    258.     40.
   1  10  -1    413.     72.
   1 -10   1    236.     19.
  -1  10   1    269.     28.
   1  10  -1    315.     67.
  -1 -10   2    588.     55.
   1 -10  -2    521.     66.
  -1  10  -2    549.     60.
   1 -10  -2    556.     46.
   1 -10  -2    521.     73.
   1  10   2    575.     67.
  -1 -10   2    562.     39.
   1  10   2    336.    133.
   1  10   2    570.     34.
  -1  10  -2    633.     24.
  -1  10  -2    544.     34.
  -1  10  -2    564.     50.
   1  10  -2    575.     23.
  -1  10   2    533.     40.
  -1  10   2    556.     70.
   1  10  -2    592.     53.
  -1  10   2    535.     43.
   1  10  -2    825.     54.
  -1 -10  -2    785.     91.
  -1 -10  -2    602.     68.
   1  10  -2    550.     19.
  -1 -10  -2    556.     53.
   1 -10   2    585.     58.
  -1  10  -3     11.      6.
   1 -10  -3     -7.     11.
  -1  10  -3      2.      6.
  -1 -10   3      2.     11.
  -1 -10   3     15.      7.
   1  10   3      5.     15.
   1  10   3      3.      7.
   1 -10  -3      9.     10.
   1 -10  -3     -1.     15.
  -1  10  -3     -4.     11.
  -1  10  -3      4.      2.
   1  10  -3      6.     16.
   1 -10   3     -4.     11.
  -1  10   3     -4.     16.
  -1 -10  -3    -10.     13.
  -1 -10  -3      7.     15.
  -1 -10  -3      7.     13.
  -1  10   3      8.     25.
  -1 -10   4    319.     36.
   1 -10  -4    323.     54.
   1 -10  -4    535.     70.
   1  10   4    297.     31.
   1 -10  -4    338.     40.
  -1  10  -4    315.     59.
   1  10   4    271.     49.
   1  10   4    317.     54.
  -1  10  -4    301.     14.
  -1  10  -4    301.     33.
  -1  10  -4    302.     11.
  -1  10  -4    312.     23.
  -1  10   4    357.     38.
   1 -10   4    356.     38.
  -1 -10  -4    336.     33.
  -1 -10  -4    340.     56.
   1  10  -4    349.     23.
   1  10  -4    321.     44.
   1  10  -4    334.     32.
  -1  10   4    315.     35.
  -1  10   4    370.     54.
  -1 -10  -4    373.     51.
   1 -10  -5     25.     47.
   1  10   5     30.     17.
  -1 -10   5     12.     26.
   1  10   5     23.     29.
   1 -10  -5     23.     20.
  -1  10  -5     34.      7.
  -1  10  -5     38.      4.
   1 -10  -5     49.     23.
  -1  10  -5     56.     29.
  -1  10  -5     51.     10.
   1  10  -5     14.     21.
   1 -10   5     31.     18.
  -1 -10  -5     22.     28.
  -1  10   5     50.     32.
  -1  10   5     13.     28.
   1  10  -5     30.     14.
   1  10  -5     25.     11.
  -1 -10  -5     31.     29.
   1 -10   5     37.     16.
  -1  10   5     35.     20.
  -1 -10  -5     33.     29.
   1 -10  -6    142.     38.
   1 -10  -6    133.     33.
  -1  10  -6    144.     38.
   1  10   6    140.     39.
  -1 -10   6    141.     22.
   1  10   6    176.     42.
  -1  10  -6    139.     15.
   1  10   6    144.     28.
  -1  10  -6    127.     14.
   1 -10  -6    180.     42.
  -1  10  -6    139.     15.
  -1 -10  -6    151.     43.
  -1  10   6    124.     32.
   1  10  -6    150.     29.
   1  10  -6    142.     33.
  -1 -10  -6    190.     71.
   1  10  -6    134.     26.
   1 -10   6    159.     24.
  -1  10   6    125.     31.
  -1 -10  -6    148.     29.
   1 -10   6    142.     25.
  -1  10   6    169.     41.
  -1  10  -7    121.     12.
   1 -10  -7    120.     40.
   1 -10  -7    125.     41.
  -1  10  -7    122.     23.
   1  10   7    116.     46.
  -1 -10   7    112.      7.
   1  10   7    137.     41.
  -1 -10   7    122.     29.
  -1  10  -7    126.     11.
   1 -10  -7    122.     33.
   1  10   7    157.     40.
  -1  10  -7    115.     32.
   1  10  -7    147.     17.
  -1  10   7    137.     40.
   1  10  -7    134.     26.
   1  10  -7    129.     21.
  -1 -10  -7    172.     42.
  -1 -10  -7    146.     46.
  -1  10   7    160.     32.
   1  10  -7    118.      7.
  -1 -10  -7    155.     30.
   1 -10   7    133.     21.
  -1  10   7    148.     32.
   1 -10   7    146.     16.
  -1  10  -8    475.     28.
   1 -10  -8    509.    107.
   1  10   8    715.     74.
  -1  10  -8    436.     26.
  -1 -10   8    476.     23.
  -1 -10   8    462.     41.
  -1  10  -8    438.     34.
   1  10   8    559.     80.
   1 -10  -8    850.    142.
   1 -10  -8    490.     59.
  -1  10  -8    665.     43.
   1  10   8    503.     69.
   1 -10   8    436.     46.
   1  10  -8    486.     39.
  -1 -10  -8    542.    110.
  -1 -10  -8    479.     54.
   1  10  -8    454.     20.
   1  10  -8    452.     39.
  -1 -10  -8    710.    148.
   1  10  -8    504.     35.
  -1  10   8    496.     67.
  -1  10   8    466.     57.
   1 -10   8    473.     33.
  -1  10   8    543.     62.
   1  10   9    460.     53.
  -1  10  -9    455.     28.
   1 -10  -9    408.     84.
   1 -10  -9    488.     94.
   1 -10  -9    458.     68.
   1  10   9    554.     75.
  -1 -10   9    407.     20.
   1  10   9    478.     69.
  -1  10  -9    445.     44.
  -1  10  -9    459.     47.
   1 -10   9    495.     48.
  -1  10   9    459.     67.
  -1 -10  -9    504.     56.
  -1 -10  -9    529.     95.
  -1 -10  -9    487.     71.
   1  10  -9    430.     40.
   1  10  -9    444.     38.
  -1  10   9    464.     58.
  -1  10   9    497.    102.
   1  10  -9    446.     18.
   1 -10   9    489.     43.
   1 -10 -10    259.     50.
  -1  10 -10    215.     22.
   1 -10 -10    574.     76.
  -1  10 -10    243.     19.
   1  10  10    174.     62.
  -1 -10  10    226.     24.
   1  10  10    241.     44.
   1  10  10    282.     55.
  -1  10 -10    224.     27.
   1 -10 -10    279.     55.
  -1  10  10    233.     52.
   1  10 -10    229.     15.
  -1  10  10    259.     55.
   1 -10  10    259.     19.
   1 -10  10    256.     32.
   1  10 -10    205.     18.
  -1 -10 -10    277.     58.
  -1 -10 -10    254.     47.
   1  10 -10    243.     32.
   1  10 -10    244.     32.
   1 -10  10    269.     39.
   1  10 -10    222.     15.
  -1  10  10    257.     48.
  -1  10 -11    126.     19.
  -1  10 -11    141.     26.
   1 -10 -11    166.     77.
  -1  10 -11    162.     20.
   1  10  11    144.     55.
   1  10  11    167.     40.
   1  10  11    175.     77.
   1 -10 -11    160.     44.
  -1 -10  11    161.     23.
   1 -10 -11     86.     64.
   1 -10  11    150.     19.
  -1  10  11    151.     68.
  -1 -10 -11    176.     50.
   1 -10  11    163.     22.
   1 -10  11    146.     20.
  -1  10  11    117.     46.
  -1 -10 -11    187.     41.
   1  10 -11    118.      9.
   1  10 -11    147.     44.
  -1 -10 -11    135.     73.
   1  10 -11    156.     14.
   1  10 -11    134.      8.
   1  10 -11     92.     49.
  -1  10  11    150.     47.
   1 -10 -12    194.     54.
   1 -10 -12    270.     77.
  -1 -10  12    176.     19.
   1  10  12    268.    109.
   1  10  12    200.     47.
  -1  10 -12    160.     17.
  -1  10 -12    175.     24.
   1  10  12    212.     86.
  -1  10 -12     87.     56.
   1 -10 -12    210.     53.
   1  10 -12    185.     18.
  -1  10  12    282.     54.
   1  10 -12    209.     32.
  -1 -10 -12    227.     57.
   1  10 -12    191.     36.
  -1 -10 -12    199.     49.
  -1  10  12    300.     59.
  -1  10  12    232.     49.
   1 -10  12    182.     18.
   1 -10  12    216.     27.
   1 -10  12    214.     35.
   1 -10 -13     88.     38.
   1  10  13     65.     38.
   1 -10 -13     95.     53.
  -1  10 -13     62.     27.
  -1  10 -13     58.     25.
   1  10  13     52.     56.
  -1 -10  13     28.     21.
   1  10  13     70.     45.
   1 -10 -13     68.     37.
  -1  10 -13     55.      7.
  -1 -10  13     42.     14.
  -1 -10 -13     60.     40.
  -1  10  13     59.     36.
  -1 -10 -13     59.     56.
   1  10 -13     72.     29.
  -1  10  13     64.     60.
  -1  10  13     54.     66.
   1 -10  13     42.     31.
   1  10 -13     64.     21.
  -1 -10 -13     62.     35.
   1 -10  13     56.     17.
   1 -10  13     45.      5.
   1 -10 -14     17.     47.
  -1  10 -14     20.     14.
  -1 -10  14      7.     17.
   1  10  14     13.     37.
  -1 -10  14      8.     12.
   1  10  14     44.     28.
   1 -10 -14      3.     43.
  -1  10 -14     42.     20.
   1  10  14     33.     30.
   1 -10 -14     14.     31.
  -1  10  14    -41.     34.
   1  10 -14     13.     22.
   1 -10  14     14.     16.
  -1  10  14     27.     47.
  -1 -10 -14     11.     29.
  -1 -10 -14      9.     31.
   1  10 -14     15.     18.
  -1  10  14     16.     47.
   1 -10  14     17.     14.
  -1 -10 -14    -48.     48.
  -1  10 -15    348.     57.
   1 -10 -15    273.    101.
   1  10  15    317.     86.
   1  10  15    312.     67.
  -1 -10  15    302.     43.
  -1  10 -15    346.     51.
   1 -10 -15    342.     69.
   1 -10 -15    323.     74.
   1  10  15    357.     67.
  -1 -10  15    272.     49.
  -1  10  15    335.     66.
  -1  10  15    307.     69.
  -1 -10 -15    353.     74.
   1 -10  15    319.     41.
  -1 -10 -15    366.     70.
   1  10 -15    292.     47.
  -1 -10 -15    270.    108.
   1  10 -15    296.     55.
   1 -10  15    310.     37.
  -1  10  15    342.     77.
  -1  10 -16    392.     44.
   1 -10 -16    385.     78.
   1 -10 -16    470.     84.
   1  10  16    422.     98.
  -1 -10  16    351.     57.
  -1 -10  16    372.     50.
   1 -10 -16    464.    117.
   1  10  16    430.    116.
   1  10  16    448.     77.
  -1  10 -16    435.    101.
   1 -10  16    423.     72.
  -1  10  16    404.     79.
   1  10 -16    352.     36.
  -1  10  16    405.     73.
  -1 -10 -16    436.     81.
   1  10 -16    377.     66.
  -1 -10 -16    386.    127.
  -1  10  16    377.     88.
   1 -10  16    376.     44.
  -1 -10 -16    445.    129.
  -1  10 -17    676.     90.
   1  10  17    728.    103.
   1  10  17    702.     93.
   1 -10 -17    670.    147.
  -1 -10  17    716.    103.
  -1 -10  17    632.     54.
   1  10  17    665.    127.
   1 -10 -17    727.    110.
   1 -10 -17    757.    158.
  -1  10 -17    669.     86.
   1 -10  17    663.     65.
  -1 -10 -17    612.    155.
   1  10 -17    656.     53.
   1 -10  17    732.     89.
  -1  10  17    712.    161.
  -1  10  17    675.    117.
   1  10 -17    672.     87.
  -1 -10 -17    745.    106.
  -1 -10 -17    698.    104.
  -1  10  17    719.     93.
   1 -10 -18    118.     52.
  -1  10 -18     53.     27.
   1  10  18     68.     78.
  -1  10 -18     56.     40.
   1  10  18     76.     58.
  -1 -10  18     70.     23.
   1  10  18     46.     41.
   1 -10 -18     99.     72.
   1 -10 -18     66.     45.
  -1 -10  18     76.     48.
   1  10 -18     63.     41.
  -1  10  18     72.     41.
   1 -10  18     62.     42.
   1  10 -18     68.     23.
  -1 -10 -18     60.     77.
  -1 -10 -18     99.     47.
  -1 -10 -18     87.     50.
  -1  10  18     48.     88.
   1 -10  18     50.     28.
  -1  10  18     51.     48.
  -1  10 -19     40.     37.
   1 -10 -19     50.     48.
   1  10  19     69.     44.
   1  10  19     51.     54.
  -1 -10  19     69.     27.
   1  10  19     29.     36.
  -1 -10  19     28.     22.
  -1  10 -19     32.     25.
   1  10  19      0.     35.
   1 -10 -19      0.    112.
   1 -10 -19     14.     68.
  -1  10  19     62.     43.
  -1 -10 -19     39.     46.
  -1  10  19     56.     58.
   1 -10  19     45.     39.
   1  10 -19     46.     33.
  -1 -10 -19      0.     70.
   1  10 -19     63.     62.
  -1  10  19     42.     48.
   1 -10  19     49.     26.
   1 -10 -20    152.     66.
  -1 -10  20    142.     39.
  -1  10 -20     49.     90.
  -1  10 -20    137.     36.
   1 -10 -20    129.     55.
   1  10  20    126.     49.
   1  10  20    164.     63.
   1  10  20    133.     78.
  -1 -10  20    121.     32.
   1  10  20    138.     77.
   1 -10 -20     -3.    161.
  -1 -10 -20      3.    101.
  -1  10  20    118.     49.
   1  10 -20    123.     31.
  -1  10  20    137.     70.
  -1 -10 -20    167.     64.
   1  10 -20    101.     55.
  -1  10  20    120.     62.
   1 -10  20    129.     35.
   1 -10  20     86.     38.
  -1  10 -21    122.     58.
  -1 -10  21     82.     33.
   1  10  21    136.     47.
   1 -10 -21    134.     68.
   1  10  21    141.     64.
   1 -10 -21     71.     54.
   1  10  21    137.     49.
  -1 -10  21    123.     40.
   1  10  21    107.    122.
   1 -10 -21     -3.    100.
  -1  10 -21    112.     37.
  -1  10  21    116.     71.
  -1 -10 -21      4.    102.
   1 -10  21     95.     36.
   1  10 -21    119.     33.
   1  10 -21     77.     57.
  -1 -10 -21    131.    106.
  -1  10  21    113.     47.
  -1  10  21    131.    102.
   1 -10  21    125.     39.
   1  10  22      4.     50.
   1 -10 -22     27.     58.
   1  10  22     34.     72.
  -1 -10  22      9.     27.
   1 -10 -22     -2.     71.
  -1  10 -22     11.     40.
   1  10  22     20.     31.
   1  10  22     -7.     51.
  -1 -10  22     25.     37.
   1 -10 -22     46.     47.
  -1  10 -22     18.     40.
   1 -10  22     18.     25.
   1  10 -22     25.     42.
  -1  10  22     58.     43.
  -1 -10 -22      1.     72.
  -1 -10 -22     73.     45.
   1  10 -22     17.     22.
  -1  10  22     13.     31.
  -1  10  22     16.     81.
   1 -10  22     15.     27.
  -1  10 -23     34.     35.
   1  10  23      1.     44.
   1  10  23     15.     39.
  -1 -10  23     21.     33.
   1 -10 -23      1.     41.
   1 -10 -23     -5.     30.
   1  10  23     13.     44.
   1  10  23      2.     26.
  -1 -10  23     -2.     24.
   1 -10 -23      3.     60.
  -1  10 -23      8.     22.
  -1  10  23     13.     44.
   1  10 -23      1.     36.
   1 -10  23     -2.     23.
  -1  10  23     10.     42.
   1  10 -23    -17.     31.
  -1 -10 -23     11.     40.
  -1 -10 -23      3.    100.
  -1  10  23     48.     38.
   1 -10  23     15.     22.
  -1  10 -24      0.     22.
   1  10  24     21.     69.
  -1  10 -24     -1.     55.
   1  10  24     33.     37.
  -1 -10  24     20.     32.
   1 -10 -24     -1.     58.
   1  10  24     -9.     25.
   1  10  24     -4.     25.
   1 -10 -24     13.     63.
  -1 -10  24     11.     38.
   1 -10  24     -6.     23.
  -1  10  24    -17.     24.
  -1 -10 -24      1.    101.
  -1  10  24    -16.     59.
  -1 -10 -24     18.     38.
  -1  10  24     15.     25.
  -1  10  24     -9.     41.
   1 -10  24     29.     22.
   1  10 -24     -1.     35.
   1  10 -24      6.     31.
   1 -11   0    258.     18.
  -1  11   0    332.     74.
  -1  11   0    266.     26.
   1  11   0    309.     36.
   1 -11   0    275.     46.
  -1 -11   0    262.     47.
   1  11   0    290.     45.
  -1 -11   0    274.     27.
  -1 -11   0    271.     30.
   1  11   0    259.     16.
  -1  11   0    264.     16.
  -1  11   0    251.     39.
  -1  11  -1    446.     25.
   1  11   1    520.     91.
   1 -11  -1    456.     60.
   1  11   1    495.     48.
  -1 -11   1    447.     36.
  -1 -11   1    447.     54.
  -1  11  -1    440.     45.
  -1  11  -1    431.     31.
   1 -11  -1    510.     45.
   1  11   1    491.     26.
  -1  11  -1    462.     55.
  -1  11   1    513.     54.
   1 -11   1    439.     18.
   1 -11   1    487.     55.
   1  11  -1    482.     53.
  -1 -11  -1    491.     42.
   1  11  -1    466.     18.
  -1 -11  -1    484.     43.
   1  11  -1    472.     27.
  -1  11   1    476.     40.
  -1 -11  -1    490.     61.
   1  11  -1    482.     60.
  -1  11   1    469.     59.
   1 -11  -2    238.     43.
  -1  11  -2    245.     21.
   1 -11  -2    236.     31.
  -1  11  -2    245.     40.
   1  11   2    235.     22.
  -1 -11   2    245.     39.
  -1 -11   2    254.     25.
  -1  11  -2    231.     13.
   1  11   2    393.     40.
  -1  11  -2    253.     32.
   1  11   2    293.     75.
   1 -11  -2    251.     48.
   1 -11   2    227.     65.
  -1  11   2    249.     23.
  -1  11   2    291.     48.
   1  11  -2    231.     37.
  -1 -11  -2    237.     49.
  -1 -11  -2    253.     36.
  -1  11   2    256.     29.
   1  11  -2    244.     14.
  -1 -11  -2    197.     35.
   1  11  -2    237.     12.
   1 -11   2    234.      9.
   1  11  -2    289.     28.
  -1  11  -3    517.     29.
   1 -11  -3    539.     67.
   1  11   3    505.     35.
  -1  11  -3    510.     14.
  -1  11  -3    491.     52.
  -1 -11   3    535.     51.
   1 -11  -3    517.     46.
  -1 -11   3    544.     35.
   1  11   3    572.     56.
   1  11   3    525.     66.
  -1  11  -3    515.     29.
   1 -11  -3    511.     44.
   1 -11   3    533.     80.
  -1  11   3    550.     44.
  -1 -11  -3    516.     68.
  -1  11   3    534.     66.
   1  11  -3    525.     56.
  -1 -11  -3    508.     83.
   1  11  -3    525.     48.
  -1 -11  -3    491.     57.
  -1  11   3    511.     37.
   1 -11  -4    143.     41.
  -1  11  -4    118.      6.
   1  11   4    155.     40.
  -1  11  -4    124.     46.
   1 -11  -4    106.     45.
  -1  11  -4    123.     22.
   1  11   4    164.     56.
  -1 -11   4    130.     27.
  -1  11  -4    115.      7.
   1  11   4    132.     22.
   1 -11  -4    160.     30.
  -1  11  -4    131.     23.
  -1 -11  -4    153.     58.
   1 -11   4    128.     46.
   1  11  -4    124.     24.
  -1  11   4    122.     42.
   1  11  -4    124.     16.
  -1 -11  -4    146.     41.
  -1 -11  -4    127.     24.
   1  11  -4    117.     20.
  -1  11   4    150.     38.
  -1  11   4    118.     64.
  -1  11  -5    441.     26.
   1 -11  -5    419.     48.
  -1  11  -5    420.     16.
   1 -11  -5    490.     65.
  -1  11  -5    414.     42.
   1 -11  -5    391.     92.
   1  11   5    443.     39.
  -1  11  -5    426.     34.
   1  11   5    460.     64.
   1  11   5    454.     57.
  -1 -11   5    452.     61.
  -1  11  -5    412.     18.
   1  11  -5    464.     35.
   1  11  -5    486.     28.
  -1 -11  -5    487.     42.
  -1  11   5    448.     63.
   1  11  -5    444.     33.
  -1  11   5    480.     47.
  -1 -11  -5    421.     61.
  -1 -11  -5    474.     66.
   1 -11   5    415.     66.
  -1  11   5    448.     65.
  -1  11  -6    409.     21.
   1  11   6    451.     66.
   1 -11  -6    469.     64.
  -1  11  -6    408.     22.
   1  11   6    434.     43.
  -1 -11   6    436.     38.
  -1  11  -6    434.     41.
   1 -11  -6    426.     50.
   1  11   6    370.     64.
   1 -11  -6    431.     65.
  -1  11  -6    419.     35.
   1 -11   6    434.     25.
  -1 -11  -6    432.     44.
  -1  11   6    430.     75.
  -1 -11  -6    425.     66.
  -1  11   6    440.     65.
   1  11  -6    410.     46.
  -1  11   6    457.     49.
   1 -11   6    451.     60.
  -1 -11  -6    636.     76.
   1  11  -6    405.     33.
   1  11  -6    395.     39.
   1 -11  -7     -9.     36.
   1  11   7     -2.     21.
   1  11   7     25.     19.
  -1 -11   7    -13.     14.
  -1  11  -7      7.      6.
  -1  11  -7    -12.      8.
  -1  11  -7      2.     10.
   1 -11  -7     13.     15.
   1 -11  -7     13.     19.
  -1  11  -7      1.     10.
   1 -11   7     10.     10.
  -1  11   7     12.     14.
  -1  11   7     -1.     19.
  -1 -11  -7      4.     21.
   1 -11   7     17.     10.
   1  11  -7      7.     11.
   1  11  -7     -5.     15.
  -1 -11  -7     19.     20.
  -1 -11  -7     20.     39.
  -1  11   7     -8.     15.
   1  11  -7    -26.     13.
   1 -11  -8    289.     65.
  -1  11  -8    402.     31.
   1 -11  -8    326.     48.
   1  11   8    411.     60.
   1  11   8    282.     65.
  -1  11  -8    298.     29.
   1 -11  -8    357.     59.
  -1 -11   8    296.     25.
  -1 -11   8    262.     11.
   1  11   8    338.     59.
  -1  11  -8    250.     20.
  -1  11  -8    233.     27.
  -1  11   8    284.     58.
   1 -11   8    271.     34.
  -1  11   8    287.     49.
  -1  11   8    298.     46.
   1 -11   8    309.     28.
   1  11  -8    290.     35.
  -1 -11  -8    299.     68.
  -1 -11  -8    323.     94.
   1  11  -8    278.     30.
  -1 -11  -8    270.     76.
   1  11  -8    297.     27.
   1 -11  -9    180.     51.
  -1  11  -9    172.     25.
  -1  11  -9    154.     32.
   1  11   9    189.     55.
  -1 -11   9    154.     17.
   1  11   9    198.     80.
  -1 -11   9    150.     13.
  -1  11  -9    180.     17.
  -1  11  -9    183.     20.
   1 -11  -9    192.     42.
   1  11   9    195.     37.
   1 -11   9    153.     19.
   1  11  -9    157.     25.
   1  11  -9    137.     16.
   1  11  -9    139.     12.
  -1 -11  -9    184.     39.
  -1  11   9    220.     41.
  -1 -11  -9    168.     52.
   1 -11   9    164.     20.
   1  11  -9    154.     25.
  -1  11   9    190.     49.
  -1 -11  10    125.     11.
   1 -11 -10    165.     61.
  -1  11 -10    102.     20.
   1  11  10    138.     77.
  -1  11 -10    146.     16.
  -1  11 -10    124.     27.
   1  11  10    137.     37.
   1  11  10    151.     50.
  -1  11 -10    137.     17.
   1 -11 -10    130.     42.
   1 -11 -10    145.     48.
   1  11 -10    127.     16.
  -1  11  10    121.     40.
  -1  11  10    139.     47.
   1  11 -10    112.     11.
   1  11 -10    120.      9.
   1 -11  10    158.     20.
   1  11 -10    136.     25.
   1  11 -10    104.     25.
   1 -11  10    159.     26.
  -1  11  10    111.     43.
  -1 -11 -10    131.     49.
  -1 -11 -10    139.     38.
  -1 -11 -10    100.     66.
   1 -11 -11    718.    140.
  -1  11 -11    658.     38.
  -1  11 -11    645.     71.
   1  11  11    710.    100.
   1 -11 -11    769.    119.
   1  11  11    736.     74.
  -1 -11  11    631.     41.
   1  11  11    683.     90.
   1 -11 -11    763.    127.
  -1  11 -11    613.     32.
   1 -11  11    643.     43.
   1  11 -11    647.     27.
  -1 -11 -11    706.     77.
  -1  11  11    654.     89.
   1  11 -11    632.     78.
  -1 -11 -11    784.    130.
   1  11 -11    607.     31.
  -1 -11 -11    684.     93.
   1  11 -11    682.     83.
   1  11 -11    647.     37.
  -1  11  11    776.    121.
   1 -11  11    632.     32.
  -1  11  11    763.     89.
   1 -11 -12    137.     75.
   1 -11 -12    108.     66.
   1 -11 -12    125.     50.
  -1  11 -12    120.     11.
  -1  11 -12    232.     42.
  -1  11 -12    127.     20.
   1  11  12    122.     50.
   1  11  12    184.     91.
  -1 -11  12     88.     22.
   1  11  12    143.     41.
  -1  11  12    165.     80.
   1 -11  12    133.     18.
  -1  11  12    122.     49.
   1  11 -12    125.     28.
   1  11 -12    124.     31.
  -1 -11 -12    146.     52.
  -1 -11 -12    131.     43.
  -1  11  12    133.     44.
  -1 -11 -12    101.     73.
   1 -11  12     79.     34.
   1 -11  12    105.     12.
   1  11 -12    119.     20.
   1  11  13    492.     84.
   1  11  13    448.     76.
   1 -11 -13    439.     72.
   1 -11 -13    385.     74.
  -1  11 -13    409.     44.
   1  11  13    400.    103.
  -1 -11  13    380.     27.
  -1  11 -13    355.     49.
   1 -11 -13    400.    163.
  -1  11  13    314.    117.
   1 -11  13    309.     23.
   1  11 -13    460.     50.
   1 -11  13    350.     36.
  -1  11  13    368.     77.
  -1  11  13    389.     69.
  -1 -11 -13    499.    113.
  -1 -11 -13    394.    124.
   1  11 -13    384.     66.
   1 -11  13    359.     47.
   1  11 -13    375.     24.
  -1 -11 -13    386.     68.
   1 -11 -14     30.     57.
   1  11  14     27.     42.
   1  11  14     41.     31.
   1 -11 -14     43.     79.
   1 -11 -14     25.     35.
   1  11  14     16.     34.
  -1 -11  14     22.     19.
  -1  11 -14      7.     21.
  -1  11 -14     30.     15.
   1 -11  14     14.     16.
   1 -11  14     20.     14.
  -1  11  14     19.     34.
  -1  11  14     10.     58.
  -1  11  14     -4.     53.
  -1 -11 -14     26.     33.
  -1 -11 -14    -37.     52.
   1  11 -14     23.     23.
  -1 -11 -14     13.     37.
   1  11 -14     35.     11.
   1  11 -14     32.     19.
   1 -11 -15    199.     64.
   1  11  15    212.     60.
  -1  11 -15    172.     69.
  -1 -11  15    199.     25.
   1 -11 -15    329.    154.
   1  11  15    209.    100.
  -1  11 -15    237.     46.
   1 -11 -15    192.     66.
   1  11  15    212.     77.
   1 -11  15    191.     29.
  -1  11  15    297.     66.
  -1  11  15    206.     62.
  -1  11  15    211.     61.
   1  11 -15    197.     23.
  -1 -11 -15    455.    169.
  -1 -11 -15    218.     61.
   1  11 -15    227.     37.
  -1 -11 -15    190.     65.
   1  11 -15    250.     47.
   1 -11  15    177.     32.
   1 -11 -16    105.     80.
   1 -11 -16    121.     56.
   1  11  16    149.     67.
  -1  11 -16    139.     26.
  -1  11 -16    106.     63.
  -1 -11  16     34.     30.
   1  11  16    132.     53.
  -1 -11  16     98.     35.
   1  11  16    121.     52.
   1 -11 -16    146.     55.
   1 -11  16    118.     40.
   1 -11  16     77.     44.
   1  11 -16    116.     40.
  -1  11  16    136.     60.
  -1  11  16    109.     54.
  -1  11  16    142.     51.
  -1 -11 -16    155.     57.
  -1 -11 -16    184.    140.
   1  11 -16    116.     21.
  -1 -11 -16    164.     55.
   1 -11 -17    294.    120.
  -1  11 -17    283.     59.
   1  11  17    318.     74.
   1 -11 -17    331.    113.
   1  11  17      0.     91.
  -1 -11  17    271.     51.
  -1 -11  17    328.     45.
   1 -11 -17    331.     81.
  -1  11 -17    277.     56.
   1  11  17    287.     70.
  -1  11  17    401.     83.
  -1 -11 -17    317.     76.
  -1  11  17    337.     69.
  -1 -11 -17    423.    188.
   1 -11  17    282.     58.
   1 -11  17    263.     42.
  -1  11  17    273.    121.
  -1 -11 -17    271.     79.
   1  11 -17    266.     58.
   1  11 -17    269.     47.
   1 -11 -18    127.     57.
   1 -11 -18     78.     80.
   1 -11 -18     76.     51.
   1  11  18     98.     48.
  -1 -11  18     90.     37.
   1  11  18     90.     84.
   1  11  18     81.     63.
  -1  11 -18     93.     26.
  -1 -11  18     96.     31.
  -1  11 -18     66.     40.
  -1  11  18     36.     95.
  -1  11  18     88.     53.
  -1 -11 -18     90.     54.
   1  11 -18     71.     34.
   1 -11  18     90.     29.
   1  11 -18     68.     42.
  -1 -11 -18     96.     89.
  -1 -11 -18      0.    136.
   1 -11  18     89.     42.
  -1  11  18    113.     46.
   1 -11 -19     55.     53.
  -1  11 -19     35.     40.
   1 -11 -19     -1.     75.
   1  11  19     23.     58.
  -1 -11  19     54.     22.
   1  11  19     99.     42.
  -1 -11  19     63.     29.
   1  11  19     61.     50.
   1 -11 -19     27.     46.
  -1  11 -19     65.     63.
  -1  11  19     25.     49.
  -1  11  19     66.     67.
  -1  11  19     44.     54.
  -1 -11 -19     50.     48.
  -1 -11 -19     -1.    128.
   1  11 -19     61.     64.
  -1 -11 -19     89.     81.
   1 -11  19     33.     39.
   1  11 -19     52.     21.
   1 -11  19     78.     27.
   1  11  20     77.     69.
  -1  11 -20     77.     74.
   1 -11 -20     74.     62.
   1  11  20    105.     56.
   1 -11 -20     57.     52.
  -1 -11  20    105.     34.
   1  11  20     68.     46.
  -1 -11  20     63.     27.
   1  11  20     97.     46.
   1 -11 -20     -3.     88.
  -1  11 -20     86.     30.
  -1  11  20    104.     56.
  -1  11  20     75.     47.
  -1 -11 -20     41.     59.
   1 -11  20    121.     46.
  -1 -11 -20      0.    158.
   1  11 -20     75.     26.
   1  11 -20     99.     47.
   1 -11  20     73.     32.
  -1  11  20     99.     63.
  -1  11 -21     86.     56.
  -1  11 -21    121.     35.
   1 -11 -21     -6.     58.
   1 -11 -21    165.    113.
   1  11  21     95.    128.
   1  11  21     -2.     52.
   1  11  21    147.     51.
   1  11  21    205.     66.
  -1 -11  21    135.     39.
  -1 -11  21    107.     32.
   1 -11 -21     -2.    103.
  -1  11  21    198.     73.
  -1  11  21    107.     52.
   1 -11  21    108.     55.
   1 -11  21    175.     38.
  -1 -11 -21    151.     69.
  -1  11  21    148.    104.
   1  11 -21     86.     92.
   1  11 -21    109.     30.
  -1 -11 -21      2.    185.
   1  11  22     80.     66.
  -1  11 -22     60.     31.
   1 -11 -22     -3.     78.
   1 -11 -22     95.     97.
  -1 -11  22     99.     34.
   1 -11 -22      2.     90.
   1  11  22     64.     43.
   1  11  22     88.     91.
  -1 -11  22     44.     28.
   1  11  22     -4.     43.
  -1  11 -22     47.     48.
   1 -11  22     19.     48.
   1  11 -22     46.     41.
  -1 -11 -22      2.     95.
  -1  11  22     69.     57.
   1 -11  22     83.     33.
  -1  11  22     43.     43.
  -1  11  22     67.    102.
  -1 -11 -22    111.     59.
   1  11 -22    110.     51.
  -1  11 -23      7.     22.
  -1  11 -23     -5.     35.
  -1 -11  23     10.     20.
   1 -11 -23     -2.     35.
   1 -11 -23     -3.     64.
   1  11  23      9.     43.
   1 -11 -23      3.     72.
   1  11  23     -5.     49.
   1  11  23     13.     49.
  -1 -11  23     31.     25.
   1  11  23     -2.     48.
  -1  11  23     24.     47.
   1 -11  23     41.     35.
  -1 -11 -23      1.     68.
   1 -11  23      7.     24.
   1  11 -23      3.     37.
  -1  11  23     -3.     49.
  -1 -11 -23     21.     44.
   1  11 -23     12.     19.
  -1  11  23     37.     42.
  -1  12   0    164.     36.
   1  12   0    199.     42.
  -1  12   0    197.     70.
   1 -12   0    269.     18.
  -1 -12   0    177.     27.
  -1  12   0    188.     22.
   1  12   0    207.     51.
  -1 -12   0    203.     44.
  -1  12   0    167.     22.
   1  12   0    183.     14.
   1 -12   0    199.     44.
  -1 -12   0    184.     25.
   1 -12  -1   2303.    123.
   1  12   1   2240.    165.
   1 -12  -1   2453.    156.
  -1  12  -1   2342.     84.
  -1  12  -1   2472.    103.
  -1  12  -1   2420.    148.
  -1 -12   1   2417.    146.
   1  12   1   2263.    148.
  -1 -12   1   2332.    110.
  -1  12  -1   2382.    103.
   1  12   1   2320.     89.
  -1  12   1   2401.    109.
  -1  12   1   2376.    108.
   1  12  -1   2274.    111.
  -1 -12  -1   2465.    156.
   1 -12   1   2421.    149.
   1  12  -1   2378.     85.
  -1  12   1   2387.    113.
  -1  12   1   2415.    155.
   1  12  -1   2345.     82.
  -1 -12  -1   2469.    120.
  -1 -12  -1   2314.    120.
   1  12  -1   2361.    189.
   1 -12   1   2473.     92.
  -1  12  -2     82.     14.
   1 -12  -2     98.     21.
   1 -12  -2    120.     58.
  -1  12  -2     78.     30.
   1  12   2    103.     27.
   1  12   2    106.     15.
   1  12   2     91.     34.
  -1  12  -2     73.      9.
  -1 -12   2     82.     17.
  -1  12  -2     89.     14.
  -1 -12   2     75.     29.
  -1  12   2     89.     15.
  -1  12   2     84.     32.
   1 -12   2     87.     31.
   1  12  -2     75.      5.
   1  12  -2     59.     19.
   1  12  -2     65.      9.
  -1 -12  -2    118.     25.
  -1 -12  -2    106.     16.
   1  12  -2     69.     28.
  -1 -12  -2    119.     37.
  -1  12   2     78.     35.
   1 -12  -3    687.     50.
   1 -12  -3    532.     48.
  -1  12  -3    526.     15.
  -1  12  -3    525.     14.
   1 -12  -3    583.     71.
  -1  12  -3    506.     31.
  -1  12  -3    504.     57.
  -1  12  -3    540.     30.
  -1 -12   3    563.     35.
  -1 -12   3    531.     55.
   1  12   3    540.     60.
   1  12   3    551.     69.
   1  12   3    525.     36.
  -1  12   3    581.     45.
   1 -12   3    574.     57.
   1  12  -3    477.     63.
  -1  12   3    572.     71.
  -1  12   3    495.     41.
  -1 -12  -3    551.     39.
  -1 -12  -3    631.     60.
  -1 -12  -3    597.     72.
   1  12  -3    539.     52.
  -1  12  -4    183.     24.
   1 -12  -4    115.     43.
   1 -12  -4    118.     29.
   1  12   4     99.     22.
  -1 -12   4     86.     29.
   1  12   4    100.     41.
  -1  12  -4    157.     50.
  -1  12  -4    126.     15.
   1  12   4    223.     40.
   1 -12   4     86.     30.
  -1 -12  -4    -39.     44.
   1  12  -4    119.     43.
   1  12  -4    113.     15.
  -1 -12  -4    100.     44.
  -1 -12  -4    117.     38.
  -1  12   4     85.     44.
   1  12  -4    216.     22.
  -1  12   4    104.     27.
  -1 -12   5    397.     66.
   1 -12  -5    449.     49.
  -1  12  -5    406.     36.
  -1  12  -5    366.     46.
   1  12   5    449.     40.
  -1  12  -5    464.     37.
   1 -12  -5    615.    100.
   1 -12  -5    444.     69.
   1  12   5    465.     67.
   1  12   5    574.    104.
  -1  12   5    413.     72.
  -1  12   5    447.    106.
  -1 -12  -5    466.     42.
   1  12  -5    380.     53.
   1  12  -5    393.     40.
  -1 -12  -5    466.     66.
   1  12  -5    443.     39.
  -1 -12  -5    463.     70.
   1 -12   5    424.     45.
  -1  12   5    454.     47.
  -1  12  -6     67.     24.
   1 -12  -6     67.     38.
  -1  12  -6     73.      6.
   1  12   6     54.     37.
  -1  12  -6     84.      9.
   1  12   6     56.     38.
   1 -12  -6     47.     44.
  -1 -12   6     65.     21.
   1  12   6    142.     35.
  -1  12  -6     58.     12.
  -1  12  -6     62.     18.
   1 -12  -6     50.     37.
   1 -12   6     74.     22.
  -1  12   6     68.     26.
  -1 -12  -6     49.     67.
  -1 -12  -6     82.     39.
  -1  12   6     48.     61.
   1  12  -6     61.     17.
   1  12  -6     58.     21.
  -1 -12  -6     68.     39.
   1  12  -6     56.     18.
  -1  12   6     55.     26.
  -1  12  -7    767.     34.
   1  12   7    771.     92.
   1 -12  -7    832.    144.
  -1  12  -7    723.     53.
   1 -12  -7    853.     72.
   1  12   7    786.     90.
  -1 -12   7    802.     52.
   1 -12  -7    870.     94.
  -1  12  -7    696.     35.
  -1  12  -7    739.     36.
   1  12   7    592.    138.
  -1  12   7    864.     71.
   1 -12   7    804.     50.
   1 -12   7    791.     54.
   1  12  -7    785.     66.
  -1  12   7    800.     70.
  -1 -12  -7    880.     68.
  -1 -12  -7    879.     94.
   1  12  -7    835.     57.
   1  12  -7    775.     48.
  -1  12   7    777.     91.
  -1 -12  -7    971.    110.
  -1  12  -8     30.     16.
  -1  12  -8     22.      9.
   1  12   8     34.     22.
   1 -12  -8     13.     33.
  -1  12  -8     49.      8.
   1  12   8     22.     32.
  -1  12  -8     20.     11.
   1  12   8     67.     32.
   1 -12  -8    -18.     36.
   1 -12  -8     49.     25.
  -1 -12   8     20.     14.
   1  12  -8     39.     23.
   1 -12   8     27.     10.
   1 -12   8     31.     25.
  -1  12   8     34.     33.
  -1 -12  -8     32.     23.
   1  12  -8     28.     20.
  -1  12   8     -3.     28.
  -1  12   8     26.     41.
   1  12  -8     55.     13.
  -1 -12  -8   -114.     67.
  -1 -12  -8     38.     55.
  -1  12  -9    615.     41.
   1  12   9    625.    134.
  -1 -12   9    597.     52.
  -1  12  -9    587.     30.
  -1  12  -9    577.     32.
   1 -12  -9    659.    107.
   1 -12  -9    697.    101.
   1  12   9    635.     83.
   1  12   9    596.     62.
  -1  12  -9    535.     28.
   1 -12  -9    616.     84.
  -1 -12   9    514.     16.
  -1 -12  -9    614.    116.
   1 -12   9    603.     47.
   1 -12   9    626.     40.
   1  12  -9    582.     64.
  -1 -12  -9    602.     88.
   1  12  -9    598.     41.
   1  12  -9    577.     32.
  -1  12   9    631.     84.
   1  12  -9    522.     16.
  -1  12   9    571.    110.
  -1 -12  -9    616.     64.
  -1  12   9    658.     69.
  -1  12 -10    257.     32.
  -1  12 -10    173.     31.
  -1  12 -10    133.     16.
   1  12  10    233.     55.
   1  12  10    158.     39.
   1  12  10    135.     52.
   1 -12 -10    136.     44.
  -1 -12  10    109.     12.
   1 -12 -10     26.    122.
   1 -12 -10    138.     52.
  -1  12 -10    111.     25.
   1 -12  10    129.     19.
  -1  12  10    120.     85.
  -1 -12 -10    145.     55.
   1  12 -10    107.     39.
   1 -12  10    113.     29.
  -1  12  10    155.     43.
  -1 -12 -10    417.     77.
   1  12 -10    275.     30.
   1  12 -10    139.     22.
   1  12 -10    121.     13.
  -1  12  10    226.     47.
  -1 -12 -10    141.     40.
  -1  12 -11    118.     17.
  -1  12 -11     93.     28.
  -1  12 -11    124.     16.
  -1  12 -11    122.     34.
   1 -12 -11    131.     46.
   1  12  11    148.     54.
   1  12  11    120.     40.
   1  12  11    120.     52.
   1 -12 -11     97.     63.
  -1 -12  11    106.     16.
   1 -12 -11    131.     52.
   1  12 -11    107.     42.
   1 -12  11    105.     31.
  -1  12  11    153.     46.
   1 -12  11    152.     26.
  -1 -12 -11    128.     42.
  -1 -12 -11    150.     55.
  -1 -12 -11     93.    114.
   1  12 -11    122.     14.
  -1  12  11    118.     69.
   1  12 -11    134.     17.
   1  12 -11    131.     15.
  -1  12  11    160.     85.
   1  12 -11    157.     27.
  -1  12 -12     62.     26.
   1 -12 -12    103.     41.
   1  12  12     83.     60.
  -1  12 -12     71.     11.
   1 -12 -12    100.     56.
  -1 -12  12     66.     10.
  -1  12 -12     64.     20.
   1  12  12     97.     48.
   1 -12 -12     78.     45.
  -1  12 -12     59.     15.
   1  12  12     91.     44.
  -1 -12 -12     88.     61.
   1 -12  12     64.     18.
   1 -12  12     45.     18.
  -1  12  12    109.     41.
  -1 -12 -12     27.     65.
   1  12 -12     58.      8.
  -1  12  12     77.     72.
   1  12 -12     95.     14.
   1  12 -12     77.     23.
  -1 -12 -12     71.     46.
  -1  12  12     76.     39.
   1  12 -12     71.     24.
   1  12 -12     69.     10.
   1  12  13    316.     72.
  -1 -12  13    252.     20.
  -1  12 -13    236.     22.
   1 -12 -13    305.     72.
   1 -12 -13    331.     67.
   1  12  13    417.     78.
  -1  12 -13    275.     30.
   1  12  13    298.     96.
   1 -12 -13    458.     91.
  -1  12 -13    296.     41.
  -1  12 -13    311.     36.
  -1  12  13    293.     71.
  -1 -12 -13    321.    100.
   1 -12  13    249.     24.
  -1  12  13    306.    108.
   1 -12  13    296.     31.
  -1  12  13    329.     63.
  -1 -12 -13    364.     99.
   1  12 -13    296.     42.
   1  12 -13    298.     59.
  -1 -12 -13    272.    120.
   1  12 -13    293.     27.
  -1  12 -14    570.     77.
  -1  12 -14    363.     33.
   1 -12 -14    533.    109.
   1 -12 -14    328.    123.
   1  12  14    419.     71.
  -1 -12  14    319.     26.
   1  12  14    396.    127.
   1  12  14    435.     93.
   1 -12 -14    340.    130.
   1 -12  14    372.     32.
  -1 -12 -14    385.     85.
   1 -12  14    340.     55.
   1  12 -14    326.     80.
   1  12 -14    392.     45.
   1  12 -14    332.     35.
  -1  12  14    341.    115.
  -1 -12 -14    465.    120.
  -1 -12 -14    516.    115.
  -1  12  14    344.    126.
  -1  12  14    378.     79.
  -1  12 -15    241.     70.
   1 -12 -15    208.     73.
  -1  12 -15    269.     31.
   1  12  15    278.     83.
   1 -12 -15    414.    101.
  -1 -12  15    231.     37.
   1  12  15    307.     73.
   1 -12 -15    255.    115.
   1  12  15    257.     66.
   1 -12  15    298.     31.
  -1  12  15    301.     71.
  -1 -12 -15    340.    112.
   1 -12  15    257.     34.
  -1 -12 -15    246.    111.
   1  12 -15    253.     49.
  -1  12  15    255.     69.
  -1  12  15    346.     73.
   1  12 -15    286.     41.
  -1 -12 -15    262.     78.
   1  12 -15    240.     34.
   1  12  16    579.     89.
   1 -12 -16    461.     92.
   1 -12 -16    508.    146.
  -1  12 -16    374.     60.
   1  12  16    519.     85.
  -1 -12  16    401.     35.
   1  12  16    559.    103.
   1 -12 -16    530.    126.
  -1  12 -16    459.     61.
  -1 -12 -16    537.     88.
  -1  12  16    500.     93.
   1  12 -16    482.     81.
   1 -12  16    463.     42.
   1 -12  16    420.     68.
  -1  12  16    520.     88.
  -1  12  16    473.     88.
   1  12 -16    419.     47.
   1  12 -16    406.     96.
  -1 -12 -16    494.    138.
  -1 -12 -16    496.     96.
  -1  12 -17    127.     38.
   1  12  17    103.     54.
   1 -12 -17     97.     97.
   1 -12 -17     78.     82.
   1  12  17     97.     55.
  -1 -12  17    116.     21.
  -1  12 -17    126.     26.
   1  12  17      0.     67.
   1 -12  17    124.     40.
   1 -12  17    121.     28.
  -1  12  17    148.     91.
  -1 -12 -17    146.     97.
  -1 -12 -17    157.     57.
  -1 -12 -17     70.     89.
  -1  12  17    119.     60.
   1  12 -17    114.     41.
   1  12 -17    104.     20.
  -1  12  17    119.     54.
   1 -12 -18     -6.     58.
  -1  12 -18      7.     15.
   1  12  18     11.     54.
  -1  12 -18     12.     23.
   1  12  18     19.     40.
   1 -12 -18    -23.     35.
   1 -12 -18     -2.     51.
  -1 -12  18      8.     20.
   1  12  18     13.     32.
  -1  12  18     55.     50.
  -1 -12 -18     -1.     54.
  -1  12  18     14.     33.
  -1 -12 -18     20.     35.
  -1 -12 -18      9.     36.
   1  12 -18      8.     12.
   1 -12  18     27.     16.
  -1  12  18     18.     60.
   1  12 -18      4.     25.
   1 -12  18     -2.     24.
  -1  12 -19     35.     38.
   1  12  19     13.     38.
  -1 -12  19    -11.     20.
   1 -12 -19      1.     50.
   1  12  19    -23.     33.
  -1  12 -19     -1.     15.
   1  12  19     17.     46.
   1 -12 -19     10.     32.
   1 -12 -19     -3.     56.
   1 -12  19     -5.     16.
  -1  12  19     -1.     46.
   1 -12  19     13.     15.
  -1  12  19     22.     35.
   1  12 -19     19.     25.
  -1 -12 -19     12.     34.
   1  12 -19     10.     12.
  -1 -12 -19      2.     54.
  -1  12  19     35.     32.
  -1 -12 -19     -3.     33.
   1  12  20     24.     39.
  -1  12 -20     34.     21.
  -1  12 -20     30.     34.
   1  12  20     34.     55.
   1  12  20     45.     45.
   1 -12 -20     35.     79.
   1  12  20     -3.     38.
  -1 -12  20     39.     19.
   1 -12 -20      0.     43.
   1 -12 -20      1.     71.
   1 -12  20     33.     23.
   1 -12  20     24.     21.
  -1  12  20     48.     50.
  -1  12  20     40.     45.
  -1 -12 -20     -3.     77.
   1  12 -20     -2.     35.
   1  12 -20     19.     27.
  -1 -12 -20     52.     47.
  -1  12  20     63.     39.
  -1  12 -21     51.     46.
   1 -12 -21      0.    152.
  -1  12 -21     70.     46.
   1  12  21     -2.     48.
   1  12  21    132.    114.
   1  12  21    106.     49.
  -1 -12  21     -1.     32.
  -1 -12  21     64.     26.
   1 -12 -21    166.     63.
   1  12  21    115.     60.
   1 -12 -21    -11.     54.
  -1  12  21    141.     49.
  -1  12  21    113.     65.
  -1  12  21    148.     60.
  -1 -12 -21    196.     62.
   1  12 -21     68.     37.
  -1 -12 -21      0.    100.
   1  12 -21    103.     77.
   1 -12  21     93.     30.
   1 -12  21     89.     48.
   1 -12 -22     59.     48.
  -1  12 -22     30.     35.
  -1  12 -22     37.     22.
   1  12  22      5.     36.
  -1 -12  22     22.     20.
  -1 -12  22    -20.     26.
   1  12  22     18.     36.
   1  12  22     45.     74.
   1 -12 -22     -3.    116.
   1 -12 -22      4.     66.
   1  12  22     12.     53.
   1 -12  22     27.     38.
  -1 -12 -22     25.     48.
   1 -12  22     17.     23.
  -1  12  22      1.     36.
  -1  12  22     16.     46.
  -1  12  22     26.     81.
   1  12 -22     65.     38.
  -1 -12 -22      4.     75.
   1  12 -22     31.     17.
  -1  12 -23     15.     69.
   1  12  23     59.     41.
  -1 -12  23      9.     30.
   1  12  23     -1.     66.
   1  12  23     75.     54.
   1 -12 -23      2.     46.
  -1 -12  23     39.     24.
   1 -12 -23      0.     81.
   1  12  23     32.     62.
   1 -12 -23     33.     56.
  -1  12 -23     33.     26.
   1 -12  23     61.     27.
   1 -12  23     15.     45.
  -1 -12 -23     -4.     88.
  -1 -12 -23     68.     90.
   1  12 -23     27.     45.
  -1  12  23     70.     53.
  -1  12  23     27.     65.
  -1  12  23     40.     57.
   1  13   0   1693.    174.
  -1 -13   0   1648.     86.
   1 -13   0   1604.     79.
  -1 -13   0   1639.    124.
  -1  13   0   1676.     81.
   1  13   0   1719.     74.
   1  13   0   1533.    104.
  -1  13   0   1661.     60.
  -1  13   0   1665.     79.
   1 -13   0   1647.    125.
  -1  13   0   1618.    126.
  -1 -13   0   1725.     68.
   1 -13  -1    230.     38.
  -1  13  -1    297.     40.
  -1  13  -1    323.     23.
  -1 -13   1    323.     45.
   1  13   1    298.     22.
  -1  13  -1    309.     26.
   1 -13  -1    290.     57.
  -1 -13   1    285.     52.
   1  13   1    320.     55.
   1  13  -1    409.     44.
  -1 -13  -1    308.     37.
   1  13  -1    278.     21.
  -1  13   1    287.     47.
   1 -13   1    367.     84.
   1  13  -1    292.     23.
  -1 -13  -1    315.     36.
  -1  13   1    281.     91.
  -1  13   1    271.     23.
  -1 -13  -1    316.     57.
   1  13  -1    329.     50.
   1 -13   1    290.     15.
  -1  13   1    274.     45.
   1  13   2   1332.    113.
   1  13   2   1348.     61.
  -1  13  -2   1340.     63.
   1 -13  -2   1331.     79.
  -1  13  -2   1439.    153.
   1 -13  -2   1368.    116.
   1 -13  -2   1300.     99.
  -1 -13   2   1377.     69.
  -1 -13   2   1406.    102.
  -1  13  -2   1408.     62.
   1  13   2   1188.    101.
  -1  13  -2   1299.     44.
   1  13  -2   1336.     97.
  -1  13   2   1313.     74.
  -1 -13  -2   1418.     68.
   1  13  -2   1347.     51.
  -1 -13  -2   1330.     87.
  -1  13   2   1310.     63.
  -1 -13  -2   1356.    117.
   1  13  -2   1550.     84.
   1  13  -2   1385.     45.
  -1  13   2   1261.    115.
   1 -13   2   1448.    149.
   1 -13  -3   1098.     73.
   1  13   3   1269.    107.
   1  13   3   1353.    145.
  -1 -13   3   1196.     86.
  -1  13  -3   1158.     91.
   1 -13  -3   1107.     74.
   1 -13  -3   1211.    109.
  -1  13  -3   1190.     51.
  -1 -13   3   1121.     58.
  -1  13  -3   1063.     26.
   1  13   3   1164.     59.
  -1  13  -3   1155.     53.
   1  13  -3   1156.    123.
  -1 -13  -3   1141.     62.
   1  13  -3   1131.     99.
  -1  13   3   1100.     87.
  -1  13   3   1119.     99.
   1 -13   3   1227.    130.
  -1 -13  -3   1198.     85.
  -1  13   3   1198.    109.
  -1 -13  -3   1218.    109.
   1  13   4     71.     32.
   1  13   4     64.     18.
   1  13   4     51.     38.
  -1 -13   4     59.     26.
   1 -13  -4     50.     27.
  -1  13  -4     55.     19.
  -1  13  -4     51.     46.
   1 -13  -4     77.     24.
   1 -13  -4     75.     38.
  -1  13  -4     59.     12.
   1 -13   4     43.     43.
  -1 -13  -4     49.     31.
   1  13  -4     71.     24.
   1  13  -4     66.     19.
  -1  13   4     75.     23.
  -1  13   4     82.     38.
  -1 -13  -4     86.     38.
  -1  13   4     72.     34.
  -1 -13  -4     72.     19.
   1  13  -4     61.     13.
  -1 -13   5   2072.    158.
   1  13   5   2006.    137.
  -1  13  -5   1844.     92.
  -1  13  -5   1955.     78.
   1 -13  -5   2089.    138.
   1 -13  -5   1958.    160.
   1  13   5   1977.    137.
   1  13   5   2066.    156.
   1 -13  -5   2039.    157.
  -1  13  -5   1924.    118.
   1  13  -5   2039.     83.
   1  13  -5   2002.     96.
  -1  13   5   2014.    159.
  -1  13   5   1974.    156.
  -1 -13  -5   2078.    158.
   1  13  -5   1952.    147.
  -1 -13  -5   2040.    109.
  -1  13   5   1925.    108.
  -1 -13  -5   2193.    151.
   1 -13   5   1993.    160.
   1 -13  -6      3.     36.
  -1  13  -6      3.     13.
   1  13   6      9.     21.
   1  13   6     -7.     20.
  -1  13  -6     15.      9.
  -1  13  -6     -5.      9.
   1 -13  -6     24.     15.
   1  13   6      8.     20.
  -1 -13   6      2.     12.
  -1  13  -6     -1.      3.
  -1 -13  -6    -17.     21.
  -1  13   6    -13.     14.
  -1 -13  -6    -11.     22.
  -1  13   6    -13.     22.
   1  13  -6     12.     11.
   1 -13   6     -4.     21.
  -1  13   6     15.     14.
  -1 -13  -6     15.     13.
   1  13  -6     21.     16.
   1  13  -6     20.     11.
   1  13   7    297.     62.
   1  13   7    294.     61.
  -1  13  -7    235.     17.
  -1  13  -7    272.     20.
  -1  13  -7    274.     55.
  -1  13  -7    266.     18.
   1 -13  -7    294.     63.
   1 -13  -7    312.     63.
   1 -13  -7    271.     72.
  -1 -13   7    287.     33.
  -1  13  -7    228.     18.
   1  13   7    254.     55.
   1  13  -7    263.     30.
  -1 -13  -7    300.     41.
   1  13  -7    287.     35.
  -1  13   7    324.    101.
  -1  13   7    303.     44.
   1  13  -7    254.     29.
  -1  13   7    258.     45.
  -1 -13  -7    287.     64.
   1 -13   7    294.     36.
  -1 -13  -7    853.    114.
  -1  13  -8     81.     11.
   1 -13  -8     79.     32.
   1 -13  -8     80.     44.
  -1  13  -8     69.     14.
  -1 -13   8     59.     20.
   1  13   8    107.     29.
  -1  13  -8     70.     15.
   1  13   8     47.     44.
   1 -13  -8     74.     86.
  -1  13  -8     39.     36.
   1  13   8     97.     43.
   1  13  -8     67.     19.
  -1 -13  -8    105.     72.
  -1  13   8     99.     32.
   1  13  -8     71.     18.
   1 -13   8     82.     22.
  -1 -13  -8    121.     48.
  -1  13   8     77.     72.
   1 -13   8     89.     19.
   1  13  -8     75.     15.
  -1 -13  -8     93.     52.
  -1  13   8     33.     58.
  -1  13  -9    294.     19.
   1 -13  -9    368.     77.
   1  13   9    402.     72.
  -1 -13   9    377.     47.
  -1  13  -9    310.     32.
  -1  13  -9    375.     22.
   1 -13  -9    400.     74.
   1  13   9    371.    116.
   1 -13  -9    391.     57.
   1  13   9    401.     51.
  -1  13  -9    326.     54.
   1 -13   9    381.     34.
   1  13  -9    345.     33.
  -1 -13  -9    390.     87.
  -1 -13  -9    376.     81.
   1  13  -9    326.     28.
   1  13  -9    356.     31.
  -1  13   9    350.     95.
  -1  13   9    388.    116.
  -1 -13  -9    411.     76.
  -1  13   9    352.     56.
   1 -13   9    370.     35.
   1  13  10    100.     50.
   1  13  10    117.     37.
   1  13  10    116.     51.
   1 -13 -10    122.     55.
  -1  13 -10     98.     15.
  -1  13 -10     95.     21.
   1 -13 -10    109.     83.
  -1  13 -10    139.     20.
   1 -13 -10    118.     67.
  -1  13 -10    120.     20.
  -1 -13 -10    153.     61.
  -1 -13 -10    118.     54.
  -1 -13 -10    110.     37.
   1  13 -10     94.     21.
   1  13 -10    100.     15.
   1 -13  10     96.     31.
  -1  13  10     83.     84.
  -1  13  10     89.     64.
   1  13 -10     77.     23.
   1 -13  10    118.     16.
  -1  13  10    105.     41.
   1  13  11    305.     73.
  -1  13 -11    306.     27.
   1  13  11    335.     55.
   1  13  11    401.     74.
  -1  13 -11    289.     25.
   1 -13 -11    310.     61.
   1 -13 -11    332.     82.
  -1  13 -11    291.     22.
   1 -13 -11    316.     74.
  -1  13 -11    274.     23.
  -1 -13  11    272.     17.
  -1 -13 -11    372.     77.
   1  13 -11    288.     35.
  -1  13  11    336.     62.
  -1 -13 -11    297.     90.
   1  13 -11    279.     16.
   1  13 -11    318.     25.
   1 -13  11    319.     25.
  -1  13  11    335.    117.
   1  13 -11    298.     20.
   1 -13  11    310.     26.
  -1  13  11    340.     59.
   1  13 -11    319.     53.
  -1 -13 -11    361.     57.
   1 -13 -12     51.     49.
   1  13  12     61.     80.
   1  13  12     75.     49.
   1  13  12     83.     60.
  -1 -13  12     73.     13.
  -1  13 -12     86.     15.
   1 -13 -12     56.     42.
  -1  13 -12     79.     13.
   1 -13 -12     78.     57.
  -1  13 -12     82.     19.
  -1  13 -12     89.     16.
   1  13 -12     58.      9.
   1  13 -12     86.     23.
   1 -13  12     81.     13.
  -1 -13 -12    130.     52.
  -1 -13 -12     93.     39.
  -1  13  12     94.     42.
   1  13 -12     75.     12.
   1  13 -12     77.     24.
  -1  13  12     83.     49.
   1  13 -12     84.     12.
  -1  13  12     78.     40.
  -1 -13 -12     76.     64.
   1 -13  12     68.     16.
   1  13  13    242.    110.
   1  13  13    352.     72.
   1  13  13    265.     57.
  -1  13 -13    183.     16.
  -1  13 -13    220.     38.
   1 -13 -13    349.    141.
  -1  13 -13    240.     23.
   1 -13 -13    258.     68.
  -1  13 -13    270.     49.
   1 -13 -13    267.     61.
   1  13 -13    184.     20.
  -1 -13 -13    378.    157.
   1  13 -13    287.     36.
  -1 -13 -13    287.     57.
   1  13 -13    237.     52.
   1 -13  13    181.     16.
   1 -13  13    216.     39.
  -1  13  13    223.     68.
  -1  13  13    310.    100.
  -1  13  13    215.     60.
   1  13  14     28.     35.
  -1  13 -14     27.      6.
   1  13  14    157.     73.
   1  13  14     30.     42.
   1 -13 -14     46.     39.
  -1  13 -14     76.     31.
   1 -13 -14     18.     43.
   1 -13 -14     83.     88.
  -1  13 -14     37.     21.
  -1  13 -14     30.     16.
  -1 -13  14     37.      9.
  -1 -13 -14     57.     36.
  -1 -13 -14    171.    100.
   1  13 -14     28.     21.
   1  13 -14     28.     36.
   1 -13  14     44.     15.
  -1  13  14     28.     42.
  -1  13  14     57.     36.
   1 -13  14     38.     10.
  -1  13  14     40.     39.
   1  13 -14     41.     13.
  -1 -13 -14     48.     45.
   1  13  15     61.     40.
  -1  13 -15     32.     18.
   1  13  15     55.     46.
  -1  13 -15     42.     23.
   1 -13 -15     55.     47.
   1 -13 -15     54.     99.
   1 -13 -15     52.     44.
  -1  13 -15     36.     16.
  -1 -13  15     52.     18.
   1  13  15     59.     50.
  -1 -13 -15     57.     66.
   1  13 -15     49.     16.
  -1 -13 -15     46.     41.
  -1 -13 -15     48.     49.
   1  13 -15     55.     26.
   1 -13  15     38.     18.
  -1  13  15     64.     46.
  -1  13  15     66.     43.
  -1  13  15     46.     42.
   1  13 -15     73.     23.
   1  13  16      0.     70.
   1 -13 -16    136.    137.
   1  13  16    180.     63.
  -1 -13  16    103.     28.
  -1  13 -16    153.     37.
  -1  13 -16    145.     34.
  -1  13 -16    149.     27.
   1 -13 -16    187.     65.
   1 -13 -16    203.     62.
   1  13  16    153.     56.
  -1 -13 -16    182.     92.
  -1 -13 -16    131.     68.
  -1 -13 -16    198.     58.
   1  13 -16     70.     62.
   1 -13  16    155.     26.
  -1  13  16    147.     58.
  -1  13  16    142.     61.
   1  13 -16    126.     25.
  -1  13  16    171.     63.
   1  13  17      3.     78.
  -1  13 -17     31.     24.
   1 -13 -17     45.     96.
   1  13  17     67.     40.
   1 -13 -17     55.     42.
  -1 -13  17     30.     13.
  -1  13 -17     33.     16.
   1 -13 -17     27.     44.
   1  13  17     20.     64.
  -1 -13 -17      1.     65.
  -1 -13 -17     55.     40.
  -1 -13 -17     21.     74.
   1 -13  17     -6.     16.
   1 -13  17     51.     28.
   1  13 -17     37.     18.
  -1  13  17     24.     42.
  -1  13  17      1.     40.
  -1  13  17     51.     64.
   1  13 -17     40.     27.
   1  13  18     51.     51.
   1  13  18     88.     43.
   1  13  18     40.     69.
  -1 -13  18     29.     15.
   1 -13 -18     60.     46.
   1 -13 -18      1.     46.
  -1  13 -18     21.     45.
   1 -13 -18     -1.    110.
  -1  13 -18     40.     29.
  -1 -13 -18      3.     72.
  -1 -13 -18     66.     46.
   1  13 -18     35.     50.
   1 -13  18     45.     20.
   1 -13  18     33.     18.
   1  13 -18     23.     21.
  -1  13  18     58.     77.
  -1 -13 -18     -1.     48.
  -1  13  18     41.     43.
  -1  13 -19     31.     31.
   1  13  19     31.     46.
   1  13  19     19.     55.
   1  13  19     22.     43.
  -1  13 -19     40.     20.
   1 -13 -19     -4.     72.
   1 -13 -19     42.     50.
   1 -13 -19      1.     48.
  -1 -13  19     32.     26.
   1 -13  19     50.     20.
  -1 -13 -19      8.     49.
  -1 -13 -19      1.     78.
   1  13 -19     32.     34.
   1 -13  19     31.     22.
  -1  13  19     47.     47.
   1  13 -19     34.     15.
  -1  13  19     95.     44.
  -1  13  19     63.     50.
  -1 -13 -19     81.     48.
   1  13  20     27.     40.
   1  13  20      0.     34.
   1  13  20     13.     36.
  -1 -13  20     11.     23.
   1  13  20     34.     48.
   1 -13 -20     57.     44.
  -1  13 -20      4.     28.
   1 -13 -20      2.     40.
  -1  13 -20     -3.     28.
   1 -13 -20      3.     63.
  -1 -13 -20     -2.     68.
  -1 -13 -20     55.     41.
   1 -13  20     13.     30.
  -1  13  20      4.     44.
  -1  13  20     52.     36.
  -1  13  20     42.     39.
   1 -13  20     12.     18.
   1  13 -20      0.     29.
   1  13  21     38.     40.
   1  13  21     52.     48.
   1  13  21     -1.     40.
   1  13  21     38.     91.
  -1  13 -21     33.     21.
   1 -13 -21      0.     72.
   1 -13 -21     20.     51.
   1 -13 -21     -2.     46.
  -1  13 -21     16.     33.
  -1 -13 -21     43.     80.
  -1 -13 -21     -1.     78.
   1  13 -21     54.     58.
  -1  13  21     72.     48.
  -1  13  21     14.     52.
   1 -13  21     32.     22.
  -1  13  21     38.     40.
   1 -13  21     24.     36.
   1  13  22     47.     94.
   1  13  22      1.     48.
   1  13  22     56.     68.
   1  13  22    120.     77.
  -1  13 -22     41.     67.
  -1  13 -22     52.     25.
   1 -13 -22      1.     86.
   1 -13 -22     -2.     88.
   1 -13 -22     87.     63.
  -1 -13 -22      1.     95.
  -1 -13 -22     96.    100.
   1 -13  22     47.     45.
  -1  13  22    102.     48.
  -1  13  22     64.     59.
   1  13 -22     57.     46.
   1 -13  22     66.     28.
  -1  13  22     86.    101.
   1  14   0    142.     42.
   1  14   0    131.     14.
  -1 -14   0    137.     24.
  -1 -14   0    142.     45.
   1 -14   0    136.     45.
  -1  14   0    130.     21.
  -1  14   0    130.     33.
  -1  14   0    178.     22.
  -1  14   0    141.     46.
   1 -14   0    107.     21.
   1  14   0    372.     57.
   1  14   0    133.     20.
  -1 -14   1    353.     57.
  -1 -14   1    323.     31.
   1  14   1    415.     60.
   1  14   1    360.     34.
   1  14   1    682.     80.
  -1  14  -1    343.     26.
  -1  14  -1    382.     23.
  -1  14  -1    405.     59.
   1 -14  -1    328.     63.
  -1  14  -1    327.     43.
   1 -14  -1    283.     26.
   1  14  -1    279.     25.
   1  14  -1    297.     15.
  -1 -14  -1    335.     25.
  -1 -14  -1    331.     59.
  -1 -14  -1    383.     62.
   1  14  -1    686.     69.
   1  14  -1    289.     55.
  -1  14   1    344.     37.
  -1  14   1    399.    100.
   1 -14   1    343.     58.
   1 -14   1    301.     23.
  -1  14   1    318.     32.
  -1  14   1    315.     32.
   1  14   2    715.     70.
   1  14   2    694.    132.
  -1 -14   2    717.     75.
  -1 -14   2    732.     63.
   1  14   2    726.     57.
  -1  14  -2    706.    122.
  -1  14  -2    678.     57.
   1 -14  -2    811.     89.
   1 -14  -2    712.     68.
  -1  14  -2    723.     25.
  -1  14  -2    701.     38.
  -1  14  -2    670.     27.
  -1  14   2    879.     64.
  -1 -14  -2    778.     44.
   1  14  -2    691.     22.
   1  14  -2    635.     30.
  -1 -14  -2    738.     92.
  -1 -14  -2    751.     89.
   1  14  -2    724.    114.
   1  14  -2    935.     90.
   1 -14   2    751.     77.
  -1  14   2    803.     75.
  -1  14   2    742.     88.
   1  14   3    417.    113.
  -1 -14   3    408.     57.
  -1 -14   3    436.     48.
   1 -14  -3    451.     68.
  -1  14  -3    418.     40.
  -1  14  -3    410.     60.
   1  14   3    390.     57.
  -1  14  -3    421.     27.
   1  14   3    443.     51.
   1 -14  -3    443.     44.
   1 -14  -3    455.     73.
  -1 -14  -3    464.     53.
   1  14  -3    374.     64.
   1  14  -3    421.     55.
  -1 -14  -3    445.     37.
  -1 -14  -3    534.     75.
  -1  14   3    436.     43.
  -1  14   3    416.     73.
  -1  14   3    433.     55.
   1 -14   3    448.     59.
   1  14   4   1043.    135.
   1  14   4    963.     83.
   1  14   4    926.    160.
  -1 -14   4    937.    118.
   1 -14  -4    966.     71.
  -1  14  -4    928.    124.
   1 -14  -4   1076.    165.
  -1  14  -4    937.     42.
  -1  14  -4    888.     56.
   1 -14  -4    978.     75.
  -1 -14  -4    966.    108.
  -1  14   4   1026.     99.
  -1 -14  -4    969.     61.
   1  14  -4    937.     76.
  -1 -14  -4    972.     86.
   1  14  -4    885.     57.
  -1  14   4   1010.    107.
  -1  14   4    983.     61.
   1 -14   4    933.     83.
   1  14  -4   1000.     46.
  -1 -14   5    306.     46.
   1  14   5    283.     68.
   1  14   5    324.     57.
  -1  14  -5    278.     20.
   1 -14  -5    292.     70.
   1 -14  -5    296.     55.
  -1  14  -5    478.     33.
   1  14   5    288.     55.
   1 -14  -5    353.     44.
  -1  14   5    320.     42.
   1  14  -5    323.     23.
   1  14  -5    301.     42.
   1  14  -5    329.     33.
  -1 -14  -5    264.    101.
  -1  14   5    328.     42.
  -1 -14  -5    276.     37.
  -1  14   5    320.     71.
  -1 -14  -5    281.     69.
   1 -14   5    309.     46.
  -1 -14   6    268.     41.
   1  14   6    280.     67.
   1  14   6    286.     38.
  -1  14  -6    288.     19.
   1  14   6    393.     97.
   1 -14  -6    292.     71.
   1 -14  -6    292.     68.
  -1  14  -6    284.     28.
   1 -14  -6    365.     61.
  -1  14  -6    277.     44.
  -1 -14  -6    281.     40.
  -1 -14  -6    249.     65.
   1  14  -6    249.     47.
   1  14  -6    269.     33.
  -1 -14  -6    279.     69.
   1  14  -6    276.     60.
  -1  14   6    318.     69.
  -1  14   6    285.     44.
   1 -14   6    289.     43.
  -1  14   6    303.     44.
   1  14   7   1226.     85.
   1  14   7   1151.    112.
   1  14   7   1266.    129.
   1 -14  -7   1248.    118.
  -1  14  -7   1205.     64.
   1 -14  -7   1359.    133.
  -1  14  -7   1148.    121.
  -1  14  -7   1156.     60.
  -1 -14   7   1302.    113.
   1 -14  -7   1318.    100.
   1  14  -7   1107.     93.
   1  14  -7   1255.     59.
   1  14  -7   1216.     76.
  -1 -14  -7   1303.    131.
  -1 -14  -7   1288.    201.
  -1 -14  -7   1213.    125.
   1 -14   7   1214.     83.
  -1  14   7   1232.     95.
  -1  14   7   1371.    133.
  -1  14   7   1330.    139.
   1  14   8    557.     81.
   1  14   8    638.     93.
   1  14   8    610.     61.
  -1  14  -8    529.     27.
  -1  14  -8    591.     29.
  -1  14  -8    604.     52.
  -1  14  -8    597.     28.
   1 -14  -8    620.    107.
   1 -14  -8    633.     96.
  -1  14  -8    580.     42.
   1 -14  -8    571.     89.
  -1 -14   8    602.     49.
   1  14  -8    566.     45.
   1  14  -8    590.     36.
  -1 -14  -8    653.    154.
   1  14  -8    566.     42.
  -1  14   8    581.     94.
  -1  14   8    650.     69.
  -1 -14  -8    567.    152.
   1 -14   8    621.     77.
  -1 -14  -8    604.     64.
  -1 -14   9   1036.     83.
   1  14   9   1007.     84.
  -1  14  -9    986.     49.
  -1  14  -9    929.     51.
   1 -14  -9   1037.     93.
  -1  14  -9    850.     45.
   1 -14  -9   1039.    125.
   1 -14  -9   1121.    187.
  -1  14  -9    923.     64.
   1  14   9   1019.    106.
   1  14   9   1094.    185.
   1  14  -9    899.     58.
   1  14  -9    964.     55.
  -1 -14  -9   1002.    126.
   1  14  -9   1031.     53.
  -1 -14  -9   1013.     88.
  -1 -14  -9    986.    127.
  -1  14   9   1092.    122.
  -1  14   9   1066.     93.
   1 -14   9    898.     44.
   1 -14   9    990.     64.
  -1  14   9   1030.     91.
   1  14  10    211.     55.
   1  14  10    188.     96.
   1  14  10    210.     41.
   1 -14 -10    195.     61.
  -1 -14  10    166.     21.
  -1  14 -10    102.     20.
  -1  14 -10    119.     23.
   1 -14 -10    233.     64.
   1 -14 -10    151.     46.
  -1  14 -10    137.     22.
  -1  14 -10    105.     38.
   1 -14  10    127.     16.
   1  14 -10    145.     19.
   1  14 -10    137.     24.
   1  14 -10    162.     23.
  -1 -14 -10    201.     42.
  -1 -14 -10    206.     66.
  -1 -14 -10    184.     63.
  -1  14  10    221.     44.
   1 -14  10    126.     24.
  -1  14  10    178.     60.
  -1  14  10    209.     71.
   1  14  11    171.     44.
   1  14  11    164.     95.
   1  14  11    126.    102.
  -1  14 -11    138.     34.
  -1  14 -11    165.     24.
   1 -14 -11    174.     64.
  -1  14 -11    150.     28.
  -1  14 -11    142.     16.
   1 -14 -11    134.    109.
   1 -14 -11    187.     50.
   1  14 -11    149.     26.
   1  14 -11    161.     23.
   1  14 -11    179.     26.
  -1 -14 -11    176.     74.
  -1 -14 -11    166.     67.
   1  14 -11    192.     27.
  -1  14  11    176.     49.
  -1  14  11    216.     48.
   1 -14  11    107.     34.
   1 -14  11    164.     17.
  -1  14  11    198.     64.
  -1 -14 -11     94.    118.
   1  14  12     71.     58.
   1  14  12     87.     48.
   1 -14 -12    -15.     56.
   1  14  12     83.     46.
  -1  14 -12     49.     13.
   1 -14 -12     74.     65.
  -1  14 -12     59.     19.
  -1  14 -12     53.     13.
   1 -14 -12     62.     48.
  -1  14 -12     54.     25.
   1  14 -12     72.     33.
  -1 -14 -12     45.     60.
  -1 -14 -12     90.     60.
  -1 -14 -12     58.     51.
   1  14 -12     67.     16.
   1  14 -12     80.     34.
   1  14 -12     66.     13.
   1 -14  12     62.     14.
  -1  14  12     56.     38.
  -1  14  12     70.     49.
  -1  14  12     81.     40.
   1 -14  12     50.     21.
   1 -14 -13    109.     62.
   1  14  13    112.     52.
   1  14  13     75.     53.
   1  14  13    100.     42.
  -1  14 -13     88.     11.
  -1  14 -13     87.     19.
  -1  14 -13     87.     14.
  -1  14 -13     85.     16.
   1 -14 -13     96.     71.
  -1  14  13     67.     69.
   1  14 -13     63.      7.
   1  14 -13     60.     11.
  -1 -14 -13    101.     66.
   1  14 -13    128.     25.
   1  14 -13     71.     10.
   1  14 -13     99.     23.
  -1 -14 -13    135.     91.
  -1 -14 -13     60.     66.
  -1  14  13    111.     74.
   1 -14  13     94.     16.
  -1  14  13    120.     53.
   1 -14  13     75.     12.
   1  14  14    -97.     51.
   1  14  14      6.     30.
  -1 -14  14      1.      8.
  -1  14 -14     10.     12.
  -1  14 -14      2.      7.
  -1  14 -14      4.      8.
   1 -14 -14      8.     26.
   1 -14 -14    -28.     37.
   1 -14 -14     -1.     31.
  -1  14 -14      3.     10.
   1  14  14      0.     24.
   1  14 -14     17.     14.
  -1  14  14     -3.     25.
  -1 -14 -14     32.     32.
  -1 -14 -14     26.     39.
  -1 -14 -14      6.     39.
   1 -14  14      5.      9.
   1 -14  14      4.      9.
  -1  14  14    -16.     27.
  -1  14  14      8.     31.
   1  14 -14      6.      7.
   1  14 -14      6.     23.
  -1 -14  15     38.     15.
   1  14  15     69.     40.
  -1  14 -15     54.     23.
   1  14  15     64.     49.
   1  14  15     69.     50.
  -1  14 -15     40.     20.
  -1  14 -15     41.     27.
   1 -14 -15    101.     60.
   1 -14 -15     63.     45.
   1 -14 -15     45.     49.
   1  14 -15     36.     13.
  -1 -14 -15     52.     52.
  -1 -14 -15     75.     64.
   1  14 -15     65.     23.
   1  14 -15     57.     25.
  -1 -14 -15     58.     67.
  -1  14  15     73.     42.
  -1  14  15     74.     44.
   1 -14  15     53.     26.
  -1  14  15      0.     49.
   1  14  16      1.     75.
  -1 -14  16    131.     26.
   1  14  16    236.     71.
  -1  14 -16    188.     27.
   1  14  16    179.     61.
  -1  14 -16    199.     24.
  -1  14 -16    159.     54.
   1 -14 -16    190.     73.
   1 -14 -16    216.     92.
   1 -14 -16    246.     68.
   1  14 -16    201.     40.
   1  14 -16    149.     16.
  -1 -14 -16    191.     97.
   1 -14  16    199.     27.
  -1  14  16    247.     64.
  -1  14  16      0.     71.
  -1  14  16    253.     67.
  -1 -14 -16    234.     75.
  -1 -14 -16    267.    102.
  -1  14 -17     20.     20.
   1  14  17     13.     56.
  -1 -14  17     14.      9.
   1 -14 -17     16.     37.
  -1  14 -17      1.     32.
   1 -14 -17     36.     40.
   1 -14 -17      0.     53.
   1  14  17     -2.     69.
   1  14  17     -4.     63.
  -1  14  17     -5.     35.
   1  14 -17      5.     22.
  -1 -14 -17      1.     94.
   1 -14  17     29.     23.
  -1  14  17     15.     38.
  -1 -14 -17     20.     58.
  -1 -14  18    106.     28.
   1  14  18    209.     62.
   1  14  18    139.     75.
  -1  14 -18    172.     25.
  -1  14 -18    115.     38.
   1 -14 -18     -2.     70.
   1 -14 -18      1.     95.
   1 -14 -18    185.     68.
   1  14  18     -1.     65.
  -1 -14 -18    214.    109.
  -1 -14 -18     -2.    170.
  -1  14  18      0.    107.
   1  14 -18    103.     67.
  -1 -14 -18      5.     73.
  -1  14  18    189.     64.
   1 -14  18    165.     27.
  -1  14  18    224.    111.
   1  14  19    133.     75.
   1 -14 -19    142.     68.
   1  14  19    114.     63.
   1  14  19     -2.     62.
   1 -14 -19      4.     68.
  -1  14 -19    132.     23.
  -1  14 -19    122.     39.
   1 -14 -19     -4.     98.
  -1 -14 -19    144.    108.
  -1 -14 -19     -3.     70.
   1 -14  19    115.     27.
   1  14 -19    105.     43.
  -1 -14 -19      4.    172.
  -1  14  19    140.     61.
  -1  14  19    187.     68.
  -1  14  19    155.     63.
   1  14  20    111.     73.
   1  14  20     49.     61.
   1  14  20     62.     57.
  -1  14 -20    135.     21.
   1 -14 -20     -1.     92.
   1 -14 -20     57.     65.
  -1  14 -20     67.     60.
  -1 -14 -20    119.     65.
  -1  14  20     74.     99.
  -1 -14 -20      0.    161.
   1  14 -20     91.     68.
  -1  14  20    107.     58.
  -1  14  20    117.     65.
   1 -14  20     45.     27.
  -1 -14 -20      0.     65.
   1  14  21     41.     49.
   1 -14 -21     55.     47.
   1  14  21     61.     43.
   1  14  21      2.     63.
   1 -14 -21      2.     66.
   1 -14 -21      0.     44.
  -1  14 -21    -18.     44.
   1  14  21     -9.     39.
  -1 -14 -21     42.     47.
   1  14 -21      8.     31.
  -1 -14 -21      0.    114.
  -1  14  21      9.     45.
  -1  14  21     42.     47.
  -1  14  21      7.     39.
   1 -14  21     22.     30.
   1 -15   0    915.     97.
   1  15   0    896.     37.
   1  15   0    927.     95.
  -1 -15   0    900.     98.
   1  15   0   1004.     73.
  -1  15   0    921.     52.
   1 -15   0    855.     51.
  -1  15   0    888.    101.
  -1  15   0    823.     75.
  -1  15   0    823.     50.
  -1 -15   0    932.     87.
   1  15   0    867.     53.
  -1 -15   1    994.     98.
   1  15   1    936.     44.
  -1  15  -1    894.     33.
  -1 -15   1    943.     58.
   1  15   1    992.     78.
   1  15   1    983.    103.
  -1  15  -1    986.    101.
   1 -15  -1    939.     50.
   1 -15  -1   1035.    160.
  -1  15  -1    971.     54.
  -1  15  -1    974.     70.
  -1  15   1    947.     60.
   1  15  -1    875.     38.
   1  15  -1    950.     43.
   1  15  -1   1302.    110.
  -1 -15  -1   1012.     68.
   1  15  -1    983.    143.
  -1 -15  -1   1005.    105.
  -1 -15  -1    986.     50.
   1 -15   1   1048.    100.
  -1  15   1    972.     81.
  -1  15   1    948.     61.
  -1  15   1    978.    107.
   1 -15   1    985.     45.
   1  15   2    953.     49.
  -1 -15   2   1025.     95.
  -1 -15   2    987.     56.
   1  15   2   1025.    107.
   1  15   2   1155.    126.
  -1  15  -2   1008.     52.
   1 -15  -2    980.    167.
   1 -15  -2    878.     57.
  -1  15  -2    942.     33.
  -1  15  -2    937.     25.
  -1  15  -2   1073.    100.
  -1  15  -2    983.     48.
   1  15  -2   1002.     93.
  -1 -15  -2    991.    109.
  -1 -15  -2    975.     73.
  -1 -15  -2    932.     73.
   1  15  -2   1002.     36.
   1 -15   2   1052.     97.
  -1  15   2    941.     63.
  -1  15   2    931.     51.
  -1  15   2    913.     63.
  -1  15   2   1048.    165.
   1  15  -2    926.     39.
   1  15  -2   1274.    104.
  -1 -15   3   1528.     96.
   1  15   3   1524.    138.
   1  15   3   1490.     74.
  -1 -15   3   1614.    166.
   1  15   3   1384.    115.
  -1  15  -3   1362.     83.
   1 -15  -3   1464.     93.
   1 -15  -3   1484.    212.
  -1  15  -3   1519.    123.
  -1  15  -3   1437.     63.
   1 -15  -3   1398.     86.
  -1 -15  -3   1633.    108.
   1  15  -3   1537.    115.
   1  15  -3   1754.    126.
  -1 -15  -3   1481.    105.
  -1 -15  -3   1575.    144.
   1 -15   3   1541.    119.
  -1  15   3   1557.    142.
  -1  15   3   1550.    123.
   1  15   4    965.     60.
  -1 -15   4   1062.    133.
   1  15   4    993.     90.
   1  15   4   1032.    115.
   1 -15  -4   1009.     75.
   1 -15  -4    998.    119.
   1 -15  -4   1008.    118.
  -1  15  -4    916.    134.
  -1  15  -4   1000.     59.
  -1  15  -4   1052.     60.
   1  15  -4   1073.     64.
  -1 -15  -4    998.    119.
   1  15  -4    995.    126.
   1  15  -4    927.    100.
  -1 -15  -4    971.     92.
  -1 -15  -4    867.     86.
  -1  15   4    922.     64.
  -1  15   4    967.     72.
  -1  15   4   1001.    117.
   1 -15   4   1050.     91.
   1  15   5   1358.     81.
  -1  15  -5   1384.    106.
   1  15   5   1448.    111.
  -1 -15   5   1467.    105.
   1 -15  -5   1407.    135.
   1 -15  -5   1441.    144.
  -1  15  -5   1279.     68.
  -1  15  -5   1341.     69.
   1 -15  -5   1352.    103.
   1  15   5   1454.    143.
  -1 -15  -5   1480.    145.
   1  15  -5   1446.     75.
   1  15  -5   1395.    100.
  -1 -15  -5   1368.     85.
  -1 -15  -5   1350.    114.
   1  15  -5   1428.     62.
  -1  15   5   1514.    143.
  -1  15   5   1407.     94.
   1 -15   5   1421.    151.
  -1  15   5   1365.     87.
  -1 -15   6   1284.     89.
   1  15   6   1231.    132.
   1  15   6   1215.     80.
   1  15   6   1183.    101.
   1 -15  -6   1144.    103.
   1 -15  -6   1240.     92.
   1 -15  -6   1203.    135.
  -1  15  -6   1118.     58.
  -1  15  -6   1153.     59.
  -1  15  -6   1128.     90.
   1  15  -6   1144.     68.
  -1 -15  -6   1115.    113.
  -1 -15  -6   1198.    116.
   1  15  -6   1128.     65.
  -1  15   6   1151.     83.
  -1  15   6   1218.    128.
  -1  15   6   1213.    133.
   1 -15   6   1157.    130.
   1  15  -6   1184.    120.
  -1 -15  -6   1267.    201.
   1  15   7    672.     82.
   1  15   7    658.     61.
   1  15   7    697.    102.
  -1 -15   7    697.     91.
   1 -15  -7    609.    131.
  -1  15  -7    642.     97.
  -1  15  -7    626.     41.
   1 -15  -7    712.    104.
   1 -15  -7    730.    108.
  -1  15  -7    627.     38.
  -1 -15  -7    830.    152.
  -1 -15  -7    679.     63.
   1  15  -7    689.     37.
   1  15  -7    685.     65.
  -1 -15  -7    684.    169.
   1  15  -7    675.     58.
  -1  15   7    711.     70.
   1 -15   7    718.     97.
  -1  15   7    739.    103.
  -1  15   7    738.    102.
  -1 -15   8    507.     47.
   1 -15  -8    508.    145.
   1  15   8    453.    117.
   1  15   8    528.     90.
   1 -15  -8    541.     79.
   1  15   8    489.     55.
  -1  15  -8    443.     22.
   1 -15  -8    552.     65.
  -1  15  -8    473.     25.
  -1  15  -8    454.     50.
   1  15  -8    454.     44.
  -1 -15  -8    536.     58.
   1  15  -8    413.     53.
   1  15  -8    477.     32.
  -1 -15  -8    439.     86.
  -1 -15  -8    457.     93.
  -1  15   8    481.     60.
  -1  15   8    511.     62.
  -1  15   8    515.     90.
   1 -15   8    432.     49.
   1 -15  -9    240.    109.
  -1  15  -9    228.     35.
   1  15   9    228.     45.
   1  15   9    272.     71.
  -1 -15   9    242.     49.
  -1  15  -9    230.     22.
  -1  15  -9    229.     17.
  -1  15  -9    201.     17.
   1 -15  -9    237.     72.
   1 -15  -9    258.     52.
   1  15   9    262.     60.
   1  15  -9    214.     29.
   1  15  -9    274.     43.
  -1 -15  -9    233.     69.
   1  15  -9    239.     23.
  -1 -15  -9    297.     73.
  -1 -15  -9    265.     75.
  -1  15   9    402.     53.
   1 -15   9    250.     34.
  -1  15   9    298.     80.
  -1  15   9    264.     72.
   1  15  10    660.     85.
  -1  15 -10    318.     28.
  -1 -15  10    434.     37.
   1  15  10    532.     91.
   1  15  10    462.     60.
  -1  15 -10    328.     31.
   1 -15 -10    542.     93.
  -1  15 -10    405.     22.
  -1  15 -10    418.     25.
   1 -15 -10    453.     91.
   1 -15 -10    476.    105.
  -1  15 -10    434.     40.
  -1 -15 -10    417.     94.
   1  15 -10    424.     33.
   1  15 -10    391.     57.
  -1 -15 -10    507.     96.
  -1 -15 -10    445.     62.
   1  15 -10    431.     34.
  -1  15  10    509.     67.
   1 -15  10    423.     59.
  -1  15  10    498.     66.
  -1  15  10    473.     90.
   1  15  11    260.     81.
   1  15  11    248.     67.
  -1  15 -11    235.     16.
  -1  15 -11    150.     29.
   1 -15 -11    286.     78.
   1 -15 -11    266.     75.
   1 -15 -11    312.     56.
  -1  15 -11    176.     24.
  -1  15 -11    221.     27.
   1  15  11    280.     74.
   1  15 -11    219.     20.
   1  15 -11    245.     28.
  -1 -15 -11    246.     80.
  -1 -15 -11    252.     77.
   1 -15  11    241.     28.
  -1  15  11    257.     57.
  -1  15  11    296.     56.
   1 -15  11    209.     26.
  -1  15  11    258.     73.
  -1 -15 -11    265.     52.
   1  15 -11    198.     22.
   1  15 -11    195.     44.
   1  15  12    210.     48.
   1  15  12    182.     67.
[truncated: 2,705,492 more chars]
