# Supplementary material for: Crystal structure of levomepromazine maleate
Source: Acta Crystallogr E Crystallogr Commun. 2016 Apr 5;72(Pt 5):612–5. doi: 10.1107/S2056989016004916 (PMC4908531; doi:10.1107/S2056989016004916)
Supplement: Supplementary file 2 [file e-72-00612-Isup2.hkl]

#
# h,k,l, Fc-squared, Fo-squared, sigma(Fo-squared), status flag
#
data_I
_shelx_title ' Lev_EtOAc_170_2_fs77_'
_shelx_refln_list_code          4
_shelx_F_calc_maximum      358.92
_exptl_crystal_F_000      1888.00
_reflns_d_resolution_high  0.7703

loop_
 _space_group_symop_operation_xyz
 'x, y, z'
 '-x+1/2, -y, z+1/2'
 'x+1/2, -y+1/2, -z'
 '-x, y+1/2, -z+1/2'

_cell_length_a    11.6395
_cell_length_b    19.0487
_cell_length_c    20.4977
_cell_angle_alpha  90.000
_cell_angle_beta   90.000
_cell_angle_gamma  90.000

_shelx_F_squared_multiplier     1.000

loop_
 _refln_index_h
 _refln_index_k
 _refln_index_l
 _refln_F_squared_calc
 _refln_F_squared_meas
 _refln_F_squared_sigma
 _refln_observed_status
   2   0   0      11177.68      11043.63       218.84 o
   4   0   0      18238.38      19263.24       450.53 o
   6   0   0       2447.53       2477.51        78.85 o
   8   0   0       8959.39       8927.32       227.65 o
  10   0   0       1152.50       1328.72        87.81 o
  12   0   0       1286.04       1578.28       114.62 o
  14   0   0        916.40       1101.83       111.58 o
   2   1   0       5160.80       7623.51       105.12 o
   3   1   0        217.16        410.70        49.18 o
   4   1   0         33.03          1.23         6.70 o
   5   1   0          6.62        -11.91        11.91 o
   6   1   0       1258.16       1195.20        37.02 o
   7   1   0         80.28         92.34        14.60 o
   8   1   0        989.52       1213.05        49.31 o
   9   1   0        413.39        442.17        32.71 o
  10   1   0       3408.32       3507.17        96.80 o
  11   1   0         25.95        -10.31        18.14 o
  12   1   0          1.37         17.69        20.95 o
  13   1   0          4.62         26.58        22.47 o
  14   1   0         53.18         58.12        28.61 o
  15   1   0         12.91          8.34        21.01 o
   2   2   0      10369.06       8264.01       110.11 o
   3   2   0         67.72         44.25        13.07 o
   4   2   0       5820.23       5037.45        86.78 o
   5   2   0        220.73        273.35        40.96 o
   6   2   0       2318.21       2369.95        53.66 o
   7   2   0       3012.29       2759.60        63.16 o
   8   2   0        544.33        608.75        33.99 o
   9   2   0        773.89        825.59        41.34 o
  10   2   0          3.92          3.29        13.34 o
  11   2   0        794.14        849.88        52.78 o
  12   2   0        934.36       1040.31        71.07 o
  13   2   0          0.52          2.34        17.74 o
  14   2   0         42.39         23.41        22.95 o
  15   2   0         91.79         56.52        35.61 o
   1   3   0        151.86        147.56         7.74 o
   2   3   0      28046.81      25980.92       420.47 o
   3   3   0        185.81        148.91        16.47 o
   4   3   0       7791.85       8024.90       129.14 o
   5   3   0         38.92          5.27         8.89 o
   6   3   0       3619.17       3997.25        76.32 o
   7   3   0        423.02        439.11        26.15 o
   8   3   0        385.41        239.61        20.75 o
   9   3   0          6.06         49.72        18.74 o
  10   3   0        847.04        832.71        43.96 o
  11   3   0        127.92        120.65        33.40 o
  12   3   0       1672.52       1747.10        77.88 o
  13   3   0          3.19         -9.15        16.94 o
  14   3   0         16.51          5.94        20.78 o
   0   4   0       1872.04       2137.39        41.23 o
   1   4   0        124.31        272.19         8.81 o
   2   4   0        536.44        558.34        44.19 o
   3   4   0        888.92        801.87        23.47 o
   4   4   0       2626.41       2507.88        45.79 o
   5   4   0       3320.72       3387.32        79.72 o
   6   4   0       6233.36       6852.38       120.26 o
   7   4   0        448.11        431.16        23.78 o
   8   4   0        158.08        190.24        18.70 o
   9   4   0       2750.16       2684.19        77.65 o
  10   4   0        104.83         94.24        21.79 o
  11   4   0        970.68       1064.82        52.26 o
  12   4   0         78.01         85.76        23.10 o
  13   4   0         83.15         55.91        23.71 o
  14   4   0         53.25         43.30        25.92 o
   1   5   0       1061.73       1103.30        75.47 o
   2   5   0       4024.06       2944.35        48.69 o
   3   5   0         64.30         41.82        16.04 o
   4   5   0       1792.85       2108.11        60.95 o
   5   5   0       1427.20       1306.67        52.16 o
   6   5   0        122.50        152.32        14.29 o
   7   5   0        330.56        326.93        21.20 o
   8   5   0        194.56        160.11        18.26 o
   9   5   0          0.17         10.21         8.70 o
  10   5   0        459.77        439.16        30.67 o
  11   5   0       1103.43       1214.73        55.16 o
  12   5   0        818.66        939.08        51.46 o
  13   5   0         68.68         62.66        25.30 o
  14   5   0        889.48        992.01        63.09 o
   0   6   0      17062.01      16508.82       343.66 o
   1   6   0          0.11         62.29         6.94 o
   2   6   0        281.44        359.74        13.68 o
   3   6   0       1044.69        864.33        19.29 o
   4   6   0       6041.60       6082.92       102.87 o
   5   6   0       2940.08       2865.48        55.68 o
   6   6   0       6394.64       6645.75       119.98 o
   7   6   0       1094.88       1017.47        30.89 o
   8   6   0        191.95        225.66        29.93 o
   9   6   0        234.61        253.63        21.72 o
  10   6   0        120.84        119.37        22.09 o
  11   6   0        504.05        519.14        36.76 o
  12   6   0         16.80         -0.96        13.21 o
  13   6   0         14.43          9.55        15.95 o
  14   6   0        198.08        157.71        34.33 o
   1   7   0       5427.77       4804.54        63.95 o
   2   7   0        943.62       1063.86        21.39 o
   3   7   0       8505.25       8650.72       125.66 o
   4   7   0       3512.46       3389.46        59.52 o
   5   7   0        339.46        301.66        16.76 o
   6   7   0        664.34        707.66        24.32 o
   7   7   0         95.29        139.11        13.67 o
   8   7   0        152.99        153.39        19.62 o
   9   7   0          0.38          8.41        10.13 o
  10   7   0         38.93         66.20        19.78 o
  11   7   0        165.50        204.00        29.50 o
  12   7   0        210.45        190.65        29.06 o
  13   7   0        343.54        377.93        39.92 o
  14   7   0        726.14        901.90        59.97 o
   0   8   0       4227.85       4677.43        88.34 o
   1   8   0         24.16         -4.20         5.44 o
   2   8   0      12832.40      14059.82       206.02 o
   3   8   0       6803.29       7367.83       109.21 o
   4   8   0       7381.95       7544.71       113.16 o
   5   8   0         58.85         56.41        11.28 o
   6   8   0       1474.48       1388.10        36.19 o
   7   8   0       1515.24       1642.90        41.55 o
   8   8   0        263.66        259.71        22.26 o
   9   8   0          3.33          9.37        10.65 o
  10   8   0        207.20        249.04        26.22 o
  11   8   0         13.33         12.97        13.38 o
  12   8   0        159.88        187.12        28.67 o
  13   8   0          9.75         -5.55        16.43 o
  14   8   0         30.47         42.71        21.24 o
   1   9   0          5.03         15.30         7.63 o
   2   9   0       7839.70       7570.51       108.84 o
   3   9   0       6524.11       6435.86        91.55 o
   4   9   0       2347.12       2331.90        40.46 o
   5   9   0        247.80        255.87        13.77 o
   6   9   0         59.24         37.08        11.24 o
   7   9   0         29.09          9.15         8.83 o
   8   9   0        949.67        943.10        35.28 o
   9   9   0          8.05         12.01        10.36 o
  10   9   0         38.75         35.36        15.11 o
  11   9   0        638.52        753.89        42.63 o
  12   9   0         14.14          8.39        15.20 o
  13   9   0         70.67         53.62        19.79 o
  14   9   0          1.29         -6.31        15.36 o
   0  10   0      29052.77      31690.67       785.47 o
   1  10   0        123.53        103.36         9.72 o
   2  10   0       1401.73       1284.53        21.49 o
   3  10   0        247.93        222.66         8.70 o
   4  10   0       4278.36       4146.68        64.77 o
   5  10   0        187.03        192.40        10.90 o
   6  10   0       1344.00       1327.33        35.76 o
   7  10   0         78.43         86.99        13.15 o
   8  10   0        312.24        288.32        21.45 o
   9  10   0        841.12        923.79        36.49 o
  10  10   0        219.09        173.09        23.25 o
  11  10   0        252.47        268.19        28.16 o
  12  10   0        369.67        518.03        39.41 o
  13  10   0         29.74         14.08        19.01 o
   1  11   0        442.77        372.08        10.83 o
   2  11   0       1383.46       1506.34        24.82 o
   3  11   0        328.97        305.49        10.04 o
   4  11   0        299.36        388.42        13.37 o
   5  11   0         16.87         19.78         6.99 o
   6  11   0        773.43        749.03        23.08 o
   7  11   0        139.00        152.98        15.84 o
   8  11   0       3813.20       3904.41        91.37 o
   9  11   0        279.64        277.02        20.46 o
  10  11   0         29.51         67.48        17.28 o
  11  11   0         90.29         73.02        19.13 o
  12  11   0       1523.13       1738.15        66.88 o
  13  11   0         42.20         54.66        22.51 o
   0  12   0         67.94        106.78        10.77 o
   1  12   0        310.86        284.04        11.11 o
   2  12   0        315.65        357.45        11.82 o
   3  12   0        197.84        186.86        10.08 o
   4  12   0        126.17        104.22         7.26 o
   5  12   0         18.41         21.78         5.75 o
   6  12   0        235.37        281.27        15.85 o
   7  12   0         33.80         32.50         9.93 o
   8  12   0        688.16        597.75        25.20 o
   9  12   0        143.35        135.20        15.80 o
  10  12   0        101.67         92.89        17.40 o
  11  12   0         60.53         50.59        17.66 o
  12  12   0         39.45         47.19        16.22 o
  13  12   0          4.42          3.59        12.65 o
   1  13   0       2490.47       2316.75        36.72 o
   2  13   0       7368.76       7311.29       103.67 o
   3  13   0        674.67        679.21        19.19 o
   4  13   0       2544.02       2496.35        53.95 o
   5  13   0          0.04          9.53         7.82 o
   6  13   0       3959.25       3661.13        71.06 o
   7  13   0          0.27         -1.67         5.27 o
   8  13   0       3497.94       3523.73        76.19 o
   9  13   0        193.05        207.32        18.31 o
  10  13   0         54.89         90.97        17.07 o
  11  13   0         18.63         22.93        12.75 o
  12  13   0       1225.03       1385.19        58.33 o
   0  14   0       5108.54       5716.24       120.66 o
   1  14   0        216.34        205.13        13.96 o
   2  14   0       1349.16       1423.09        24.89 o
   3  14   0        449.32        409.96        15.93 o
   4  14   0        538.95        569.69        21.88 o
   5  14   0         87.98         87.67        10.26 o
   6  14   0        523.10        515.99        22.40 o
   7  14   0         27.41         33.08         6.40 o
   8  14   0        110.95         64.54        11.82 o
   9  14   0         79.23         64.82        10.53 o
  10  14   0        195.85        215.48        25.47 o
  11  14   0         40.65         37.12        19.07 o
  12  14   0         18.56          0.99        16.76 o
   1  15   0       1304.66       1238.50        26.28 o
   2  15   0        435.84        422.37        15.22 o
   3  15   0          4.15          7.03         5.26 o
   4  15   0        146.15        141.56        12.92 o
   5  15   0        815.31        703.35        22.64 o
   6  15   0          4.46          6.63         7.64 o
   7  15   0          7.83          5.40         4.18 o
   8  15   0        157.96        149.57        19.54 o
   9  15   0         35.27         26.60         9.16 o
  10  15   0         16.62          9.10        11.17 o
  11  15   0         98.86        101.85        31.09 o
   0  16   0       2230.04       2102.92        53.77 o
   1  16   0        159.77        194.57        11.43 o
   2  16   0         72.67         65.74         7.57 o
   3  16   0         72.39         61.16         9.10 o
   4  16   0       2420.93       2517.49        52.48 o
   5  16   0          7.31         11.71         8.64 o
   6  16   0       2188.25       2100.27       101.00 o
   7  16   0        133.79        135.82        12.45 o
   8  16   0         94.63         72.25        12.66 o
   9  16   0        179.64        202.99        53.97 o
  10  16   0          2.01         -3.92        24.69 o
  11  16   0         16.28         12.93        26.76 o
   1  17   0        988.52       1024.87        31.15 o
   2  17   0        197.68        155.03        10.77 o
   3  17   0          0.22         -3.00         4.29 o
   4  17   0       1321.87       1321.96        54.52 o
   5  17   0        925.88        978.91        50.58 o
   6  17   0          8.39          9.29         6.67 o
   7  17   0         22.56         15.48         5.60 o
   8  17   0          2.98          3.85         9.51 o
   9  17   0         38.98         22.50        25.82 o
  10  17   0         32.67          7.26        25.83 o
   0  18   0        783.34        783.06        35.27 o
   1  18   0        221.26        243.57        13.58 o
   2  18   0       1783.30       1830.92        42.40 o
   3  18   0          0.80         -3.36         3.36 o
   4  18   0         73.02         64.95        18.82 o
   5  18   0          3.02         -7.53        18.32 o
   6  18   0         66.37         41.14         8.54 o
   7  18   0        642.92        768.69        52.86 o
   8  18   0        379.92        463.17        53.03 o
   9  18   0        271.83        215.89        69.32 o
  10  18   0        128.96         92.47        52.65 o
   1  19   0          1.85          6.11         4.45 o
   2  19   0          4.45          4.36         4.83 o
   3  19   0        141.01        108.53        19.95 o
   4  19   0         18.54          5.31        13.91 o
   5  19   0          4.20          0.33        11.23 o
   6  19   0         35.35         22.72        17.90 o
   7  19   0          2.61         -2.15        12.39 o
   8  19   0          4.44          1.33        16.39 o
   9  19   0          9.01         -2.16        18.34 o
   0  20   0       1119.37       1070.08        77.17 o
   1  20   0        623.35        746.49        31.56 o
   2  20   0         88.17         92.28         8.66 o
   3  20   0        122.56        114.47        21.33 o
   4  20   0          0.33          3.24        12.72 o
   5  20   0         12.62          4.82        12.46 o
   6  20   0         12.55          0.95        12.71 o
   7  20   0        230.82        194.14        54.25 o
   8  20   0        352.13        358.77        68.53 o
   1  21   0        328.73        361.63        20.26 o
   2  21   0         74.74         87.73        16.79 o
   3  21   0         84.83         41.94        17.57 o
   4  21   0         36.19         43.55        17.90 o
   5  21   0         23.46         25.48        20.18 o
   6  21   0        175.08        147.10        32.74 o
   7  21   0         23.48         13.31        21.44 o
   0  22   0        571.39        731.51       261.95 o
   1  22   0        288.70        449.74       123.56 o
   2  22   0        150.08        180.88        22.67 o
   3  22   0        170.64        162.19        26.00 o
   4  22   0        280.63        366.80        40.16 o
   5  22   0          3.36         -1.78        11.90 o
   6  22   0         22.66          6.03        14.91 o
   1  23   0         40.75         64.35        41.73 o
   2  23   0         29.79         37.39        36.59 o
   3  23   0         39.78         22.76        24.14 o
   4  23   0        122.41         81.38        23.20 o
   5  23   0          8.39         17.58        16.83 o
   0  24   0        229.27        212.65        77.67 o
   1  24   0        104.48        126.96        47.14 o
   2  24   0         13.14          7.77        28.45 o
   3  24   0         35.84         33.12        37.20 o
   2   0   1      25460.91      27810.18       439.09 o
   3   0   1        352.55        680.66        58.42 o
   4   0   1        304.48        299.44        18.90 o
   5   0   1        385.26        335.69        60.48 o
   6   0   1       1703.02       2077.56        51.21 o
   7   0   1        505.62        487.99        26.41 o
   8   0   1        229.10        382.36        26.16 o
   9   0   1        486.82        475.75        33.01 o
  10   0   1         61.08         45.57        20.57 o
  11   0   1        140.97        144.78        30.94 o
  12   0   1        113.12        124.19        31.25 o
  13   0   1        169.84        203.45        38.41 o
  14   0   1         10.37        -23.69        24.71 o
  15   0   1          2.89        -16.97        26.28 o
 -15   1   1         95.43        117.79        35.09 o
 -14   1   1        105.34        129.01        36.00 o
 -13   1   1         78.71         81.67        31.12 o
 -12   1   1        959.77       1108.41        68.43 o
 -11   1   1       1945.39       2122.21        79.06 o
 -10   1   1        342.55        427.34        39.12 o
  -9   1   1        969.04        929.00        46.89 o
  -8   1   1       1195.69       1196.44        43.18 o
  -7   1   1       2210.56       1992.10        47.16 o
  -6   1   1         64.40         61.10        15.15 o
  -5   1   1       2130.21       2061.13        49.57 o
  -4   1   1       1148.70       1204.86        34.36 o
  -3   1   1       1066.44        933.21        55.11 o
  -2   1   1       8567.08       6911.86        91.77 o
   2   1   1       8566.00       6872.29        95.86 o
   3   1   1       1108.61        862.78        33.96 o
   4   1   1       1131.19       1215.07        35.49 o
   5   1   1       2110.07       2143.32        75.34 o
   6   1   1         63.40         53.68        15.06 o
   7   1   1       2146.66       1974.03        46.00 o
   8   1   1       1197.69       1195.06        48.73 o
   9   1   1        969.08        927.07        41.16 o
  10   1   1        340.65        583.81        57.92 o
  11   1   1       1949.51       2179.76        89.23 o
  12   1   1        952.19       1097.86        68.00 o
  13   1   1         78.76         97.91        33.31 o
  14   1   1        108.49         95.36        38.97 o
  15   1   1         95.35         94.06        35.11 o
 -15   2   1         35.59         42.39        27.54 o
 -14   2   1          7.09          3.26        19.20 o
 -13   2   1         25.64         15.95        19.18 o
 -12   2   1        187.82        232.78        35.12 o
 -11   2   1        510.74        551.11        43.52 o
 -10   2   1       1854.31       1948.87        73.14 o
  -9   2   1        625.62        633.14        34.69 o
  -8   2   1        283.90        304.96        23.81 o
  -7   2   1        308.79        358.05        24.66 o
  -6   2   1        995.58       1221.65        75.34 o
  -5   2   1        748.61       1049.90        68.79 o
  -4   2   1      11423.65      11352.34       178.64 o
  -3   2   1       1695.65       1600.62        39.65 o
  -2   2   1      25448.78      28243.10       461.17 o
   2   2   1      25550.80      28847.78       469.61 o
   3   2   1       1695.65       1642.69        74.28 o
   4   2   1      11359.16      11357.70       179.02 o
   5   2   1        773.70       1168.17       106.52 o
   6   2   1       1009.08       1138.16        37.14 o
   7   2   1        311.11        316.32        21.87 o
   8   2   1        281.37        313.50        23.22 o
   9   2   1        636.95        666.75        46.56 o
  10   2   1       1860.30       1954.54        69.05 o
  11   2   1        500.94        525.46        47.58 o
  12   2   1        190.65        183.91        32.41 o
  13   2   1         26.60         16.23        21.35 o
  14   2   1          7.07         -5.27        19.11 o
  15   2   1         34.29         18.61        26.24 o
 -14   3   1        529.87        650.64        54.22 o
 -13   3   1        136.06        117.67        29.50 o
 -12   3   1         63.92         59.51        28.87 o
 -11   3   1        370.72        398.25        37.72 o
 -10   3   1        723.80        822.43        48.34 o
  -9   3   1        721.57        804.16        40.82 o
  -8   3   1        200.70        220.29        21.36 o
  -7   3   1         46.71         27.42        10.58 o
  -6   3   1       1746.42       1817.72        45.78 o
  -5   3   1       5689.16       5478.81        94.18 o
  -4   3   1      15091.90      14972.60       255.57 o
  -3   3   1       2673.71       2259.39        47.77 o
  -2   3   1       3211.81       3167.57        51.50 o
  -1   3   1        111.81        101.86         6.29 o
   0   3   1        737.29       1580.04        20.66 o
   1   3   1        118.66        128.24         7.11 o
   2   3   1       3319.83       3257.96        52.18 o
   3   3   1       2681.09       2289.52        41.29 o
   4   3   1      14911.19      14875.60       232.80 o
   5   3   1       5675.85       5509.49        94.64 o
   6   3   1       1715.43       1771.69        44.05 o
   7   3   1         46.83         17.18        13.16 o
   8   3   1        199.43        211.41        21.26 o
   9   3   1        717.13        845.18        41.84 o
  10   3   1        737.80        821.14        47.08 o
  11   3   1        373.28        402.23        35.84 o
  12   3   1         59.96         79.34        24.86 o
  13   3   1        132.81         94.53        27.79 o
  14   3   1        540.51        665.69        56.83 o
 -14   4   1         98.61         71.99        24.87 o
 -13   4   1         26.90         13.73        16.93 o
 -12   4   1        148.99        174.10        29.06 o
 -11   4   1        266.97        209.34        29.77 o
 -10   4   1        804.33        789.10        47.81 o
  -9   4   1          7.53        -13.23        13.52 o
  -8   4   1        382.47        484.96        27.64 o
  -7   4   1        163.67        192.45        20.45 o
  -6   4   1        683.59        668.58        25.42 o
  -5   4   1       2610.30       2707.96        61.46 o
  -4   4   1       5070.92       5437.94        94.55 o
  -3   4   1        358.98        308.07        15.95 o
  -2   4   1      61628.46      74719.77      1527.53 o
  -1   4   1        157.98         97.95         7.98 o
   0   4   1      23423.46      24503.94       363.84 o
   1   4   1        158.64        111.68         7.36 o
   2   4   1      61648.39      73120.38      1738.32 o
   3   4   1        353.23        295.34        15.13 o
   4   4   1       4986.65       5362.30        79.39 o
   5   4   1       2601.83       2649.83        71.28 o
   6   4   1        656.08        640.69        23.81 o
   7   4   1        168.20        186.87        15.93 o
   8   4   1        364.47        377.25        25.58 o
   9   4   1          7.72         16.93         9.94 o
  10   4   1        783.12        749.37        39.74 o
  11   4   1        262.75        223.03        30.41 o
  12   4   1        140.52        150.56        28.79 o
  13   4   1         26.66         29.11        19.00 o
  14   4   1        104.57         82.40        28.49 o
 -14   5   1        487.17        585.38        51.85 o
 -13   5   1        293.29        275.02        34.33 o
 -12   5   1        306.81        359.21        37.76 o
 -11   5   1         80.89         76.40        23.13 o
 -10   5   1        538.90        536.71        40.12 o
  -9   5   1         51.32         77.00        17.99 o
  -8   5   1        774.06        734.21        33.67 o
  -7   5   1        543.29        669.27        32.11 o
  -6   5   1       3598.37       3694.72        71.00 o
  -5   5   1        139.30        111.01        15.29 o
  -4   5   1       1251.99       1433.69        42.92 o
  -3   5   1        290.49        301.44        18.91 o
  -2   5   1      15439.95      15817.68       264.82 o
  -1   5   1        251.59        337.87        22.84 o
   0   5   1      21641.49      21209.69       373.33 o
   1   5   1        247.73        285.72        16.46 o
   2   5   1      15670.48      15617.83       254.20 o
   3   5   1        296.14        306.63        16.07 o
   4   5   1       1253.93       1332.30        58.07 o
   5   5   1        140.86         92.07        11.93 o
   6   5   1       3593.64       3682.81        68.71 o
   7   5   1        539.69        676.39        26.36 o
   8   5   1        778.79        756.99        30.42 o
   9   5   1         53.79         68.37        16.85 o
  10   5   1        527.57        561.29        34.76 o
  11   5   1         83.02         62.62        22.90 o
  12   5   1        322.48        384.39        36.48 o
  13   5   1        291.00        228.01        50.14 o
  14   5   1        479.49        624.31        53.60 o
 -14   6   1         42.41         12.29        20.69 o
 -13   6   1          9.52          5.41        13.60 o
 -12   6   1        546.63        591.93        41.52 o
 -11   6   1         86.12         74.87        19.34 o
 -10   6   1        981.91       1046.36        50.06 o
  -9   6   1         62.81         47.68        14.44 o
  -8   6   1       2916.07       2750.57        70.83 o
  -7   6   1         41.40         58.16        13.75 o
  -6   6   1       5593.34       5711.34       100.33 o
  -5   6   1       1709.38       1574.53        34.38 o
  -4   6   1        963.83        987.54        25.03 o
  -3   6   1        415.33        521.89        15.03 o
  -2   6   1      18479.15      20328.59       316.33 o
  -1   6   1        345.56        241.67        10.97 o
   0   6   1       3205.88       2871.49        38.44 o
   1   6   1        346.40        232.29         8.29 o
   2   6   1      18591.12      20395.26       535.74 o
   3   6   1        416.45        541.62        18.06 o
   4   6   1        971.85       1010.75        49.11 o
   5   6   1       1712.58       1595.83        45.98 o
   6   6   1       5591.94       5533.51       111.88 o
   7   6   1         42.33         74.91        11.73 o
   8   6   1       2994.48       2823.24        65.38 o
   9   6   1         63.21         48.44        15.08 o
  10   6   1        960.10        986.61        46.31 o
  11   6   1         85.25         47.45        24.68 o
  12   6   1        537.79        572.36        41.21 o
  13   6   1          9.58         -6.44        13.71 o
  14   6   1         40.30         29.25        18.93 o
 -14   7   1        737.37        843.11        60.40 o
 -13   7   1        116.20        112.10        25.67 o
 -12   7   1        400.81        437.37        37.50 o
 -11   7   1         94.04        104.69        20.52 o
 -10   7   1       3314.04       3094.21        82.49 o
  -9   7   1        532.20        516.28        27.20 o
  -8   7   1          4.05         -9.62         9.62 o
  -7   7   1        195.59        202.77        17.83 o
  -6   7   1       2257.22       2270.52        45.60 o
  -5   7   1       1836.05       1676.55        35.57 o
  -4   7   1      12768.25      13035.10       199.33 o
  -3   7   1       1095.13       1136.67        56.30 o
  -2   7   1       3289.77       2798.18        38.16 o
  -1   7   1        734.19        905.47        25.65 o
   0   7   1        995.55        843.03        18.01 o
   1   7   1        726.14        939.00        28.55 o
   2   7   1       3200.68       2720.58        41.95 o
   3   7   1       1094.74       1151.02        47.99 o
   4   7   1      12873.72      12982.15       222.63 o
   5   7   1       1837.61       1679.20        36.46 o
   6   7   1       2233.02       2209.86        52.99 o
   7   7   1        189.57        194.19        17.33 o
   8   7   1          3.85        -10.05        10.05 o
   9   7   1        530.63        494.95        34.29 o
  10   7   1       3296.79       2988.39        81.93 o
  11   7   1         96.28         99.16        22.80 o
  12   7   1        414.12        404.19        36.92 o
  13   7   1        117.40         85.92        27.14 o
  14   7   1        734.88        878.47        56.10 o
 -14   8   1         16.70          7.48        17.23 o
 -13   8   1        228.79        212.90        29.13 o
 -12   8   1        718.06        775.64        48.62 o
 -11   8   1         56.06         58.53        16.93 o
 -10   8   1        578.40        678.32        35.37 o
  -9   8   1        163.01        218.53        20.87 o
  -8   8   1        762.64        689.96        29.68 o
  -7   8   1        449.79        414.16        22.90 o
  -6   8   1       1800.01       1783.96        39.70 o
  -5   8   1        442.22        467.87        16.61 o
  -4   8   1       1106.25       1206.60        25.39 o
  -3   8   1       1335.88       1352.39        32.85 o
  -2   8   1        446.16        372.72        27.08 o
  -1   8   1       1302.88       1087.27        41.88 o
   0   8   1       8870.38       9224.23       125.71 o
   1   8   1       1322.50       1039.65        27.30 o
   2   8   1        434.64        455.05        57.94 o
   3   8   1       1344.71       1352.08        32.88 o
   4   8   1       1064.48       1162.46        37.82 o
   5   8   1        437.53        455.66        19.15 o
   6   8   1       1813.64       1809.15        43.96 o
   7   8   1        449.12        448.45        46.04 o
   8   8   1        736.27        640.01        30.65 o
   9   8   1        167.84        227.45        25.78 o
  10   8   1        562.43        661.73        37.62 o
  11   8   1         57.06         53.07        19.22 o
  12   8   1        739.79        821.50        47.56 o
  13   8   1        229.16        239.37        29.52 o
  14   8   1         17.51          9.49        16.30 o
 -14   9   1        185.23        183.20        35.70 o
 -13   9   1        135.85        131.22        27.38 o
 -12   9   1        487.42        529.41        40.75 o
 -11   9   1        162.92        161.55        24.11 o
 -10   9   1         46.96         45.76        16.02 o
  -9   9   1         46.28         54.30        13.80 o
  -8   9   1        737.40        910.06        34.47 o
  -7   9   1        480.86        464.73        21.47 o
  -6   9   1         38.83         31.30         9.70 o
  -5   9   1        259.14        277.19        11.33 o
  -4   9   1        337.38        381.65        12.11 o
  -3   9   1       1947.83       1673.54        34.69 o
  -2   9   1       5564.56       5316.41       105.85 o
  -1   9   1        700.57        697.41        26.52 o
   0   9   1        967.09       1020.04        25.39 o
   1   9   1        676.88        698.72        24.75 o
   2   9   1       5599.25       5525.11       101.86 o
   3   9   1       1951.89       1698.06        34.48 o
   4   9   1        327.58        381.98        14.20 o
   5   9   1        265.14        295.93        15.21 o
   6   9   1         41.52         31.77         8.93 o
   7   9   1        486.85        474.33        24.57 o
   8   9   1        734.72        876.14        31.93 o
   9   9   1         43.02         37.61        16.53 o
  10   9   1         49.46         54.61        16.04 o
  11   9   1        161.26        148.38        24.44 o
  12   9   1        492.45        548.82        41.95 o
  13   9   1        139.31        142.97        25.65 o
  14   9   1        181.56        204.87        32.83 o
 -13  10   1        901.21       1097.13        55.87 o
 -12  10   1         26.55         42.24        17.07 o
 -11  10   1         35.72         36.52        14.70 o
 -10  10   1        615.48        620.01        37.57 o
  -9  10   1         54.99         61.96        13.67 o
  -8  10   1        727.05        767.41        34.36 o
  -7  10   1        135.35        134.49        12.48 o
  -6  10   1       1012.34        943.93        25.29 o
  -5  10   1        427.88        374.45        17.71 o
  -4  10   1         74.99         68.02         7.15 o
  -3  10   1       1311.93       1137.16        22.23 o
  -2  10   1       2755.82       2826.80        45.12 o
  -1  10   1        400.01        389.74        21.85 o
   0  10   1        121.82        135.89        10.02 o
   1  10   1        410.28        386.17        13.40 o
   2  10   1       2739.90       2906.20        48.21 o
   3  10   1       1299.78       1149.50        26.03 o
   4  10   1         75.66         76.56         7.79 o
   5  10   1        427.81        367.81        16.61 o
   6  10   1        991.28        957.35        27.96 o
   7  10   1        129.33        128.25        16.61 o
   8  10   1        741.77        769.21        30.29 o
   9  10   1         56.57         51.50        15.74 o
  10  10   1        609.51        575.51        31.72 o
  11  10   1         33.30         41.77        15.55 o
  12  10   1         26.11         27.04        17.46 o
  13  10   1        906.59       1132.48        58.89 o
 -13  11   1         26.77         36.36        17.66 o
 -12  11   1        117.97        102.70        23.62 o
 -11  11   1         49.90         54.09        15.45 o
 -10  11   1         78.67         89.40        15.86 o
  -9  11   1        278.61        262.47        21.94 o
  -8  11   1        546.63        456.14        24.35 o
  -7  11   1        174.93        188.23        14.10 o
  -6  11   1        217.88        205.41        12.98 o
  -5  11   1        194.24        176.29         9.73 o
  -4  11   1       2974.16       3010.85        56.41 o
  -3  11   1        346.65        311.96         9.21 o
  -2  11   1        753.91        852.78        19.13 o
  -1  11   1        665.55        650.01        13.90 o
   0  11   1        117.84        102.68         7.45 o
   1  11   1        651.02        645.60        17.18 o
   2  11   1        749.21        846.42        17.32 o
   3  11   1        330.29        328.62        13.59 o
   4  11   1       2981.40       3021.49        49.30 o
   5  11   1        189.79        207.41        14.91 o
   6  11   1        216.52        210.75        13.78 o
   7  11   1        171.29        191.19        15.93 o
   8  11   1        545.85        495.49        22.94 o
   9  11   1        276.51        246.88        23.22 o
  10  11   1         79.12         74.65        17.12 o
  11  11   1         48.27         61.95        17.05 o
  12  11   1        118.11        132.57        24.50 o
  13  11   1         27.85         38.34        20.11 o
 -13  12   1        141.88        159.43        36.14 o
 -12  12   1         60.58         40.88        19.05 o
 -11  12   1         24.97         16.01        13.42 o
 -10  12   1         20.29          8.54         9.70 o
  -9  12   1         29.52         11.55        11.29 o
  -8  12   1        650.03        701.00        28.68 o
  -7  12   1         38.08         30.24         7.69 o
  -6  12   1        622.53        552.27        20.43 o
  -5  12   1        567.13        506.39        16.92 o
  -4  12   1       1118.21       1054.03        26.81 o
  -3  12   1       1456.72       1247.97        24.08 o
  -2  12   1       1750.50       1782.79        32.91 o
  -1  12   1       3388.12       3327.30        45.62 o
   0  12   1       2490.32       2608.62        39.39 o
   1  12   1       3379.64       3290.15        51.56 o
   2  12   1       1754.88       1763.96        32.84 o
   3  12   1       1476.93       1338.57        32.99 o
   4  12   1       1110.96       1133.07        31.77 o
   5  12   1        573.92        541.76        19.60 o
   6  12   1        615.60        542.51        19.95 o
   7  12   1         40.96         40.55        11.51 o
   8  12   1        643.99        732.17        34.49 o
   9  12   1         30.02         14.72        10.84 o
  10  12   1         21.22         17.67        10.48 o
  11  12   1         21.60         22.48        13.24 o
  12  12   1         61.05         52.36        18.50 o
  13  12   1        144.30        141.94        23.18 o
 -12  13   1          0.06         -3.72        15.24 o
 -11  13   1         46.97         52.01        13.96 o
 -10  13   1         69.33         82.11        14.34 o
  -9  13   1          5.30          2.32         7.94 o
  -8  13   1        646.70        655.26        33.37 o
  -7  13   1        387.64        324.23        18.46 o
  -6  13   1        448.94        451.21        24.57 o
  -5  13   1         95.12         85.83        12.54 o
  -4  13   1         84.99         76.79        12.97 o
  -3  13   1        143.29        117.72         8.96 o
  -2  13   1        627.96        620.73        14.52 o
  -1  13   1        441.47        413.61        12.07 o
   0  13   1        783.79        873.58        22.09 o
   1  13   1        436.15        422.59        16.35 o
   2  13   1        630.97        658.82        19.35 o
   3  13   1        140.88        136.65         9.82 o
   4  13   1         81.44         83.07         8.58 o
   5  13   1         92.83         90.64        10.29 o
   6  13   1        443.13        460.60        27.21 o
   7  13   1        385.05        312.53        16.57 o
   8  13   1        643.31        623.14        27.21 o
   9  13   1          4.78          2.05         8.37 o
  10  13   1         69.01         74.49        14.81 o
  11  13   1         47.13         49.50        14.03 o
  12  13   1          0.02        -12.08        13.30 o
 -12  14   1        326.76        328.98        52.17 o
 -11  14   1        152.18        134.46        27.88 o
 -10  14   1        127.19         96.78        14.33 o
  -9  14   1        122.71        107.20        12.56 o
  -8  14   1         64.65         51.64        11.21 o
  -7  14   1         11.03          7.40         6.45 o
  -6  14   1       1042.77        898.30        33.47 o
  -5  14   1        110.48        116.36        10.50 o
  -4  14   1        313.16        271.30        13.67 o
  -3  14   1        928.67        874.28        19.84 o
  -2  14   1       1431.52       1400.42        24.20 o
  -1  14   1        463.35        450.75        21.61 o
   0  14   1       2034.29       2122.19        38.14 o
   1  14   1        484.10        499.91        25.87 o
   2  14   1       1445.32       1433.56        32.64 o
   3  14   1        923.68        882.18        22.18 o
   4  14   1        298.70        237.39        16.83 o
   5  14   1        109.59         93.51         6.56 o
   6  14   1       1011.73        873.33        24.94 o
   7  14   1         10.04         17.70         8.90 o
   8  14   1         70.48         43.75         9.99 o
   9  14   1        122.57        108.39        14.16 o
  10  14   1        122.12         90.86        17.66 o
  11  14   1        154.94        141.85        18.55 o
  12  14   1        332.77        293.39        48.11 o
 -11  15   1         60.67         50.24        26.37 o
 -10  15   1         79.53         73.41        21.05 o
  -9  15   1         35.61         25.05         8.17 o
  -8  15   1         30.41         25.84         7.19 o
  -7  15   1         83.25         88.72        12.88 o
  -6  15   1        107.92        104.09         8.76 o
  -5  15   1         37.80         34.60         6.63 o
  -4  15   1        708.46        721.93        27.53 o
  -3  15   1        204.38        197.90        15.09 o
  -2  15   1       1661.53       1596.88        34.71 o
  -1  15   1       1431.30       1347.22        25.00 o
   0  15   1         46.21         42.83         7.93 o
   1  15   1       1418.63       1312.05        25.98 o
   2  15   1       1651.27       1698.22        45.28 o
   3  15   1        199.13        193.17        13.51 o
   4  15   1        706.54        643.44        31.94 o
   5  15   1         39.59         31.63         9.57 o
   6  15   1        102.86         80.73         8.13 o
   7  15   1         82.17         81.06        10.19 o
   8  15   1         33.43         45.69         8.28 o
   9  15   1         35.16         35.91         8.59 o
  10  15   1         78.63         59.18        19.06 o
  11  15   1         61.77         45.67        29.66 o
 -11  16   1          4.43         -7.99        26.77 o
 -10  16   1        562.01        693.00        55.01 o
  -9  16   1          6.80         12.07        11.77 o
  -8  16   1        713.05        666.73        44.63 o
  -7  16   1         11.72         17.95         8.29 o
  -6  16   1       1067.95       1141.47        53.85 o
  -5  16   1        143.55        163.69        18.79 o
  -4  16   1        544.48        517.41        27.33 o
  -3  16   1        384.14        388.70        22.84 o
  -2  16   1       1318.43       1141.61        21.23 o
  -1  16   1       1765.29       1657.17        28.36 o
   0  16   1         36.14         33.84         5.81 o
   1  16   1       1763.89       1650.79        34.99 o
   2  16   1       1341.92       1222.54        32.52 o
   3  16   1        384.73        328.89        15.07 o
   4  16   1        559.91        534.88        41.69 o
   5  16   1        143.25        153.46        14.74 o
   6  16   1       1070.83       1032.18        40.46 o
   7  16   1         12.41          9.64         4.89 o
   8  16   1        732.48        718.73        50.25 o
   9  16   1          6.58          2.46        10.37 o
  10  16   1        549.72        749.97        73.48 o
  11  16   1          4.40         -8.58        29.00 o
 -10  17   1        127.82         77.70        39.48 o
  -9  17   1         60.54         44.60        29.59 o
  -8  17   1        167.02        152.82        18.11 o
  -7  17   1         75.41         67.91        15.57 o
  -6  17   1         98.99         81.41        13.37 o
  -5  17   1        225.18        221.61        16.91 o
  -4  17   1       2520.58       2554.81        65.53 o
  -3  17   1        437.19        431.32        21.56 o
  -2  17   1        299.67        320.51        14.84 o
  -1  17   1        338.66        344.45        16.35 o
   0  17   1         11.65         28.80         6.62 o
   1  17   1        337.84        369.59        13.23 o
   2  17   1        285.66        309.11        16.30 o
   3  17   1        437.61        455.38        24.39 o
   4  17   1       2501.49       2563.87        65.22 o
   5  17   1        226.33        221.00        20.46 o
   6  17   1         94.46         69.21        16.57 o
   7  17   1         74.93         43.47         6.56 o
   8  17   1        173.11        138.62        33.26 o
   9  17   1         60.92         50.91        33.07 o
  10  17   1        125.39         74.44        42.10 o
 -10  18   1        227.02        188.16        66.04 o
  -9  18   1          2.28        -19.95        23.00 o
  -8  18   1        127.00         53.00        32.32 o
  -7  18   1         30.93         28.89        10.91 o
  -6  18   1        434.26        456.87        41.41 o
  -5  18   1        128.89        107.99        12.36 o
  -4  18   1        128.48        129.41        16.73 o
  -3  18   1         33.95         21.62         7.85 o
  -2  18   1       2110.96       2091.90        82.57 o
  -1  18   1         87.53         87.50         8.91 o
   0  18   1       1359.60       1373.90        33.99 o
   1  18   1         86.70         77.33         6.45 o
   2  18   1       2097.21       2116.22        68.51 o
   3  18   1         34.31         26.31         9.72 o
   4  18   1        134.90        121.15        11.89 o
   5  18   1        128.02        107.58        14.52 o
   6  18   1        438.30        395.42        44.59 o
   7  18   1         30.19         28.75        20.04 o
   8  18   1        134.22         97.27        32.58 o
   9  18   1          2.45        -15.12        25.69 o
  10  18   1        228.73        192.95        69.32 o
  -9  19   1         37.98         27.79        26.06 o
  -8  19   1        522.44        688.47        55.77 o
  -7  19   1         85.71         54.70        25.07 o
  -6  19   1        180.00        184.34        31.86 o
  -5  19   1        117.55        104.06        14.15 o
  -4  19   1        189.36        163.57        17.16 o
  -3  19   1         65.07         55.70        18.20 o
  -2  19   1         74.60         53.92         8.27 o
  -1  19   1        120.51         98.22         8.23 o
   0  19   1        634.18        636.85        26.10 o
   1  19   1        122.40        117.80         8.87 o
   2  19   1         82.30         61.27         7.86 o
   3  19   1         64.65         55.56         9.74 o
   4  19   1        193.59        178.25        17.81 o
   5  19   1        117.82        114.74        26.31 o
   6  19   1        183.89        139.77        29.76 o
   7  19   1         83.86         58.37        27.98 o
   8  19   1        520.74        635.70        61.16 o
   9  19   1         37.73         26.42        28.23 o
  -8  20   1         18.19          4.49        20.97 o
  -7  20   1         13.19         15.51        17.42 o
  -6  20   1        110.43         69.52        23.99 o
  -5  20   1         50.08         66.67        24.75 o
  -4  20   1         13.86         12.21        13.42 o
  -3  20   1         11.70          2.57        11.65 o
  -2  20   1        540.05        608.82        35.86 o
  -1  20   1         11.79          9.47         5.32 o
   0  20   1          8.74          6.06         4.46 o
   1  20   1         11.14         12.66         5.00 o
   2  20   1        536.80        548.32        23.54 o
   3  20   1         12.59          9.24        11.07 o
   4  20   1         15.77         -2.77        11.61 o
   5  20   1         49.76         44.07        20.36 o
   6  20   1        107.70         88.81        27.86 o
   7  20   1         13.51         13.16        20.18 o
   8  20   1         18.81         16.97        25.30 o
  -7  21   1        283.12        375.04        45.88 o
  -6  21   1        293.15        343.85        43.09 o
  -5  21   1        202.05        169.97        31.14 o
  -4  21   1         94.84         58.24        25.30 o
  -3  21   1         34.09         27.01        18.51 o
  -2  21   1        148.01        144.71        22.06 o
  -1  21   1        564.69        550.49        48.65 o
   0  21   1          4.68         -5.73         5.73 o
   1  21   1        563.03        516.65        37.42 o
   2  21   1        152.18        156.64        19.06 o
   3  21   1         36.72         33.05        14.52 o
   4  21   1         98.75         72.54        18.96 o
   5  21   1        202.04        205.64        41.40 o
   6  21   1        297.39        290.84        51.54 o
   7  21   1        280.83        305.77        80.69 o
  -6  22   1         47.47         17.05        25.83 o
  -5  22   1        104.17        101.00        22.88 o
  -4  22   1         39.47         32.45        16.40 o
  -3  22   1          0.67         -6.58        10.79 o
  -2  22   1         25.73         27.44        15.02 o
  -1  22   1        197.32        219.33        31.43 o
   0  22   1        448.43        499.53        81.39 o
   1  22   1        197.93        295.22        76.61 o
   2  22   1         25.95         28.45        19.05 o
   3  22   1          0.54         -2.27         9.86 o
   4  22   1         40.63         38.65        19.23 o
   5  22   1        102.36         62.87        27.19 o
   6  22   1         46.47         34.94        19.84 o
  -5  23   1        169.65        144.38        36.98 o
  -4  23   1        111.64         74.95        22.43 o
  -3  23   1         69.95         41.17        17.29 o
  -2  23   1         48.36         65.51        34.95 o
  -1  23   1          2.66        -20.00        25.05 o
   0  23   1          5.04         28.92        36.36 o
   1  23   1          2.54         21.75        22.23 o
   2  23   1         47.81         26.30        35.14 o
   3  23   1         70.66         40.46        25.89 o
   4  23   1        111.71         74.92        20.20 o
   5  23   1        171.47        171.93        35.40 o
  -3  24   1        171.70         86.15        49.27 o
  -2  24   1        157.05        206.81        63.14 o
  -1  24   1        147.06        228.50        60.34 o
   0  24   1         97.63         82.52        42.32 o
   1  24   1        148.02        204.25        54.87 o
   2  24   1        155.57        129.65        52.20 o
   3  24   1        169.30         71.56        52.49 o
   2   0   2        601.74        968.85        39.56 o
   3   0   2       3934.77       3303.33       145.85 o
   4   0   2       4043.90       3122.70        63.30 o
   5   0   2        249.14        530.37        86.31 o
   6   0   2       1228.98       1332.60        39.63 o
   7   0   2        483.32        446.34        26.67 o
   8   0   2        336.40        384.39        28.28 o
   9   0   2         12.75         -6.48        10.79 o
  10   0   2         20.11         49.09        18.79 o
  11   0   2         79.25         29.60        20.55 o
  12   0   2          0.40        -11.46        16.49 o
  13   0   2        102.54         92.62        28.43 o
  14   0   2        311.94        398.13        54.55 o
  15   0   2        127.95        139.81        38.43 o
 -15   1   2          0.02         -9.04        20.93 o
 -14   1   2         85.80        103.34        40.84 o
 -13   1   2        111.59        115.21        29.94 o
 -12   1   2        718.17        779.38        56.58 o
 -11   1   2        123.54        132.05        28.30 o
 -10   1   2       2229.75       2236.56        90.83 o
  -9   1   2        774.78        799.45        39.44 o
  -8   1   2        651.06        665.41        32.28 o
  -7   1   2        548.99        560.52        27.11 o
  -6   1   2       3042.42       3010.08        65.09 o
  -5   1   2        458.54        600.85        38.50 o
  -4   1   2        546.27        492.94        24.88 o
  -3   1   2         13.00         11.10         8.94 o
  -2   1   2      40835.93      46042.91       888.87 o
   2   1   2      41249.54      47051.09       822.12 o
   3   1   2         15.07         -4.31         8.88 o
   4   1   2        520.24        451.48        24.14 o
   5   1   2        463.44        442.18        38.22 o
   6   1   2       3075.97       3070.98        66.21 o
   7   1   2        554.27        571.67        25.99 o
   8   1   2        654.42        651.25        32.49 o
   9   1   2        760.81        774.17        47.39 o
  10   1   2       2249.49       2294.88        77.63 o
  11   1   2        127.23        169.81        26.45 o
  12   1   2        717.48        768.52        57.69 o
  13   1   2        111.43        115.90        32.04 o
  14   1   2         89.27        133.24        33.86 o
  15   1   2          0.04          2.64        20.32 o
 -15   2   2         95.28        108.68        80.81 o
 -14   2   2        783.44        949.92        86.78 o
 -13   2   2        107.05         99.98        29.58 o
 -12   2   2         18.16         36.26        19.44 o
 -11   2   2        207.44        203.05        34.17 o
 -10   2   2       2196.88       2149.28        76.43 o
  -9   2   2        442.78        526.93        38.01 o
  -8   2   2       2314.85       2147.79        56.79 o
  -7   2   2        861.81        843.48        30.93 o
  -6   2   2       1932.73       1844.53        45.57 o
  -5   2   2        297.20        363.24        85.20 o
  -4   2   2       1120.13       1368.18        51.86 o
  -3   2   2        430.12        297.68        30.10 o
  -2   2   2       9639.18       9642.31       140.61 o
  -1   2   2        782.99        887.63        15.57 o
   1   2   2        789.02        891.36        15.52 o
   2   2   2       9523.77       9453.01       127.84 o
   3   2   2        442.50        266.95        34.58 o
   4   2   2       1095.57       1194.75        34.30 o
   5   2   2        287.28        368.75        53.18 o
   6   2   2       1913.63       1780.00        45.89 o
   7   2   2        859.40        809.07        32.58 o
   8   2   2       2331.87       2181.14        57.88 o
   9   2   2        449.67        489.28        31.96 o
  10   2   2       2188.17       2126.65        81.63 o
  11   2   2        207.91        240.64        31.38 o
  12   2   2         20.51         36.72        20.45 o
  13   2   2        110.21         61.58        28.59 o
  14   2   2        775.87        897.75        62.03 o
  15   2   2         94.82        -11.15        75.24 o
 -14   3   2        126.09        121.14        33.89 o
 -13   3   2         80.40         91.93        26.87 o
 -12   3   2        424.52        461.30        42.79 o
 -11   3   2        581.12        648.78        48.93 o
 -10   3   2       1492.02       1423.41        66.82 o
  -9   3   2       2165.60       2193.58        66.43 o
  -8   3   2         65.26         37.78        15.06 o
  -7   3   2       1621.97       1523.33        42.32 o
  -6   3   2        536.68        554.01        30.10 o
  -5   3   2        389.11        276.54        26.92 o
  -4   3   2       7119.84       7161.62       123.34 o
  -3   3   2       1215.56        949.51        27.20 o
  -2   3   2      11349.66      11092.81       301.13 o
  -1   3   2        347.11        430.90        12.43 o
   0   3   2       2865.19       2420.68        32.90 o
   1   3   2        360.31        430.18        15.66 o
   2   3   2      11371.23      10638.36       168.05 o
   3   3   2       1246.64        990.34        27.50 o
   4   3   2       7211.66       7198.91       109.84 o
   5   3   2        417.86        266.55        24.25 o
   6   3   2        551.22        598.79        23.61 o
   7   3   2       1626.34       1538.80        39.14 o
   8   3   2         63.85         47.71        14.01 o
   9   3   2       2168.90       2195.95        62.89 o
  10   3   2       1497.41       1436.95        54.85 o
  11   3   2        570.70        573.86        47.78 o
  12   3   2        414.90        418.34        46.61 o
  13   3   2         84.98         56.60        23.23 o
  14   3   2        133.21         75.52        27.60 o
 -14   4   2        131.09        126.14        30.24 o
 -13   4   2          1.71         -3.47        21.35 o
 -12   4   2         40.91         50.64        19.29 o
 -11   4   2        437.60        510.81        42.15 o
 -10   4   2        854.69        871.58        50.50 o
  -9   4   2       1065.24        919.50        37.87 o
  -8   4   2        239.01        245.35        23.61 o
  -7   4   2        341.92        396.97        37.59 o
  -6   4   2       1358.68       1389.85        36.60 o
  -5   4   2       2911.59       2883.48       149.55 o
  -4   4   2       4884.91       4519.18        72.96 o
  -3   4   2        580.89        358.19        15.49 o
  -2   4   2      26523.31      29220.99       485.17 o
  -1   4   2       1177.04       1364.21       107.01 o
   0   4   2       2455.23       1906.57        30.08 o
   1   4   2       1140.90       1231.41        57.70 o
   2   4   2      26394.92      28487.06       482.15 o
   3   4   2        567.60        363.28        18.44 o
   4   4   2       4821.05       4495.69        74.86 o
   5   4   2       2911.39       3028.17       145.31 o
   6   4   2       1340.22       1316.57        34.88 o
   7   4   2        349.64        319.01        22.55 o
   8   4   2        247.65        275.39        21.49 o
   9   4   2       1050.85        879.18        44.00 o
  10   4   2        841.26        848.83        44.69 o
  11   4   2        442.14        485.33        38.95 o
  12   4   2         37.75         20.49        20.02 o
  13   4   2          1.36          8.25        14.00 o
  14   4   2        129.89         88.07        31.01 o
 -14   5   2         27.69         15.97        15.90 o
 -13   5   2        242.32        232.09        32.16 o
 -12   5   2        687.40        788.45        56.99 o
 -11   5   2        233.73        258.06        30.12 o
 -10   5   2        793.59        804.95        48.40 o
  -9   5   2       1013.29        977.39        45.51 o
  -8   5   2        198.42        214.98        21.04 o
  -7   5   2         20.89          2.52         9.48 o
  -6   5   2       1663.94       1667.30        40.70 o
  -5   5   2       5454.03       5199.19        89.87 o
  -4   5   2       1269.01       1334.16        56.62 o
  -3   5   2        105.97        122.56        12.57 o
  -2   5   2       9110.73       8826.44       129.24 o
  -1   5   2        935.95        866.72        41.28 o
   0   5   2      19944.74      21063.23       524.54 o
   1   5   2        920.12        907.80        41.20 o
   2   5   2       9099.73       8945.71       149.55 o
   3   5   2         89.75         88.55        11.23 o
   4   5   2       1272.84       1295.61        47.36 o
   5   5   2       5442.18       5186.08        97.61 o
   6   5   2       1655.78       1675.14        39.34 o
   7   5   2         25.03         17.84         8.15 o
   8   5   2        196.79        218.26        19.96 o
   9   5   2       1016.40        991.31        39.85 o
  10   5   2        791.54        801.65        41.52 o
  11   5   2        220.83        242.93        27.06 o
  12   5   2        689.68        776.94        58.12 o
  13   5   2        247.29        150.51        45.05 o
  14   5   2         27.79         -6.40        18.09 o
 -14   6   2        169.65        155.66        35.41 o
 -13   6   2         88.13        103.57        25.90 o
 -12   6   2          3.25          2.74        14.15 o
 -11   6   2        546.46        568.74        41.31 o
 -10   6   2         93.58         59.82        20.11 o
  -9   6   2        464.13        469.44        29.94 o
  -8   6   2        224.30        235.98        23.53 o
  -7   6   2       1273.26       1226.58        39.36 o
  -6   6   2        304.26        278.38        17.57 o
  -5   6   2        835.41        820.61        27.51 o
  -4   6   2       1892.76       2018.76        74.73 o
  -3   6   2       2204.25       2025.05        30.06 o
  -2   6   2       2362.94       2318.54        76.18 o
  -1   6   2        897.94        833.84        24.02 o
   0   6   2         22.05         47.60         6.07 o
   1   6   2        916.20        864.73        24.17 o
   2   6   2       2362.39       2283.06        38.02 o
   3   6   2       2245.06       2179.01        44.40 o
   4   6   2       1891.66       1896.43        38.73 o
   5   6   2        800.68        796.57        25.44 o
   6   6   2        303.31        238.91        15.76 o
   7   6   2       1251.38       1213.05        35.96 o
   8   6   2        223.35        217.51        20.16 o
   9   6   2        464.80        499.52        32.77 o
  10   6   2         93.61         90.32        18.47 o
  11   6   2        560.68        587.38        37.95 o
  12   6   2          3.31         20.58        16.16 o
  13   6   2         88.69         68.19        24.29 o
  14   6   2        170.21        114.24        31.68 o
 -14   7   2         42.27          3.97        18.30 o
 -13   7   2         97.89        113.43        25.96 o
 -12   7   2         90.69         90.88        21.87 o
 -11   7   2        229.42        260.64        26.97 o
 -10   7   2         69.28         84.55        20.98 o
  -9   7   2         17.79         16.32        11.40 o
  -8   7   2        557.79        646.03        31.43 o
  -7   7   2        904.84        873.39        31.12 o
  -6   7   2       2297.68       2194.88        47.88 o
  -5   7   2        857.16        768.65        22.29 o
  -4   7   2       1879.72       1938.04        50.83 o
  -3   7   2       3967.08       3628.55        47.80 o
  -2   7   2       1454.13       1356.86        21.55 o
  -1   7   2       1394.71       1231.88        18.05 o
   0   7   2          1.33         53.99         8.36 o
   1   7   2       1360.78       1193.00        22.06 o
   2   7   2       1435.94       1406.54        23.67 o
   3   7   2       3989.53       3700.68        71.95 o
   4   7   2       1861.72       1997.41        81.30 o
   5   7   2        867.38        763.06        21.82 o
   6   7   2       2312.09       2229.25        46.47 o
   7   7   2        900.13        893.39        28.97 o
   8   7   2        546.66        596.73        29.85 o
   9   7   2         14.73         21.94        14.01 o
  10   7   2         73.75         76.56        20.32 o
  11   7   2        225.87        244.88        29.83 o
  12   7   2         92.62         74.24        27.52 o
  13   7   2         98.38         69.42        24.39 o
  14   7   2         40.05         18.18        16.70 o
 -14   8   2         41.96         42.01        28.38 o
 -13   8   2        194.38        178.91        34.80 o
 -12   8   2         67.22         62.98        21.42 o
 -11   8   2         11.70         25.55        14.35 o
 -10   8   2        243.71        252.35        25.47 o
  -9   8   2         63.15         61.22        15.76 o
  -8   8   2         22.61         28.53         9.99 o
  -7   8   2        859.60        896.53        28.93 o
  -6   8   2        491.08        476.39        19.87 o
  -5   8   2        326.68        310.38        14.96 o
  -4   8   2        380.71        434.51        13.62 o
  -3   8   2       6273.53       6345.66        93.91 o
  -2   8   2       2011.83       2057.49        79.38 o
  -1   8   2       1602.42       1528.34        24.11 o
   0   8   2        402.56        313.01        11.54 o
   1   8   2       1587.54       1613.77        29.16 o
   2   8   2       2000.25       1968.95        47.82 o
   3   8   2       6307.40       6556.58       109.80 o
   4   8   2        386.44        444.66        18.42 o
   5   8   2        322.52        312.74        16.33 o
   6   8   2        483.19        507.67        21.82 o
   7   8   2        871.48        912.12        31.39 o
   8   8   2         19.13         14.10        13.19 o
   9   8   2         68.90         71.80        16.20 o
  10   8   2        253.40        304.47        25.48 o
  11   8   2         14.31         15.69        14.43 o
  12   8   2         67.37         85.55        25.72 o
  13   8   2        192.54        156.34        36.47 o
  14   8   2         43.77         44.39        19.93 o
 -14   9   2        104.91         62.12        41.32 o
 -13   9   2         36.55         19.19        19.56 o
 -12   9   2        866.85        951.82        49.49 o
 -11   9   2        296.88        347.54        30.70 o
 -10   9   2        284.76        289.53        25.43 o
  -9   9   2         23.87         16.94        10.36 o
  -8   9   2        147.69        155.42        20.96 o
  -7   9   2        140.96        138.04        14.65 o
  -6   9   2       3197.84       2986.32        55.94 o
  -5   9   2        616.49        647.54        16.79 o
  -4   9   2         26.61         32.13         3.64 o
  -3   9   2       2790.58       2808.42        48.01 o
  -2   9   2       3193.70       3310.35        93.64 o
  -1   9   2        756.27       1115.15        45.64 o
   0   9   2       6351.44       6688.07        94.56 o
   1   9   2        730.99       1039.00        47.11 o
   2   9   2       3201.49       3249.11        66.72 o
   3   9   2       2792.97       2775.30        48.01 o
   4   9   2         26.08         38.64         8.23 o
   5   9   2        605.83        627.06        23.11 o
   6   9   2       3155.02       2963.69        58.28 o
   7   9   2        141.77        184.99        32.63 o
   8   9   2        156.59        194.07        19.39 o
   9   9   2         24.23         17.01        11.89 o
  10   9   2        297.40        308.95        25.41 o
  11   9   2        293.68        350.48        31.20 o
  12   9   2        867.86        974.37        55.54 o
  13   9   2         35.46         41.06        17.78 o
  14   9   2        109.88        104.39        32.67 o
 -13  10   2         90.92         44.74        30.52 o
 -12  10   2        137.70        145.28        29.22 o
 -11  10   2        224.49        267.78        26.17 o
 -10  10   2       1135.78       1198.56        49.27 o
  -9  10   2        667.63        766.36        32.00 o
  -8  10   2        616.24        555.36        26.52 o
  -7  10   2        235.06        246.01        15.33 o
  -6  10   2        547.25        510.66        18.93 o
  -5  10   2        450.63        420.36        12.87 o
  -4  10   2        460.88        465.81        18.86 o
  -3  10   2        328.66        300.77         8.70 o
  -2  10   2        518.78        489.51        18.54 o
  -1  10   2        854.98        813.08        26.74 o
   0  10   2       1938.63       2308.43        39.04 o
   1  10   2        838.49        805.72        19.22 o
   2  10   2        513.41        480.00        18.90 o
   3  10   2        341.79        322.76        10.95 o
   4  10   2        485.86        500.22        17.74 o
   5  10   2        446.15        406.28        18.14 o
   6  10   2        581.83        532.42        21.79 o
   7  10   2        234.26        235.72        16.77 o
   8  10   2        598.15        558.21        30.36 o
   9  10   2        669.62        788.29        34.60 o
  10  10   2       1151.05       1202.71        49.17 o
  11  10   2        228.03        229.80        26.43 o
  12  10   2        133.27        142.16        23.27 o
  13  10   2         90.83        106.31        22.86 o
 -13  11   2        112.06        109.82        26.87 o
 -12  11   2        205.50        213.21        29.86 o
 -11  11   2          8.22          2.22        10.43 o
 -10  11   2        688.81        753.56        34.89 o
  -9  11   2        326.97        329.58        26.81 o
  -8  11   2        587.67        632.56        26.48 o
  -7  11   2         18.71         15.64         7.34 o
  -6  11   2       1160.11       1105.46        26.43 o
  -5  11   2         18.46         15.96         9.22 o
  -4  11   2       3044.87       2974.47        55.97 o
  -3  11   2        202.02        234.44        12.21 o
  -2  11   2        111.30        129.34        11.20 o
  -1  11   2        378.25        335.77         8.09 o
   0  11   2        259.81        278.18        11.50 o
   1  11   2        373.80        347.79        11.32 o
   2  11   2        118.16        160.94        11.59 o
   3  11   2        203.01        225.41        18.95 o
   4  11   2       3068.03       2945.08        53.39 o
   5  11   2         18.12         13.79         9.60 o
   6  11   2       1176.62       1100.80        31.79 o
   7  11   2         18.57         10.84         9.28 o
   8  11   2        611.41        656.77        33.40 o
   9  11   2        325.45        332.11        22.33 o
  10  11   2        678.68        773.40        39.69 o
  11  11   2          8.36         -0.18        11.04 o
  12  11   2        200.37        218.94        27.50 o
  13  11   2        111.96        106.22        21.94 o
 -13  12   2         60.70         54.61        20.29 o
 -12  12   2        164.63        186.33        25.53 o
 -11  12   2        174.67        178.19        23.39 o
 -10  12   2        837.41        891.79        42.92 o
  -9  12   2        224.46        205.58        19.48 o
  -8  12   2       1073.45       1123.06        34.02 o
  -7  12   2        108.28         96.04         9.84 o
  -6  12   2        227.47        165.79        10.95 o
  -5  12   2        208.14        201.68        14.32 o
  -4  12   2       3188.73       3234.49        58.43 o
  -3  12   2        142.33        187.29        15.47 o
  -2  12   2        178.93        223.60        25.03 o
  -1  12   2        136.14        110.88         7.11 o
   0  12   2       1091.00       1003.38        20.65 o
   1  12   2        133.47        119.40         7.55 o
   2  12   2        175.58        234.74        23.68 o
   3  12   2        143.20        263.91        40.02 o
   4  12   2       3175.60       3316.77        56.06 o
   5  12   2        208.49        218.00        11.91 o
   6  12   2        214.20        188.52        13.23 o
   7  12   2        105.89         79.36        10.74 o
   8  12   2       1035.14       1122.60        35.89 o
   9  12   2        225.99        256.85        19.79 o
  10  12   2        853.99        919.66        39.15 o
  11  12   2        171.96        148.92        22.04 o
  12  12   2        170.41        214.91        24.51 o
  13  12   2         61.28         72.76        20.09 o
 -12  13   2         19.76         14.03        21.87 o
 -11  13   2        133.07        127.46        21.59 o
 -10  13   2        302.56        308.98        20.67 o
  -9  13   2        138.15        127.21        13.23 o
  -8  13   2         71.00         49.65         9.32 o
  -7  13   2         35.10         36.89         8.23 o
  -6  13   2        320.97        299.12        15.05 o
  -5  13   2         72.81         75.42         9.30 o
  -4  13   2        438.25        444.21        27.56 o
  -3  13   2        572.05        530.07        27.69 o
  -2  13   2       1621.86       1737.33        38.60 o
  -1  13   2       1956.42       1909.63        32.19 o
   0  13   2        232.25        281.03        11.08 o
   1  13   2       1940.52       1869.73        31.84 o
   2  13   2       1603.23       1727.02        39.74 o
   3  13   2        577.62        593.64        25.93 o
   4  13   2        459.85        475.11        20.63 o
   5  13   2         71.36         54.25         7.66 o
   6  13   2        300.49        297.21        13.35 o
   7  13   2         35.27         40.90         9.31 o
   8  13   2         73.18         45.93        14.00 o
   9  13   2        139.56        103.02        18.31 o
  10  13   2        294.86        333.34        23.97 o
  11  13   2        130.29        127.79        18.11 o
  12  13   2         18.14         26.48        13.55 o
 -12  14   2         29.35         22.36        28.66 o
 -11  14   2        133.94        169.06        34.10 o
 -10  14   2        391.83        318.26        34.25 o
  -9  14   2         81.28         73.25        11.23 o
  -8  14   2        395.15        407.57        40.26 o
  -7  14   2         59.85         68.89        10.15 o
  -6  14   2         54.09         48.10        13.82 o
  -5  14   2         63.87         90.48        14.33 o
  -4  14   2         28.42         35.03        11.17 o
  -3  14   2        871.63        825.28        25.84 o
  -2  14   2        224.79        241.79        13.93 o
  -1  14   2       1057.16       1004.66        29.15 o
   0  14   2        326.54        356.96        14.86 o
   1  14   2       1039.87        984.62        19.97 o
   2  14   2        220.16        274.89        16.24 o
   3  14   2        893.96        782.87        29.09 o
   4  14   2         29.88         45.86         9.62 o
   5  14   2         68.60         74.24        11.65 o
   6  14   2         47.96         44.89         8.02 o
   7  14   2         59.56         56.97         8.44 o
   8  14   2        403.26        448.26        27.07 o
   9  14   2         83.23         66.35        10.86 o
  10  14   2        398.64        369.33        21.20 o
  11  14   2        134.33        144.37        18.30 o
  12  14   2         26.28         43.04        24.71 o
 -11  15   2         40.13         53.21        23.98 o
 -10  15   2        302.43        296.84        43.50 o
  -9  15   2        123.01        108.97        22.19 o
  -8  15   2        572.05        690.70        40.63 o
  -7  15   2        116.56        130.61        19.07 o
  -6  15   2        520.95        574.54        34.23 o
  -5  15   2        346.39        331.31        21.25 o
  -4  15   2        393.61        397.07        21.44 o
  -3  15   2        549.25        569.04        21.60 o
  -2  15   2       2457.61       2668.78        58.97 o
  -1  15   2       1308.63       1355.17        26.46 o
   0  15   2         13.13         22.06         5.34 o
   1  15   2       1296.34       1337.79        24.00 o
   2  15   2       2446.60       2539.47        55.22 o
   3  15   2        553.85        551.79        26.43 o
   4  15   2        382.38        360.09        27.06 o
   5  15   2        338.34        261.37        15.86 o
   6  15   2        528.02        500.38        36.61 o
   7  15   2        121.10        102.80         8.46 o
   8  15   2        570.16        537.70        37.43 o
   9  15   2        122.91         95.93        11.39 o
  10  15   2        298.38        298.19        24.52 o
  11  15   2         39.16         75.12        32.22 o
 -11  16   2        149.54        142.48        29.34 o
 -10  16   2         47.76         42.95        25.68 o
  -9  16   2         22.94         25.03        15.79 o
  -8  16   2        195.65        199.01        24.73 o
  -7  16   2        181.64        178.13        27.50 o
  -6  16   2        120.30        159.70        16.86 o
  -5  16   2        199.70        212.79        23.54 o
  -4  16   2         56.92         53.36        14.34 o
  -3  16   2        499.85        485.28        19.25 o
  -2  16   2        177.59        145.79        12.09 o
  -1  16   2        338.57        315.69        14.15 o
   0  16   2          0.19          5.03         4.19 o
   1  16   2        347.58        342.76        15.49 o
   2  16   2        176.16        151.66        12.32 o
   3  16   2        522.73        491.41        19.27 o
   4  16   2         56.42         40.20         9.77 o
   5  16   2        192.68        173.41        14.00 o
   6  16   2        123.46        117.80        12.75 o
   7  16   2        181.99        140.58        15.28 o
   8  16   2        196.34        153.00        18.99 o
   9  16   2         21.22         34.24        17.28 o
  10  16   2         47.26         23.80        20.07 o
  11  16   2        152.26        119.82        49.88 o
 -10  17   2         22.45         23.35        28.72 o
  -9  17   2        213.59        183.21        43.92 o
  -8  17   2         78.81         84.85        22.71 o
  -7  17   2        117.73        136.45        17.23 o
  -6  17   2        184.35        196.46        17.83 o
  -5  17   2        765.06        754.54        31.49 o
  -4  17   2        986.21       1040.57        37.74 o
  -3  17   2        226.83        219.46        17.80 o
  -2  17   2       1230.53       1265.44        34.27 o
  -1  17   2       1617.50       1598.66        32.41 o
   0  17   2        801.07        790.18        24.77 o
   1  17   2       1589.31       1615.13        41.97 o
   2  17   2       1233.31       1266.71        34.17 o
   3  17   2        240.10        251.43        17.03 o
   4  17   2        989.64        913.28        28.19 o
   5  17   2        748.46        733.54        31.36 o
   6  17   2        181.82        161.43        13.47 o
   7  17   2        121.64        110.10        15.58 o
   8  17   2         77.59         57.51        23.84 o
   9  17   2        213.11        158.06        49.85 o
  10  17   2         22.59         14.82        31.54 o
 -10  18   2         62.93         39.44        32.83 o
  -9  18   2        125.57        123.81        35.14 o
  -8  18   2         66.62         49.65        26.82 o
  -7  18   2        248.05        222.61        34.95 o
  -6  18   2         53.19         51.32        16.22 o
  -5  18   2         12.81         23.07        11.96 o
  -4  18   2        110.79        103.91        13.53 o
  -3  18   2         95.76         76.39        10.38 o
  -2  18   2        361.89        363.94        16.46 o
  -1  18   2        225.52        180.06        12.94 o
   0  18   2         30.34         42.97         5.77 o
   1  18   2        223.49        196.83        11.22 o
   2  18   2        359.48        379.31        19.35 o
   3  18   2        102.64         89.63        11.51 o
   4  18   2        113.08        101.17        12.84 o
   5  18   2         14.59         17.27        11.79 o
   6  18   2         51.94         53.80        15.83 o
   7  18   2        250.13        143.93        51.81 o
   8  18   2         66.71         71.80        28.06 o
   9  18   2        121.63         94.35        35.70 o
  10  18   2         63.92         38.39        32.16 o
  -9  19   2        108.90        107.00        34.20 o
  -8  19   2         75.90         59.45        25.81 o
  -7  19   2         62.19         46.28        24.10 o
  -6  19   2        120.49        137.95        28.37 o
  -5  19   2         81.25         78.27        13.08 o
  -4  19   2         22.38         29.18        11.66 o
  -3  19   2         14.59         10.48         9.90 o
  -2  19   2         29.83         41.25         8.51 o
  -1  19   2        166.70        184.66        14.88 o
   0  19   2        116.82        134.57         7.70 o
   1  19   2        175.23        178.23        12.09 o
   2  19   2         27.47         39.59         6.78 o
   3  19   2         13.94          7.29         5.55 o
   4  19   2         22.97         19.66        11.20 o
   5  19   2         81.99        107.88        15.19 o
   6  19   2        121.80         70.69        31.68 o
   7  19   2         60.47         36.59        23.40 o
   8  19   2         76.68         51.62        27.19 o
   9  19   2        108.85         89.26        38.21 o
  -8  20   2         71.25         53.05        26.37 o
  -7  20   2        240.58        193.69        53.85 o
  -6  20   2        166.71        109.41        29.63 o
  -5  20   2         20.17         34.53        19.42 o
  -4  20   2        345.13        378.48        29.26 o
  -3  20   2         37.77         28.37         9.26 o
  -2  20   2        225.17        238.76        16.52 o
  -1  20   2        301.03        295.58        21.41 o
   0  20   2        754.06        725.49        29.15 o
   1  20   2        296.42        281.76        18.49 o
   2  20   2        234.88        213.81        15.52 o
   3  20   2         37.31         34.22         7.51 o
   4  20   2        350.11        433.34        35.90 o
   5  20   2         19.11         18.64        16.09 o
   6  20   2        169.90        125.82        27.94 o
   7  20   2        239.88        156.21        52.93 o
   8  20   2         69.47         65.62        26.83 o
  -7  21   2        113.03         71.93        24.71 o
  -6  21   2        308.92        369.31        43.99 o
  -5  21   2        106.27         87.40        24.98 o
  -4  21   2         12.96          6.85        13.72 o
  -3  21   2         36.54         44.67        16.51 o
  -2  21   2         67.56         93.76        23.60 o
  -1  21   2        398.24        435.97        32.81 o
   0  21   2        375.46        360.70        22.97 o
   1  21   2        403.54        331.80        34.00 o
   2  21   2         68.93         77.83        14.11 o
   3  21   2         35.46         33.66        16.34 o
   4  21   2         13.08          5.97        13.14 o
   5  21   2        108.00         77.98        23.76 o
   6  21   2        305.57        320.73        48.78 o
   7  21   2        109.31         46.87        25.16 o
  -6  22   2        186.93        281.09        34.89 o
  -5  22   2         16.31         10.49        21.35 o
  -4  22   2        347.84        387.69        42.07 o
  -3  22   2         24.08         19.63        15.97 o
  -2  22   2        280.01        299.57        31.29 o
  -1  22   2        132.56        168.75        27.77 o
   0  22   2         24.12         38.68        35.98 o
   1  22   2        133.83        339.93        64.14 o
   2  22   2        290.45        257.06        55.53 o
   3  22   2         24.26         10.74        12.87 o
   4  22   2        341.57        304.73        55.40 o
   5  22   2         16.42         15.07        17.77 o
   6  22   2        189.52        167.56        37.75 o
  -5  23   2         35.01         39.14        19.61 o
  -4  23   2         95.25         83.77        25.31 o
  -3  23   2         18.47          1.99        11.63 o
  -2  23   2        359.21        391.34        39.84 o
  -1  23   2         47.63         41.64        33.63 o
   0  23   2        267.38        253.88        63.18 o
   1  23   2         46.21         31.07        37.80 o
   2  23   2        356.93        346.52        80.36 o
   3  23   2         19.21        -13.24        15.75 o
   4  23   2         97.78         59.41        27.86 o
   5  23   2         35.54         53.47        19.39 o
  -3  24   2         14.74         15.31        28.66 o
  -2  24   2        308.76        500.11        75.87 o
  -1  24   2        239.57        391.24        73.39 o
   0  24   2        210.18        237.42        76.39 o
   1  24   2        241.53        337.57        64.82 o
   2  24   2        310.96        395.73        94.11 o
   3  24   2         14.30         15.45        29.69 o
   1   0   3        588.67        716.46        16.26 o
   2   0   3      56749.16      61399.66      1239.72 o
   3   0   3       5679.41       5078.42        88.64 o
   4   0   3       3100.92       2663.24        53.33 o
   5   0   3        860.26        778.73        53.11 o
   6   0   3       2862.30       3382.80        71.12 o
   7   0   3       1829.38       1732.06        43.95 o
   8   0   3        367.86        369.75        26.17 o
   9   0   3       1000.88       1048.77        48.88 o
  10   0   3       1056.07       1117.50        49.84 o
  11   0   3        606.94        617.92        43.19 o
  12   0   3        364.89        383.21        40.63 o
  13   0   3        374.43        350.99        45.26 o
  14   0   3         46.05         27.83        21.98 o
 -14   1   3         55.93         29.30        26.39 o
 -13   1   3         70.85         51.50        27.72 o
 -12   1   3         41.75         22.74        19.47 o
 -11   1   3        339.63        327.53        39.09 o
 -10   1   3         86.46         86.64        22.89 o
  -9   1   3        164.17        129.82        20.09 o
  -8   1   3       1574.63       1522.38        46.28 o
  -7   1   3        252.96        291.10        21.18 o
  -6   1   3       4040.87       4091.96        78.47 o
  -5   1   3       1235.78       1068.84        72.39 o
  -4   1   3       7414.58       7200.12       123.63 o
  -3   1   3        574.98        584.89        42.83 o
  -2   1   3      30065.79      33452.19       553.81 o
  -1   1   3       2265.51       1942.36        30.89 o
   0   1   3      20903.03      23007.00       344.56 o
   1   1   3       2287.34       1956.49        28.91 o
   2   1   3      30048.55      33595.18       599.21 o
   3   1   3        569.14        557.55        28.01 o
   4   1   3       7416.19       7160.99       109.34 o
   5   1   3       1221.50       1041.43        33.61 o
   6   1   3       4050.01       4141.64        75.94 o
   7   1   3        239.57        275.98        20.35 o
   8   1   3       1571.54       1536.32        44.43 o
   9   1   3        161.23        133.59        21.33 o
  10   1   3         87.38         88.57        21.63 o
  11   1   3        345.25        351.01        35.61 o
  12   1   3         41.68         36.31        20.80 o
  13   1   3         72.29         58.69        22.68 o
  14   1   3         55.93         48.77        28.29 o
 -14   2   3        212.63        233.46        41.15 o
 -13   2   3        569.90        690.88        54.51 o
 -12   2   3         19.42          2.37        16.42 o
 -11   2   3        883.32        957.59        53.78 o
 -10   2   3        574.60        658.11        42.68 o
  -9   2   3       2450.17       2497.28        70.09 o
  -8   2   3         27.96         24.71        13.09 o
  -7   2   3       2309.62       2088.40        50.19 o
  -6   2   3       1155.51       1029.48        31.40 o
  -5   2   3       1343.55       1355.67        92.44 o
  -4   2   3       5784.47       5218.00        95.36 o
  -3   2   3       1879.23       1792.37        42.63 o
  -2   2   3       1455.75       2006.88        39.30 o
  -1   2   3        774.70        752.68        17.19 o
   0   2   3      29696.44      36564.47       629.99 o
   1   2   3        790.32        762.83        18.03 o
   2   2   3       1474.54       1973.13        46.44 o
   3   2   3       1927.73       1916.57        39.23 o
   4   2   3       5843.58       5400.06        87.98 o
   5   2   3       1349.37       1190.26        49.91 o
   6   2   3       1178.32       1064.19        32.86 o
   7   2   3       2281.24       2077.06        57.80 o
   8   2   3         27.83         23.59        12.24 o
   9   2   3       2467.61       2468.88        67.21 o
  10   2   3        563.33        654.53        41.55 o
  11   2   3        854.94        921.22        50.83 o
  12   2   3         16.95          6.46        14.50 o
  13   2   3        583.37        624.60        62.60 o
  14   2   3        205.25        137.66        38.63 o
 -14   3   3         71.64         63.32        27.61 o
 -13   3   3         87.43         97.49        29.16 o
 -12   3   3        453.56        435.79        48.15 o
 -11   3   3        492.50        509.53        44.40 o
 -10   3   3        260.02        258.85        31.04 o
  -9   3   3         31.36         27.17        16.15 o
  -8   3   3        852.70        913.74        38.54 o
  -7   3   3         87.94         86.49        14.22 o
  -6   3   3        680.45        649.31        26.24 o
  -5   3   3       1494.21       1625.83        80.53 o
  -4   3   3       2948.18       2559.99        53.40 o
  -3   3   3        415.32        308.29        18.89 o
  -2   3   3       4307.27       4046.24       115.51 o
  -1   3   3       1875.40       1570.38        23.29 o
   0   3   3       1747.79       1504.13        21.42 o
   1   3   3       1855.88       1536.65        29.03 o
   2   3   3       4325.46       4133.05       135.87 o
   3   3   3        398.10        293.51        16.07 o
   4   3   3       2979.49       2594.51        51.58 o
   5   3   3       1499.21       1700.11        81.96 o
   6   3   3        694.24        675.94        25.30 o
   7   3   3         81.69         77.35        14.17 o
   8   3   3        857.40        911.38        41.64 o
   9   3   3         28.23         25.56        14.16 o
  10   3   3        255.13        251.00        29.64 o
  11   3   3        494.66        516.79        37.75 o
  12   3   3        460.32        469.99        39.84 o
  13   3   3         82.68         68.54        23.92 o
  14   3   3         69.00         30.53        25.43 o
 -14   4   3         51.94         61.58        29.12 o
 -13   4   3        185.94        152.30        33.55 o
 -12   4   3       1318.99       1451.02        70.16 o
 -11   4   3         61.10         51.33        25.06 o
 -10   4   3       1740.42       1777.85        62.35 o
  -9   4   3          5.76         16.73        12.74 o
  -8   4   3         19.98         44.67        13.60 o
  -7   4   3         17.41         18.59        12.26 o
  -6   4   3       3158.14       3001.48        58.54 o
  -5   4   3       2783.56       2697.41        54.22 o
  -4   4   3       2516.11       2264.32        44.81 o
  -3   4   3        685.79        582.54        30.88 o
  -2   4   3       5046.44       4879.79        80.15 o
  -1   4   3       1235.88       1391.23        61.77 o
   0   4   3        656.20        932.57        45.03 o
   1   4   3       1238.85       1424.54        85.74 o
   2   4   3       5113.71       5079.93        70.76 o
   3   4   3        682.22        559.99        20.33 o
   4   4   3       2472.61       2293.03        72.92 o
   5   4   3       2792.92       2635.91        59.13 o
   6   4   3       3111.66       2982.79        57.00 o
   7   4   3         17.85         28.54        12.44 o
   8   4   3         20.38         39.01        13.40 o
   9   4   3          5.55          1.47        11.93 o
  10   4   3       1771.16       1771.95        67.13 o
  11   4   3         57.26         42.06        18.27 o
  12   4   3       1327.31       1480.76        62.32 o
  13   4   3        183.98        141.19        28.83 o
  14   4   3         53.59         34.35        21.78 o
 -14   5   3        251.28        238.86        41.91 o
 -13   5   3        348.02        333.11        54.33 o
 -12   5   3        499.27        503.88        45.12 o
 -11   5   3         21.88          2.88        15.33 o
 -10   5   3        542.94        536.60        35.42 o
  -9   5   3         63.21         31.80        15.30 o
  -8   5   3       1537.82       1297.39        46.98 o
  -7   5   3        506.01        508.17        27.03 o
  -6   5   3       1775.32       1661.98        41.73 o
  -5   5   3        566.40        602.97        26.52 o
  -4   5   3        228.13        257.26        15.76 o
  -3   5   3        195.70        196.01        13.99 o
  -2   5   3       2550.10       2599.48        41.62 o
  -1   5   3        967.31        761.22        22.08 o
   0   5   3        394.70        537.66        14.79 o
   1   5   3        978.39        833.43        27.68 o
   2   5   3       2516.17       2535.98        36.74 o
   3   5   3        198.10        207.14         9.98 o
   4   5   3        234.52        240.77        24.09 o
   5   5   3        554.99        672.51        53.57 o
   6   5   3       1795.40       1685.74        43.26 o
   7   5   3        504.27        540.23        24.17 o
   8   5   3       1554.99       1323.56        42.77 o
   9   5   3         63.68         45.03        14.83 o
  10   5   3        529.19        546.61        37.99 o
  11   5   3         22.44          2.13        11.66 o
  12   5   3        509.93        541.79        36.20 o
  13   5   3        346.46        364.38        35.35 o
  14   5   3        244.36        163.64        41.85 o
 -14   6   3        192.52        170.66        35.69 o
 -13   6   3          7.43          5.32        12.13 o
 -12   6   3        363.98        371.45        41.96 o
 -11   6   3         84.19         92.05        25.74 o
 -10   6   3        165.31        242.24        35.77 o
  -9   6   3        338.81        352.15        28.58 o
  -8   6   3        424.00        335.02        24.57 o
  -7   6   3        281.96        312.95        22.24 o
  -6   6   3        404.59        380.88        20.14 o
  -5   6   3        898.21        864.07        26.44 o
  -4   6   3       1283.51       1441.57        35.79 o
  -3   6   3        128.39         78.32        18.51 o
  -2   6   3        104.81         71.25         3.85 o
  -1   6   3        224.62        213.15        13.96 o
   0   6   3       5211.02       5179.73        69.19 o
   1   6   3        227.08        225.12         7.96 o
   2   6   3         89.82         60.63         6.33 o
   3   6   3        129.41        147.74        18.43 o
   4   6   3       1308.16       1538.63        70.51 o
   5   6   3        895.08        843.99        24.76 o
   6   6   3        411.12        405.49        18.99 o
   7   6   3        282.02        273.07        18.11 o
   8   6   3        415.82        363.59        28.39 o
   9   6   3        339.95        345.12        24.14 o
  10   6   3        169.92        196.34        26.48 o
  11   6   3         82.48         74.26        19.76 o
  12   6   3        349.05        386.76        34.32 o
  13   6   3          7.12         -1.70        11.54 o
  14   6   3        196.77        184.20        44.10 o
 -14   7   3         24.29         34.42        21.10 o
 -13   7   3         40.18         26.43        21.30 o
 -12   7   3        382.35        418.29        38.33 o
 -11   7   3        149.78        115.66        21.70 o
 -10   7   3        188.53        172.36        23.38 o
  -9   7   3         46.83         45.14        15.05 o
  -8   7   3        818.42        875.38        39.77 o
  -7   7   3        229.19        254.96        24.35 o
  -6   7   3       2442.39       2289.36        51.27 o
  -5   7   3        929.61        866.05        27.43 o
  -4   7   3       2280.05       2339.44        45.79 o
  -3   7   3        256.69        243.77        37.69 o
  -2   7   3       2162.89       2420.13       114.34 o
  -1   7   3        174.81        303.48        17.20 o
   0   7   3        149.25         80.63         5.76 o
   1   7   3        165.00        312.70         8.62 o
   2   7   3       2156.48       2216.36        59.13 o
   3   7   3        247.05        272.63        29.85 o
   4   7   3       2253.78       2467.15       139.01 o
   5   7   3        926.68        853.87        22.93 o
   6   7   3       2469.06       2248.39        50.03 o
   7   7   3        230.95        244.11        17.00 o
   8   7   3        860.70        874.39        34.26 o
   9   7   3         46.39         31.45        14.48 o
  10   7   3        170.30        139.73        21.93 o
  11   7   3        148.88        100.85        20.71 o
  12   7   3        393.03        441.64        34.23 o
  13   7   3         41.28         22.20        18.90 o
  14   7   3         22.37          9.01        19.74 o
 -14   8   3         40.26         52.53        22.64 o
 -13   8   3         98.53         82.46        24.80 o
 -12   8   3        711.71        858.84        51.23 o
 -11   8   3         29.40         32.12        17.14 o
 -10   8   3        165.59        134.34        19.11 o
  -9   8   3        537.97        591.02        33.24 o
  -8   8   3        181.16        236.95        20.93 o
  -7   8   3       1083.58       1011.86        37.18 o
  -6   8   3        993.90        947.80        30.80 o
  -5   8   3       1002.22       1062.14        22.11 o
  -4   8   3      12445.51      12601.57       205.31 o
  -3   8   3        269.77        299.94        26.21 o
  -2   8   3       3905.32       4084.36       121.24 o
  -1   8   3        241.35        358.04        57.07 o
   0   8   3        109.27        101.44         7.85 o
   1   8   3        250.82        358.07        56.48 o
   2   8   3       3941.89       4122.30       105.75 o
   3   8   3        278.65        298.07        24.69 o
   4   8   3      12409.88      12529.67       216.98 o
   5   8   3       1019.47       1052.57        30.54 o
   6   8   3        976.44        908.89        30.26 o
   7   8   3       1072.48       1004.60        32.44 o
   8   8   3        185.38        206.69        19.34 o
   9   8   3        549.53        592.65        37.48 o
  10   8   3        170.33        130.30        28.22 o
  11   8   3         31.22         40.73        15.42 o
  12   8   3        699.35        817.84        45.54 o
  13   8   3         98.52         93.82        25.29 o
  14   8   3         37.96         28.42        21.45 o
 -13   9   3        131.07        122.90        30.09 o
 -12   9   3        275.64        238.24        31.05 o
 -11   9   3         46.73         53.94        18.98 o
 -10   9   3        288.70        314.07        32.50 o
  -9   9   3        432.70        421.67        26.37 o
  -8   9   3        649.62        731.55        29.65 o
  -7   9   3        458.98        456.55        22.21 o
  -6   9   3       1095.43       1093.35        28.24 o
  -5   9   3        327.93        335.03        12.70 o
  -4   9   3       3995.88       4002.92        60.82 o
  -3   9   3       2413.56       2322.34        45.25 o
  -2   9   3        405.52        382.29        34.42 o
  -1   9   3       1998.50       1634.58        47.71 o
   0   9   3       1828.28       2076.92        37.05 o
   1   9   3       1939.63       1567.33        53.62 o
   2   9   3        390.71        384.42        30.53 o
   3   9   3       2377.73       2267.16        52.05 o
   4   9   3       3941.15       3939.94        62.29 o
   5   9   3        345.68        432.91        49.27 o
   6   9   3       1098.32       1144.77        30.83 o
   7   9   3        455.35        528.06        28.12 o
   8   9   3        629.14        688.56        32.86 o
   9   9   3        428.02        456.84        30.69 o
  10   9   3        288.26        322.91        29.83 o
  11   9   3         48.06         55.71        17.18 o
  12   9   3        267.13        250.76        28.00 o
  13   9   3        132.26        123.98        25.66 o
 -13  10   3         86.21         92.71        24.79 o
 -12  10   3          2.25         -8.29        12.82 o
 -11  10   3         75.81         86.85        21.31 o
 -10  10   3         85.59         61.20        21.39 o
  -9  10   3        228.51        221.92        22.46 o
  -8  10   3         43.03         44.65        13.25 o
  -7  10   3        178.38        176.59        12.48 o
  -6  10   3        692.73        645.81        20.99 o
  -5  10   3         14.43         13.08         4.84 o
  -4  10   3        386.94        439.95        20.22 o
  -3  10   3        365.63        423.25        16.24 o
  -2  10   3       1115.58       1002.05        32.24 o
  -1  10   3          2.63          0.93         8.06 o
   0  10   3         31.97         15.78         7.45 o
   1  10   3          3.17          6.02         2.27 o
   2  10   3       1107.53       1016.46        25.50 o
   3  10   3        350.59        413.84        20.47 o
   4  10   3        388.01        419.64        17.52 o
   5  10   3         11.98          9.12         5.57 o
   6  10   3        698.15        677.50        23.00 o
   7  10   3        180.43        172.37        17.27 o
   8  10   3         41.38         52.25        14.28 o
   9  10   3        234.69        206.66        22.40 o
  10  10   3         84.19         76.55        15.64 o
  11  10   3         74.32         95.82        18.63 o
  12  10   3          2.14         -3.13        11.38 o
  13  10   3         85.61         84.16        23.80 o
 -13  11   3        187.81        192.99        35.67 o
 -12  11   3         88.90         70.36        24.60 o
 -11  11   3        137.48        181.54        27.07 o
 -10  11   3        324.34        310.18        27.17 o
  -9  11   3         14.91          8.17         9.47 o
  -8  11   3        253.94        238.79        17.93 o
  -7  11   3        177.55        163.89        11.81 o
  -6  11   3        567.84        521.58        18.23 o
  -5  11   3        383.18        359.04        21.68 o
  -4  11   3        576.09        563.76        22.65 o
  -3  11   3       1546.05       1414.20        31.79 o
  -2  11   3       1185.15       1182.89        32.97 o
  -1  11   3        829.94        728.35        26.63 o
   0  11   3       2538.11       2685.43        42.10 o
   1  11   3        836.88        720.32        13.66 o
   2  11   3       1195.48       1182.11        26.57 o
   3  11   3       1549.92       1387.08        40.87 o
   4  11   3        585.29        622.90        23.72 o
   5  11   3        378.14        348.92        21.78 o
   6  11   3        575.67        543.89        22.16 o
   7  11   3        174.51        152.68        17.40 o
   8  11   3        252.12        245.32        19.68 o
   9  11   3         14.07          8.26        11.18 o
  10  11   3        327.62        283.62        26.47 o
  11  11   3        134.60        180.83        21.33 o
  12  11   3         86.69         83.70        20.63 o
  13  11   3        189.62        226.64        29.79 o
 -13  12   3         37.13         49.62        28.04 o
 -12  12   3          0.12         -2.40         9.96 o
 -11  12   3         16.06         25.14        13.69 o
 -10  12   3         87.41        110.20        18.21 o
  -9  12   3         36.74         29.10        12.15 o
  -8  12   3        355.14        348.15        18.90 o
  -7  12   3         68.31         78.77        10.69 o
  -6  12   3        587.28        571.20        31.21 o
  -5  12   3        419.58        452.71        31.40 o
  -4  12   3        463.82        410.13        18.67 o
  -3  12   3        755.21        745.90        22.94 o
  -2  12   3       1309.97       1338.12        37.18 o
  -1  12   3        636.27        774.00        25.52 o
   0  12   3       1715.44       1567.67        41.48 o
   1  12   3        616.85        744.43        11.90 o
   2  12   3       1308.71       1345.36        31.12 o
   3  12   3        764.65        727.09        26.95 o
   4  12   3        463.74        480.74        35.44 o
   5  12   3        426.00        418.33        12.37 o
   6  12   3        589.19        555.77        19.29 o
   7  12   3         68.76         77.17         9.65 o
   8  12   3        353.73        354.89        19.79 o
   9  12   3         36.67         32.65        10.71 o
  10  12   3         86.59        103.94        17.14 o
  11  12   3         15.24          9.56        11.79 o
  12  12   3          0.10         -8.58        10.90 o
  13  12   3         38.84         47.48        17.07 o
 -12  13   3        107.38        105.27        31.96 o
 -11  13   3         38.69         43.74        14.94 o
 -10  13   3         81.46         78.80        19.37 o
  -9  13   3         27.51         32.18         9.04 o
  -8  13   3        698.62        638.24        28.59 o
  -7  13   3        200.06        179.41        23.19 o
  -6  13   3        653.04        645.95        34.14 o
  -5  13   3        509.22        523.50        32.44 o
  -4  13   3       2916.65       3099.82        66.28 o
  -3  13   3        910.12        816.27        25.65 o
  -2  13   3        160.09        151.77        14.74 o
  -1  13   3       1672.81       1614.06        45.63 o
   0  13   3       1983.83       1813.84        28.93 o
   1  13   3       1685.65       1567.22        28.28 o
   2  13   3        157.49        151.61        12.69 o
   3  13   3        885.83        790.89        31.98 o
   4  13   3       2930.67       3168.31        69.67 o
   5  13   3        524.48        555.62        25.06 o
   6  13   3        672.60        623.08        16.70 o
   7  13   3        194.19        153.10        13.39 o
   8  13   3        715.83        695.28        24.47 o
   9  13   3         27.57         36.20        10.46 o
  10  13   3         86.55         87.11        16.08 o
  11  13   3         40.80         60.85        15.53 o
  12  13   3        106.68        106.52        17.90 o
 -12  14   3        100.45         98.26        29.27 o
 -11  14   3         11.24          8.26        16.72 o
 -10  14   3          0.33         -1.52        17.61 o
  -9  14   3        347.18        320.40        49.05 o
  -8  14   3        324.89        393.95        34.80 o
  -7  14   3          8.47         15.15        11.50 o
  -6  14   3       2047.97       2188.01        65.79 o
  -5  14   3        241.38        240.11        24.02 o
  -4  14   3        466.42        474.97        21.22 o
  -3  14   3        127.13        123.19        11.61 o
  -2  14   3       2872.90       2980.90        59.78 o
  -1  14   3        658.50        615.83        25.93 o
   0  14   3        450.04        433.61        11.41 o
   1  14   3        653.77        593.63        21.34 o
   2  14   3       2893.37       3001.56        61.12 o
   3  14   3        129.15        126.59        17.37 o
   4  14   3        474.10        459.50        23.54 o
   5  14   3        247.19        226.15        18.29 o
   6  14   3       2049.21       2125.02        50.14 o
   7  14   3          9.59         13.04         5.91 o
   8  14   3        328.86        376.31        15.77 o
   9  14   3        351.44        373.30        25.56 o
  10  14   3          0.24         -5.18         6.78 o
  11  14   3         11.57          9.95        10.93 o
  12  14   3         99.15         80.05        22.78 o
 -11  15   3         13.18         14.12        19.00 o
 -10  15   3        190.25        134.09        37.36 o
  -9  15   3        253.91        295.31        35.75 o
  -8  15   3        807.08        919.89        48.44 o
  -7  15   3          8.40         12.12        11.92 o
  -6  15   3        923.64        982.26        41.45 o
  -5  15   3        263.22        270.96        23.81 o
  -4  15   3       1624.40       1639.99        44.34 o
  -3  15   3         84.92         94.69        12.04 o
  -2  15   3         26.21         55.89        15.99 o
  -1  15   3       2165.67       2198.92        62.43 o
   0  15   3        203.64        231.27        14.14 o
   1  15   3       2143.43       2028.03        42.39 o
   2  15   3         23.75         33.24        10.03 o
   3  15   3         77.62         76.71        12.95 o
   4  15   3       1601.46       1574.64        44.81 o
   5  15   3        261.40        250.73        17.24 o
   6  15   3        939.10        911.44        44.84 o
   7  15   3          7.67          7.31         5.37 o
   8  15   3        782.45        793.95        67.68 o
   9  15   3        254.29        246.68        24.15 o
  10  15   3        184.62        142.93        22.10 o
  11  15   3         12.54         13.73        20.19 o
 -11  16   3          3.77          3.24        17.21 o
 -10  16   3         19.08         12.32        19.04 o
  -9  16   3         29.33         38.70        17.18 o
  -8  16   3        394.39        407.35        34.33 o
  -7  16   3         34.71         38.74        14.21 o
  -6  16   3        129.27        128.06        22.13 o
  -5  16   3        143.22        186.02        18.45 o
  -4  16   3       2333.69       2455.00        55.57 o
  -3  16   3        708.85        795.88        28.00 o
  -2  16   3       2798.83       2850.50        64.81 o
  -1  16   3        457.94        461.21        23.30 o
   0  16   3        350.52        362.79        15.46 o
   1  16   3        453.21        430.95        20.59 o
   2  16   3       2790.55       2791.51        62.06 o
   3  16   3        710.24        739.37        29.13 o
   4  16   3       2352.81       2482.01        65.84 o
   5  16   3        145.42        168.02        15.84 o
   6  16   3        134.89        126.35        13.07 o
   7  16   3         33.30         24.92        11.31 o
   8  16   3        392.46        330.25        43.13 o
   9  16   3         28.97         19.62        13.85 o
  10  16   3         19.79         16.81        17.32 o
  11  16   3          3.84         12.23        24.98 o
 -10  17   3         99.37         83.61        31.60 o
  -9  17   3          0.82         -6.67        16.95 o
  -8  17   3        153.84        137.52        22.08 o
  -7  17   3         37.52         31.88        16.61 o
  -6  17   3        407.16        454.09        30.70 o
  -5  17   3         28.65         36.38        11.65 o
  -4  17   3        227.17        205.00        13.52 o
  -3  17   3        399.35        375.47        17.11 o
  -2  17   3       1998.13       2057.71        57.20 o
  -1  17   3       1313.34       1432.16        39.13 o
   0  17   3        256.63        229.10         9.73 o
   1  17   3       1308.07       1387.11        39.10 o
   2  17   3       2015.46       2014.69        51.78 o
   3  17   3        400.44        380.79        20.18 o
   4  17   3        233.65        226.70        19.10 o
   5  17   3         29.77         22.09         6.98 o
   6  17   3        390.24        419.13        24.77 o
   7  17   3         38.75         18.89         8.14 o
   8  17   3        152.04        115.58        28.47 o
   9  17   3          0.94         15.42        15.50 o
  10  17   3         97.18         83.02        36.43 o
 -10  18   3        126.16        125.48        42.68 o
  -9  18   3         22.73         37.20        27.62 o
  -8  18   3          9.43         15.54        15.24 o
  -7  18   3         40.57         39.35        17.83 o
  -6  18   3         32.85         41.27        12.43 o
  -5  18   3         41.31         44.40        14.30 o
  -4  18   3        438.49        448.67        25.89 o
  -3  18   3         94.27        102.10        11.94 o
  -2  18   3        156.22        156.52        13.85 o
  -1  18   3         91.23        107.16        10.58 o
   0  18   3          9.35          9.56         3.60 o
   1  18   3         92.72        109.48        12.14 o
   2  18   3        144.57        151.69        13.75 o
   3  18   3         92.99         92.62        12.06 o
   4  18   3        444.19        466.08        24.18 o
   5  18   3         39.53         29.11         5.69 o
   6  18   3         32.92         27.82         8.24 o
   7  18   3         40.16         37.77        16.90 o
   8  18   3          8.38          9.60        22.38 o
   9  18   3         22.32         38.27        29.97 o
  10  18   3        126.17         80.00        42.51 o
  -9  19   3         22.99          7.81        22.62 o
  -8  19   3         35.29         25.80        22.32 o
  -7  19   3         74.15         88.35        32.29 o
  -6  19   3        182.75        156.03        22.42 o
  -5  19   3         74.94         61.82        16.44 o
  -4  19   3         12.48         17.83         7.62 o
  -3  19   3        105.38         88.99        11.46 o
  -2  19   3        225.16        218.37        17.75 o
  -1  19   3        105.56        129.18        11.57 o
   0  19   3         61.45         43.52         4.67 o
   1  19   3        104.57        117.13         9.74 o
   2  19   3        231.26        205.61        15.69 o
   3  19   3        102.93         94.26        12.19 o
   4  19   3         11.58          3.79         7.50 o
   5  19   3         74.86         57.36        15.94 o
   6  19   3        177.10        140.07        28.25 o
   7  19   3         76.46         76.37        31.06 o
   8  19   3         34.73         16.39        21.77 o
   9  19   3         22.55         11.37        21.64 o
  -8  20   3        216.77        162.47        44.55 o
  -7  20   3        176.33        143.48        50.14 o
  -6  20   3        142.39        130.63        29.50 o
  -5  20   3         65.32         79.62        22.67 o
  -4  20   3         42.12         50.56        12.03 o
  -3  20   3        116.87        123.47        18.89 o
  -2  20   3         42.06         48.47         8.58 o
  -1  20   3         14.06          8.33         6.24 o
   0  20   3        265.22        284.06        25.33 o
   1  20   3         13.79         14.65         5.50 o
   2  20   3         39.39         38.53         8.76 o
   3  20   3        119.42        122.69        11.60 o
   4  20   3         41.12         46.08        17.54 o
   5  20   3         67.95         71.92        22.84 o
   6  20   3        144.36         78.42        32.17 o
   7  20   3        177.10        109.33        38.88 o
   8  20   3        218.14        148.73        48.94 o
  -7  21   3         58.85         46.79        27.09 o
  -6  21   3        142.26        100.67        31.83 o
  -5  21   3        119.39        124.71        30.85 o
  -4  21   3         24.95         26.02        16.01 o
  -3  21   3          3.13          1.30         5.82 o
  -2  21   3         18.73         18.69        12.51 o
  -1  21   3        164.44        147.22        14.79 o
   0  21   3         31.96         39.60        11.76 o
   1  21   3        164.02        141.62        15.88 o
   2  21   3         19.25         22.96         8.74 o
   3  21   3          3.42          5.37         9.67 o
   4  21   3         25.05         14.50        12.69 o
   5  21   3        116.59        108.41        23.92 o
   6  21   3        140.35         94.58        28.57 o
   7  21   3         59.63         52.71        24.28 o
  -6  22   3         12.41         13.38        19.25 o
  -5  22   3        146.08         91.79        30.23 o
  -4  22   3        264.56        344.31        28.40 o
  -3  22   3         21.37         40.52        13.51 o
  -2  22   3         23.39         45.29        18.22 o
  -1  22   3        169.01        173.37        24.23 o
   0  22   3        116.55        113.86        20.79 o
   1  22   3        169.69        151.18        36.74 o
   2  22   3         23.56         21.22        22.22 o
   3  22   3         19.45          9.54        35.69 o
   4  22   3        261.05        238.43        58.99 o
   5  22   3        141.29        115.69        25.54 o
   6  22   3         13.27         14.65        16.31 o
  -5  23   3         98.65         80.73        21.87 o
  -4  23   3         17.98          9.55        16.43 o
  -3  23   3         10.60          8.58        16.85 o
  -2  23   3         11.00         20.59        15.46 o
  -1  23   3          3.54         -3.35        25.98 o
   0  23   3          0.06         15.21        36.41 o
   1  23   3          3.55         36.07        33.79 o
   2  23   3         10.90         11.43        32.33 o
   3  23   3         10.98         13.48        20.78 o
   4  23   3         18.17          5.00        23.10 o
   5  23   3         98.25         95.73        46.08 o
  -3  24   3        214.73        282.99        49.12 o
  -2  24   3         84.63         97.05        46.54 o
  -1  24   3         19.61         25.28        35.67 o
   0  24   3        134.07        184.66        57.76 o
   1  24   3         20.00         71.54        40.17 o
   2  24   3         84.13         74.61        51.15 o
   3  24   3        214.01        131.72        73.61 o
   0   0   4       6181.93       8016.01       165.45 o
   1   0   4       3387.95       2636.37        41.41 o
   2   0   4      13860.17      15624.56       598.31 o
   3   0   4         67.01         79.54        11.94 o
   4   0   4         53.09         39.42        10.41 o
   5   0   4        180.53        217.60        26.58 o
   6   0   4       3602.87       4030.29        81.29 o
   7   0   4        124.57        150.10        17.04 o
   8   0   4         24.43          9.23         9.17 o
   9   0   4         82.13        101.19        19.76 o
  10   0   4        412.55        431.63        36.27 o
  11   0   4        168.64        199.88        29.23 o
  12   0   4        531.99        494.70        45.10 o
  13   0   4         52.91         29.69        20.16 o
  14   0   4          0.72         -8.24        17.32 o
 -14   1   4        654.47        772.51        63.91 o
 -13   1   4        155.73        102.02        30.21 o
 -12   1   4        142.16        100.74        27.43 o
 -11   1   4          5.74         -9.91        14.61 o
 -10   1   4        630.47        631.69        43.82 o
  -9   1   4        700.79        704.94        39.67 o
  -8   1   4       1045.03       1130.37        52.08 o
  -7   1   4       1324.68       1305.20        42.25 o
  -6   1   4        190.94        227.42        18.18 o
  -5   1   4        286.94        421.31        48.33 o
  -4   1   4        910.77        856.87        30.69 o
  -3   1   4       4726.85       4088.07        65.18 o
  -2   1   4      43501.07      51064.89      1022.14 o
  -1   1   4       1797.33       1181.78        27.52 o
   0   1   4      31475.43      35171.10       592.05 o
   1   1   4       1778.59       1157.96        24.25 o
   2   1   4      43698.97      51331.49      1001.30 o
   3   1   4       4695.81       4076.57        75.30 o
   4   1   4        979.74        956.84        33.94 o
   5   1   4        300.84        452.13        41.68 o
   6   1   4        182.16        220.26        17.00 o
   7   1   4       1342.44       1328.40        39.97 o
   8   1   4       1047.22       1035.15        43.06 o
   9   1   4        689.15        690.26        37.63 o
  10   1   4        647.76        666.80        40.29 o
  11   1   4          6.36        -14.16        15.23 o
  12   1   4        146.88        115.46        27.76 o
  13   1   4        153.39        114.65        27.29 o
  14   1   4        661.14        709.74        71.87 o
 -14   2   4         24.79          1.73        20.22 o
 -13   2   4         12.33          7.85        19.28 o
 -12   2   4         27.80          8.95        20.69 o
 -11   2   4        232.11        240.73        30.61 o
 -10   2   4        630.88        622.70        39.88 o
  -9   2   4         38.33         10.79        13.81 o
  -8   2   4       1348.76       1416.79        48.29 o
  -7   2   4        108.54        111.26        16.38 o
  -6   2   4        483.98        439.08        25.58 o
  -5   2   4       1083.32       1410.83       126.45 o
  -4   2   4       2897.82       2651.52        52.19 o
  -3   2   4        619.33        525.43        20.90 o
  -2   2   4      15277.49      13905.44       339.11 o
  -1   2   4       3427.22       3023.33        76.67 o
   0   2   4      17913.23      15355.02       310.50 o
   1   2   4       3442.53       2994.18        84.86 o
   2   2   4      15305.10      13951.90       514.79 o
   3   2   4        630.98        528.24        20.20 o
   4   2   4       2903.97       2612.35        50.80 o
   5   2   4       1097.92       1534.30       141.05 o
   6   2   4        471.31        425.79        22.06 o
   7   2   4        107.90         99.72        14.41 o
   8   2   4       1345.43       1444.23        43.06 o
   9   2   4         38.18         31.70        15.45 o
  10   2   4        627.31        677.22        37.20 o
  11   2   4        231.31        238.22        30.49 o
  12   2   4         27.22         18.71        19.74 o
  13   2   4         12.73         17.70        18.96 o
  14   2   4         25.36         20.83        17.82 o
 -14   3   4        234.35        203.66        38.68 o
 -13   3   4        138.54        163.70        35.66 o
 -12   3   4        452.50        484.10        42.93 o
 -11   3   4        586.95        570.50        46.23 o
 -10   3   4       1047.10       1109.92        53.87 o
  -9   3   4       1637.93       1709.70        64.60 o
  -8   3   4        516.84        517.55        30.89 o
  -7   3   4       2019.65       1898.93        54.06 o
  -6   3   4        337.60        345.31        23.36 o
  -5   3   4       1494.75       1335.71        49.05 o
  -4   3   4       6328.13       6138.33       104.83 o
  -3   3   4        463.51        387.67        17.87 o
  -2   3   4      45554.99      53222.77      1064.55 o
  -1   3   4       1015.90        730.98        36.50 o
   0   3   4        340.73        316.65        64.48 o
   1   3   4       1029.84        794.68        52.53 o
   2   3   4      45823.35      53012.43      1062.10 o
   3   3   4        489.13        390.33        15.97 o
   4   3   4       6432.47       6454.85       109.64 o
   5   3   4       1482.32       1302.20        36.16 o
   6   3   4        354.60        328.38        18.94 o
   7   3   4       2005.03       1870.10        44.27 o
   8   3   4        522.75        539.09        29.34 o
   9   3   4       1646.15       1702.22        49.63 o
  10   3   4       1065.34       1130.95        47.95 o
  11   3   4        571.25        576.03        40.28 o
  12   3   4        462.53        524.26        41.93 o
  13   3   4        142.86        136.06        28.70 o
  14   3   4        224.36        148.47        42.12 o
 -14   4   4        446.49        517.42        70.94 o
 -13   4   4         94.74         65.75        26.97 o
 -12   4   4        364.52        365.67        43.68 o
 -11   4   4        187.24        181.04        29.66 o
 -10   4   4         44.45         44.98        19.15 o
  -9   4   4          1.67         -6.03        12.36 o
  -8   4   4       1663.88       1698.43        54.27 o
  -7   4   4        227.85        199.03        19.97 o
  -6   4   4       1604.91       1615.73        47.15 o
  -5   4   4        365.66        504.44        43.95 o
  -4   4   4       3973.08       4286.01       120.59 o
  -3   4   4         14.61          4.54         8.65 o
  -2   4   4      14293.88      14653.48       223.19 o
  -1   4   4       9043.58       8003.33       103.61 o
   0   4   4       4751.61       5116.73        76.20 o
   1   4   4       8994.10       7937.93       128.20 o
   2   4   4      14293.25      14703.50       221.63 o
   3   4   4         18.14         23.16         7.56 o
   4   4   4       4008.29       4244.90        94.07 o
   5   4   4        381.23        445.45        20.19 o
   6   4   4       1607.37       1628.64        38.16 o
   7   4   4        226.25        191.07        17.05 o
   8   4   4       1678.40       1728.23        45.82 o
   9   4   4          1.45         -4.92        10.01 o
  10   4   4         45.84         34.70        15.89 o
  11   4   4        187.18        225.42        26.03 o
  12   4   4        360.07        505.75        45.45 o
  13   4   4         99.19         52.80        21.41 o
  14   4   4        442.69        556.20        46.72 o
 -14   5   4        154.90         92.81        36.41 o
 -13   5   4        178.95        123.09        31.47 o
 -12   5   4        520.61        572.74        52.45 o
 -11   5   4        292.34        342.75        37.80 o
 -10   5   4        648.18        691.31        46.93 o
  -9   5   4       1392.86       1408.63        53.69 o
  -8   5   4       1765.65       1683.11        54.93 o
  -7   5   4        475.52        471.81        29.24 o
  -6   5   4        608.44        688.21        29.14 o
  -5   5   4       2774.71       2687.62        58.83 o
  -4   5   4      14263.73      14033.43       244.68 o
  -3   5   4       1478.30       1332.55        32.10 o
  -2   5   4       5304.90       4812.71        67.47 o
  -1   5   4       1816.08       1451.51        25.05 o
   0   5   4       8762.14       9144.56       128.34 o
   1   5   4       1830.10       1484.60        26.93 o
   2   5   4       5270.10       4753.92        73.21 o
   3   5   4       1451.53       1238.34        22.91 o
   4   5   4      14264.04      13806.21       213.11 o
   5   5   4       2763.31       2709.86        59.23 o
   6   5   4        596.13        667.54        23.20 o
   7   5   4        452.84        472.86        23.34 o
   8   5   4       1752.39       1755.34        47.63 o
   9   5   4       1391.31       1430.14        47.12 o
  10   5   4        640.22        689.16        34.89 o
  11   5   4        287.81        321.58        30.98 o
  12   5   4        526.09        593.44        43.28 o
  13   5   4        182.56        140.22        26.40 o
  14   5   4        155.27        111.20        32.45 o
 -14   6   4         44.30         17.16        20.01 o
 -13   6   4        318.61        346.30        42.69 o
 -12   6   4          1.69        -11.28        16.98 o
 -11   6   4        282.06        327.92        38.20 o
 -10   6   4       1310.17       1324.43        59.11 o
  -9   6   4        114.00        126.46        24.11 o
  -8   6   4        667.54        715.82        37.82 o
  -7   6   4         52.57         40.08        13.55 o
  -6   6   4        346.50        381.42        23.41 o
  -5   6   4       2327.07       2160.18        48.88 o
  -4   6   4       3510.89       3452.98        67.29 o
  -3   6   4       3812.78       3471.51        72.74 o
  -2   6   4       6684.26       6875.27        95.41 o
  -1   6   4        233.16        225.74         9.74 o
   0   6   4       6089.25       5707.77        80.30 o
   1   6   4        225.21        210.83        15.89 o
   2   6   4       6651.53       7109.09       119.69 o
   3   6   4       3842.66       3552.96        54.05 o
   4   6   4       3531.04       3447.41        61.00 o
   5   6   4       2294.19       2117.25        43.56 o
   6   6   4        342.89        365.35        17.16 o
   7   6   4         53.50         39.72        10.12 o
   8   6   4        663.62        712.31        31.54 o
   9   6   4        112.00        141.00        16.81 o
  10   6   4       1303.33       1334.32        48.87 o
  11   6   4        282.73        329.74        28.52 o
  12   6   4          1.80        -11.24        15.26 o
  13   6   4        318.30        363.63        35.17 o
  14   6   4         45.41         16.28        17.88 o
 -14   7   4        120.68        130.48        30.99 o
 -13   7   4        209.91        188.44        37.29 o
 -12   7   4        184.85        160.97        34.82 o
 -11   7   4        246.42        281.23        32.82 o
 -10   7   4        332.96        309.85        31.79 o
  -9   7   4        591.73        591.55        42.24 o
  -8   7   4       1068.56       1091.57        46.50 o
  -7   7   4       1216.67       1282.08        40.29 o
  -6   7   4        504.30        523.64        29.58 o
  -5   7   4        558.54        501.07        22.98 o
  -4   7   4       2370.48       2135.80        39.91 o
  -3   7   4        283.23        274.56        31.82 o
  -2   7   4      16297.50      17777.85       334.95 o
  -1   7   4        729.86        678.40        34.14 o
   0   7   4       5654.81       5635.21        74.89 o
   1   7   4        723.18        638.99        17.93 o
   2   7   4      16277.39      18215.73       592.15 o
   3   7   4        299.31        282.14        19.92 o
   4   7   4       2394.31       2170.13        58.40 o
   5   7   4        566.89        506.69        15.79 o
   6   7   4        507.75        521.50        19.64 o
   7   7   4       1222.58       1274.26        34.10 o
   8   7   4       1067.79       1137.67        37.51 o
   9   7   4        608.65        581.27        27.26 o
  10   7   4        330.79        308.33        24.40 o
  11   7   4        236.82        222.83        26.76 o
  12   7   4        182.11        171.36        26.00 o
  13   7   4        212.17        148.80        35.09 o
  14   7   4        122.30         88.90        28.47 o
 -14   8   4        267.59        223.37        37.30 o
 -13   8   4        408.72        508.70        45.14 o
 -12   8   4        154.11        154.96        26.68 o
 -11   8   4        118.72        122.90        22.35 o
 -10   8   4       1657.98       1656.80        65.84 o
  -9   8   4        156.03        143.19        24.81 o
  -8   8   4        316.38        338.38        25.77 o
  -7   8   4        339.58        329.52        27.75 o
  -6   8   4       1219.49       1280.05        41.29 o
  -5   8   4        521.99        475.39        23.43 o
  -4   8   4       6939.10       6320.23        99.04 o
  -3   8   4       4367.63       4254.84        76.31 o
  -2   8   4        233.54        276.20        25.76 o
  -1   8   4       2885.62       2489.95        46.64 o
   0   8   4       1822.35       1949.59        31.15 o
   1   8   4       2928.89       2567.32        47.01 o
   2   8   4        242.45        279.24        38.30 o
   3   8   4       4359.94       4267.31        88.69 o
   4   8   4       6935.39       6294.98        91.11 o
   5   8   4        515.27        469.16        14.65 o
   6   8   4       1249.84       1332.30        30.71 o
   7   8   4        339.40        319.18        17.67 o
   8   8   4        337.57        365.56        22.31 o
   9   8   4        156.60        138.78        16.82 o
  10   8   4       1653.19       1628.13        48.86 o
  11   8   4        124.31        148.64        23.84 o
  12   8   4        158.15        132.01        24.72 o
  13   8   4        408.01        526.32        42.51 o
  14   8   4        265.78        244.37        31.56 o
 -13   9   4         48.66         31.44        19.47 o
 -12   9   4         81.51         62.20        23.20 o
 -11   9   4        194.88        214.67        24.59 o
 -10   9   4        125.61        117.27        19.24 o
  -9   9   4          8.53         -7.87         8.89 o
  -8   9   4        426.56        350.11        26.08 o
  -7   9   4        740.07        742.83        32.37 o
  -6   9   4        616.13        638.94        26.79 o
  -5   9   4        502.36        529.93        24.42 o
  -4   9   4        621.41        580.84        14.35 o
  -3   9   4        658.75        585.43        23.62 o
  -2   9   4       3187.60       3227.06        60.29 o
  -1   9   4       1829.45       2045.97        52.45 o
   0   9   4       1958.04       1794.74        37.40 o
   1   9   4       1831.84       1972.34        79.53 o
   2   9   4       3165.53       3223.31        59.44 o
   3   9   4        664.52        613.54        28.27 o
   4   9   4        631.37        537.05        18.30 o
   5   9   4        497.28        515.23        18.62 o
   6   9   4        617.95        656.98        42.92 o
   7   9   4        751.06        751.95        26.25 o
   8   9   4        428.56        418.21        22.49 o
   9   9   4          8.00          8.84         8.01 o
  10   9   4        124.83        138.24        19.30 o
  11   9   4        190.57        172.66        25.86 o
  12   9   4         79.41         77.54        21.13 o
  13   9   4         50.43         44.49        20.73 o
 -13  10   4         86.76         81.15        24.72 o
 -12  10   4        281.31        385.19        35.07 o
 -11  10   4          6.95         17.64        14.21 o
 -10  10   4        406.40        485.46        32.57 o
  -9  10   4        134.47        153.07        17.86 o
  -8  10   4       1747.23       1757.46        46.90 o
  -7  10   4        559.45        542.13        21.63 o
  -6  10   4       3837.20       3567.75        63.52 o
  -5  10   4        733.82        677.04        14.39 o
  -4  10   4       1005.45       1087.29        29.74 o
  -3  10   4        591.27        541.88        20.03 o
  -2  10   4       1109.66       1079.38        29.70 o
  -1  10   4        452.11        479.12        16.82 o
   0  10   4        612.42        583.32        15.22 o
   1  10   4        431.00        430.63        12.91 o
   2  10   4       1120.18       1118.85        31.61 o
   3  10   4        609.09        554.82        23.56 o
   4  10   4        967.67       1159.05        73.76 o
   5  10   4        728.85        685.59        17.88 o
   6  10   4       3861.02       3587.56        65.70 o
   7  10   4        557.93        558.74        24.90 o
   8  10   4       1732.15       1745.44        48.61 o
   9  10   4        138.84        139.17        18.90 o
  10  10   4        397.95        423.97        28.89 o
  11  10   4          6.23         10.21        12.82 o
  12  10   4        282.94        400.41        31.36 o
  13  10   4         88.76         79.29        20.20 o
 -13  11   4         27.57          3.69        20.92 o
 -12  11   4         10.24          4.92        13.02 o
 -11  11   4          2.58        -10.22        10.22 o
 -10  11   4        225.45        233.05        23.92 o
  -9  11   4        188.06        219.98        19.51 o
  -8  11   4          3.74          6.69         8.05 o
  -7  11   4        198.26        245.60        13.63 o
  -6  11   4        286.82        274.86        11.25 o
  -5  11   4         22.75         19.70         8.91 o
  -4  11   4        205.34        221.85        15.79 o
  -3  11   4        131.91        183.44        18.34 o
  -2  11   4        400.02        400.32        18.74 o
  -1  11   4        178.74        176.45        12.83 o
   0  11   4       1808.22       1701.01        27.56 o
   1  11   4        179.79        168.31         6.94 o
   2  11   4        401.29        408.19        18.34 o
   3  11   4        132.66        171.00        17.04 o
   4  11   4        205.84        211.66        19.64 o
   5  11   4         23.04         19.92         3.79 o
   6  11   4        289.17        278.09        14.27 o
   7  11   4        198.23        247.24        16.17 o
   8  11   4          3.41         -1.08         7.16 o
   9  11   4        189.63        219.54        17.66 o
  10  11   4        227.18        249.54        21.59 o
  11  11   4          2.47          3.33        10.25 o
  12  11   4         10.42         15.95        12.53 o
  13  11   4         27.79         31.31        16.35 o
 -12  12   4        313.92        328.09        39.83 o
 -11  12   4         60.39         65.28        15.83 o
 -10  12   4        158.85        185.16        21.61 o
  -9  12   4        383.43        381.72        28.23 o
  -8  12   4         20.94         29.31         9.84 o
  -7  12   4         14.26         12.80         4.29 o
  -6  12   4       1451.30       1409.54        45.60 o
  -5  12   4        156.78        182.73        15.88 o
  -4  12   4       2155.18       2052.49        48.82 o
  -3  12   4        290.17        313.10        17.65 o
  -2  12   4        547.96        585.05        26.26 o
  -1  12   4        153.36        183.60        24.82 o
   0  12   4        759.56        846.02        16.81 o
   1  12   4        149.56        191.69        18.16 o
   2  12   4        549.25        634.59        31.09 o
   3  12   4        295.57        307.92        17.39 o
   4  12   4       2133.62       2056.48        55.08 o
   5  12   4        155.90        150.18        19.99 o
   6  12   4       1436.30       1307.29        27.48 o
   7  12   4         12.69          9.14         5.77 o
   8  12   4         25.86         21.41         9.30 o
   9  12   4        384.19        383.44        32.29 o
  10  12   4        162.49        198.08        18.78 o
  11  12   4         58.61         68.47        16.15 o
  12  12   4        320.26        364.33        30.39 o
  13  12   4          4.76          1.11        21.52 o
 -12  13   4         22.97         31.21        33.14 o
 -11  13   4         69.38         60.24        33.95 o
 -10  13   4         10.65          7.12         7.14 o
  -9  13   4         59.58         67.83        14.88 o
  -8  13   4        374.93        409.12        32.69 o
  -7  13   4         26.20         21.41        13.25 o
  -6  13   4        111.46        136.02        19.05 o
  -5  13   4         20.18         19.99         9.62 o
  -4  13   4        964.86        938.22        30.20 o
  -3  13   4        246.12        219.31        15.89 o
  -2  13   4        665.50        747.77        31.07 o
  -1  13   4         87.79         93.12        10.47 o
   0  13   4         15.49          7.75         5.17 o
   1  13   4         89.77         84.85        10.15 o
   2  13   4        670.64        756.47        27.96 o
   3  13   4        242.71        220.44        17.77 o
   4  13   4        957.64        945.22        37.29 o
   5  13   4         19.11         14.13        10.35 o
   6  13   4        110.23        103.55         8.08 o
   7  13   4         25.28         23.04         5.95 o
   8  13   4        373.99        392.68        19.57 o
   9  13   4         59.63         67.69        13.66 o
  10  13   4         10.64          1.30         8.43 o
  11  13   4         69.27         80.15        14.11 o
  12  13   4         23.37         28.85        14.42 o
 -12  14   4        147.12        150.34        37.50 o
 -11  14   4        189.00        170.75        41.51 o
 -10  14   4        377.04        415.12        46.47 o
  -9  14   4          2.99          9.06         8.29 o
  -8  14   4        627.51        748.70        49.07 o
  -7  14   4         96.99        112.02        18.99 o
  -6  14   4        381.21        468.45        31.09 o
  -5  14   4        182.94        203.33        25.71 o
  -4  14   4        237.92        254.42        16.59 o
  -3  14   4        996.22        952.76        32.54 o
  -2  14   4         59.59         37.28        12.70 o
  -1  14   4       1403.51       1346.28        32.31 o
   0  14   4         41.94         49.32         6.25 o
   1  14   4       1383.07       1316.87        35.87 o
   2  14   4         60.93         46.27         9.54 o
   3  14   4       1006.86        960.26        36.15 o
   4  14   4        246.56        268.43        20.61 o
   5  14   4        192.06        214.77        20.99 o
   6  14   4        379.94        455.01        28.34 o
   7  14   4         95.41         87.22        10.89 o
   8  14   4        637.51        770.05        42.71 o
   9  14   4          2.65         15.64         7.90 o
  10  14   4        379.08        361.07        41.33 o
  11  14   4        192.29        203.42        28.99 o
  12  14   4        147.92        149.72        33.40 o
 -11  15   4        171.42        158.60        36.83 o
 -10  15   4        161.43        179.79        46.21 o
  -9  15   4        143.65        142.05        29.09 o
  -8  15   4         21.93         20.99        17.08 o
  -7  15   4        205.37        200.85        27.82 o
  -6  15   4         77.99         63.10        16.78 o
  -5  15   4         38.93         32.45        13.94 o
  -4  15   4       1095.14       1123.60        38.32 o
  -3  15   4       1125.36       1278.00        39.61 o
  -2  15   4         15.11         17.82         7.58 o
  -1  15   4       1339.01       1368.97        39.86 o
   0  15   4         90.54         69.03         7.39 o
   1  15   4       1342.48       1402.57        38.27 o
   2  15   4         14.03         14.30         7.21 o
   3  15   4       1139.20       1215.84        40.16 o
   4  15   4       1094.00       1093.73        40.39 o
   5  15   4         35.45         24.70        14.33 o
   6  15   4         79.07         71.65        12.21 o
   7  15   4        212.77        214.02        22.42 o
   8  15   4         21.85         20.41         7.08 o
   9  15   4        148.08        149.76        21.96 o
  10  15   4        161.12        172.87        26.86 o
  11  15   4        169.04        166.50        31.06 o
 -11  16   4         12.05         -2.80        15.97 o
 -10  16   4        184.04        123.12        41.78 o
  -9  16   4        158.96        172.14        27.76 o
  -8  16   4        119.50        115.19        22.81 o
  -7  16   4        129.81        142.38        21.73 o
  -6  16   4        170.53        190.58        21.63 o
  -5  16   4        164.22        150.22        21.34 o
  -4  16   4       1087.06       1106.52        36.96 o
  -3  16   4        148.52        143.24        14.68 o
  -2  16   4        404.57        374.31        19.26 o
  -1  16   4       1052.67       1116.16        33.08 o
   0  16   4        466.80        505.95        14.67 o
   1  16   4       1066.09       1062.41        29.89 o
   2  16   4        401.67        381.55        19.95 o
   3  16   4        161.06        127.33        17.55 o
   4  16   4       1099.35       1270.83        57.94 o
   5  16   4        170.70        150.76        14.80 o
   6  16   4        164.39        179.30        18.49 o
   7  16   4        128.66        128.28        14.47 o
   8  16   4        124.78        117.75        21.26 o
   9  16   4        158.12        151.49        24.19 o
  10  16   4        187.71        143.95        35.08 o
  11  16   4         13.78         12.28        17.63 o
 -10  17   4        125.29         95.35        32.74 o
  -9  17   4        161.62        153.41        40.79 o
  -8  17   4          5.93          8.38        11.44 o
  -7  17   4        320.01        390.96        29.45 o
  -6  17   4         48.36         42.37        17.62 o
  -5  17   4         56.67         64.40        19.38 o
  -4  17   4        322.51        324.16        17.49 o
  -3  17   4          7.32          0.85         5.86 o
  -2  17   4       1562.98       1594.05        40.76 o
  -1  17   4        108.25        134.03        13.08 o
   0  17   4        194.91        175.86        10.79 o
   1  17   4        108.56        116.15        11.75 o
   2  17   4       1556.93       1531.65        46.69 o
   3  17   4          8.23         -2.54         6.89 o
   4  17   4        320.02        297.68        20.52 o
   5  17   4         51.10         52.99        11.97 o
   6  17   4         49.97         50.76        11.50 o
   7  17   4        324.33        336.82        42.13 o
   8  17   4          5.42         -2.90         7.35 o
   9  17   4        159.65        197.06        35.98 o
  10  17   4        126.86        106.89        43.20 o
 -10  18   4        148.35        142.23        45.74 o
  -9  18   4         83.99         38.44        25.31 o
  -8  18   4         62.40         52.57        21.01 o
  -7  18   4         78.43         67.32        20.41 o
  -6  18   4         97.39        103.84        20.34 o
  -5  18   4         40.24         41.09        12.82 o
  -4  18   4        315.63        336.83        20.63 o
  -3  18   4        279.48        270.55        17.53 o
  -2  18   4        268.56        312.76        19.32 o
  -1  18   4        338.66        363.83        18.20 o
   0  18   4        285.74        241.66        11.43 o
   1  18   4        324.47        298.09        18.56 o
   2  18   4        265.85        295.17        20.07 o
   3  18   4        280.71        269.78        20.14 o
   4  18   4        311.98        324.82        20.39 o
   5  18   4         36.72         28.23         7.92 o
   6  18   4         98.34         68.51        12.74 o
   7  18   4         78.82         43.54        20.52 o
   8  18   4         62.45         69.79        27.28 o
   9  18   4         85.63         87.39        32.01 o
  10  18   4        147.44        146.70        39.74 o
  -9  19   4        261.69        116.65        67.76 o
  -8  19   4         82.37         38.57        27.58 o
  -7  19   4        170.15        147.00        30.48 o
  -6  19   4        137.86        141.52        22.46 o
  -5  19   4        179.32        214.00        21.15 o
  -4  19   4        232.60        243.27        15.60 o
  -3  19   4          1.64          5.09         5.98 o
  -2  19   4        699.52        696.89        27.80 o
  -1  19   4        529.51        547.72        21.59 o
   0  19   4        108.24        109.39        10.87 o
   1  19   4        533.61        497.71        24.90 o
   2  19   4        686.46        684.02        25.63 o
   3  19   4          2.38          0.17         8.58 o
   4  19   4        232.98        246.79        25.46 o
   5  19   4        179.34        152.26        21.88 o
   6  19   4        133.52        111.58        17.88 o
   7  19   4        166.89        132.38        30.29 o
   8  19   4         82.14         58.60        26.40 o
   9  19   4        264.55        347.24        50.35 o
  -8  20   4         97.28         34.16        29.56 o
  -7  20   4          1.26         10.96        13.87 o
  -6  20   4        201.04        215.27        37.68 o
  -5  20   4         76.42         64.90        13.12 o
  -4  20   4        130.74        119.87        14.91 o
  -3  20   4         41.38         32.48        10.23 o
  -2  20   4         22.03         26.39         8.45 o
  -1  20   4        116.00        113.91         9.88 o
   0  20   4         51.43         63.94        16.92 o
   1  20   4        115.12         83.52        11.07 o
   2  20   4         21.33         23.20         9.09 o
   3  20   4         39.74         27.49         9.28 o
   4  20   4        128.49         94.20        16.52 o
   5  20   4         78.06         54.94        22.19 o
   6  20   4        201.96        183.06        53.68 o
   7  20   4          1.14        -12.12        12.51 o
   8  20   4         98.54         71.05        30.29 o
  -7  21   4        170.09        133.41        32.06 o
  -6  21   4         21.65         31.18        18.80 o
  -5  21   4        197.53        265.57        29.70 o
  -4  21   4        246.27        313.66        31.89 o
  -3  21   4         13.01         23.95        10.46 o
  -2  21   4        869.19       1040.88        33.84 o
  -1  21   4         84.84         76.32        23.57 o
   0  21   4        994.05       1088.70        47.59 o
   1  21   4         86.43         86.46        18.81 o
   2  21   4        863.64        975.51        62.77 o
   3  21   4         12.04          7.78        11.22 o
   4  21   4        251.18        240.05        41.86 o
   5  21   4        198.25        209.10        41.83 o
   6  21   4         20.63         29.45        21.71 o
   7  21   4        164.60        138.75        34.38 o
  -6  22   4         16.27         21.46        17.53 o
  -5  22   4         35.20         18.45        17.50 o
  -4  22   4        113.80         99.19        22.78 o
  -3  22   4         31.16         21.67        17.21 o
  -2  22   4        153.57        160.82        32.57 o
  -1  22   4          9.33         -1.26         9.62 o
   0  22   4         24.88         17.22        15.35 o
   1  22   4          9.59          7.08        10.35 o
   2  22   4        153.55        149.34        36.40 o
   3  22   4         32.39          7.34        28.79 o
   4  22   4        113.55         62.49        35.33 o
   5  22   4         35.79         34.64        19.33 o
   6  22   4         15.85         -2.85        18.84 o
  -5  23   4          6.88         22.69        28.49 o
  -4  23   4        175.42        294.82        51.74 o
  -3  23   4          2.56         -4.15        17.00 o
  -2  23   4         76.26         81.87        22.22 o
  -1  23   4         21.05         27.76        17.62 o
   0  23   4         89.80         83.76        38.37 o
   1  23   4         20.33         31.87        33.60 o
   2  23   4         82.11         52.42        29.67 o
   3  23   4          2.76        -14.64        25.93 o
   4  23   4        173.01         65.99        69.66 o
   5  23   4          7.16         19.28        41.39 o
  -2  24   4        128.68        177.78        43.98 o
  -1  24   4         84.03         78.47        45.16 o
   0  24   4          7.09         39.84        39.66 o
   1  24   4         86.47        108.72        62.06 o
   2  24   4        128.39         85.57        61.58 o
   1   0   5       8656.07       8624.18       181.28 o
   2   0   5       6664.49       6694.75       107.13 o
   3   0   5      10874.73       9355.94       146.58 o
   4   0   5       3184.51       2734.57        52.61 o
   5   0   5         20.65         -0.48        10.63 o
   6   0   5         62.17         43.51        11.52 o
   7   0   5       3289.43       3033.21        65.90 o
   8   0   5       2655.87       2848.85        69.58 o
   9   0   5        548.88        539.69        32.40 o
  10   0   5       1154.95       1274.63        55.16 o
  11   0   5        404.36        371.51        33.69 o
  12   0   5          0.03         -7.75        14.97 o
  13   0   5        173.52        143.49        34.13 o
  14   0   5         10.52          1.26        16.33 o
 -14   1   5        195.80        181.05        34.91 o
 -13   1   5         29.72         24.37        19.11 o
 -12   1   5        345.49        304.91        46.10 o
 -11   1   5        461.23        418.48        38.42 o
 -10   1   5        456.98        685.46        69.58 o
  -9   1   5        818.06        781.63        40.12 o
  -8   1   5       2052.41       1993.46        57.13 o
  -7   1   5       2391.35       2403.24        59.79 o
  -6   1   5       2349.01       2296.64        48.76 o
  -5   1   5         98.72         42.14        18.32 o
  -4   1   5       4914.38       4689.37        83.20 o
  -3   1   5       1288.31       1183.25        31.44 o
  -2   1   5       2385.85       2120.80        87.35 o
  -1   1   5        427.39        382.18        73.70 o
   0   1   5     128826.86     167401.20      4721.09 o
   1   1   5        419.35        304.65        20.17 o
   2   1   5       2368.55       2144.08        63.53 o
   3   1   5       1290.67       1137.23        30.75 o
   4   1   5       4941.63       4664.87        79.38 o
   5   1   5        110.60         59.66        12.11 o
   6   1   5       2345.97       2287.37        49.12 o
   7   1   5       2378.72       2324.05        54.07 o
   8   1   5       2035.67       1921.86        64.59 o
   9   1   5        819.13        791.20        37.59 o
  10   1   5        454.01        623.12        65.83 o
  11   1   5        446.27        431.18        34.33 o
  12   1   5        347.24        338.25        42.55 o
  13   1   5         31.21         10.82        20.90 o
  14   1   5        192.82        106.20        31.37 o
 -14   2   5        153.47        151.94        31.70 o
 -13   2   5        310.08        317.62        49.60 o
 -12   2   5         50.19         54.55        22.19 o
 -11   2   5       1001.38       1066.08        54.81 o
 -10   2   5        524.95        522.57        38.78 o
  -9   2   5       1365.46       1347.47        49.94 o
  -8   2   5        207.74        246.99        23.49 o
  -7   2   5        884.10        935.02        34.74 o
  -6   2   5        273.38        330.01        20.55 o
  -5   2   5       4547.25       3965.32        76.40 o
  -4   2   5       7047.12       7456.23       128.79 o
  -3   2   5        882.53       1064.51        31.94 o
  -2   2   5       9442.27       9713.25       149.98 o
  -1   2   5        742.81        895.89        37.53 o
   0   2   5       3012.77       2556.17       145.43 o
   1   2   5        723.08        741.89        47.61 o
   2   2   5       9481.37       9822.08       143.85 o
   3   2   5        925.21       1161.80        37.49 o
   4   2   5       6986.89       7319.72       118.86 o
   5   2   5       4528.42       3908.62        72.43 o
   6   2   5        283.94        311.70        21.10 o
   7   2   5        835.05        953.55        44.15 o
   8   2   5        211.94        236.76        22.57 o
   9   2   5       1393.80       1406.49        49.39 o
  10   2   5        529.11        561.74        35.02 o
  11   2   5        986.18       1064.79        56.32 o
  12   2   5         53.85         42.20        19.77 o
  13   2   5        318.43        276.76        65.95 o
  14   2   5        156.49         91.81        29.79 o
 -14   3   5         38.92         23.40        22.24 o
 -13   3   5          8.47          1.86        13.05 o
 -12   3   5        317.84        270.42        36.03 o
 -11   3   5         11.49        -12.50        12.50 o
 -10   3   5       1636.35       1606.41        60.06 o
  -9   3   5         70.98         45.83        17.41 o
  -8   3   5        161.30        157.22        20.69 o
  -7   3   5         32.67          7.33        10.38 o
  -6   3   5        648.84        709.22        27.43 o
  -5   3   5        838.83       1107.78        87.46 o
  -4   3   5       3181.16       2833.24        63.27 o
  -3   3   5        862.36        925.05        26.66 o
  -2   3   5       3533.07       3391.48        56.27 o
  -1   3   5       3734.94       2956.46        39.46 o
   0   3   5       4117.81       3360.55        59.61 o
   1   3   5       3741.23       2880.82        71.11 o
   2   3   5       3543.42       3427.84        51.83 o
   3   3   5        875.05        971.48        37.98 o
   4   3   5       3151.66       3011.21       105.82 o
   5   3   5        841.47        988.74        36.10 o
   6   3   5        626.49        675.59        25.71 o
   7   3   5         35.52         14.79         9.38 o
   8   3   5        163.29        176.38        17.73 o
   9   3   5         71.53         54.36        15.88 o
  10   3   5       1657.27       1645.13        59.31 o
  11   3   5         10.83         11.47        10.50 o
  12   3   5        310.12        273.98        31.35 o
  13   3   5          8.47         -0.84        11.54 o
  14   3   5         42.29         18.01        21.34 o
 -14   4   5        355.00        429.04        43.76 o
 -13   4   5        406.77        378.60        60.57 o
 -12   4   5        485.70        460.47        39.94 o
 -11   4   5        170.82        150.06        27.41 o
 -10   4   5        185.45        165.85        25.54 o
  -9   4   5        352.52        384.56        29.26 o
  -8   4   5       1477.52       1448.20        47.97 o
  -7   4   5        476.42        472.06        25.60 o
  -6   4   5       4662.70       4617.60        91.88 o
  -5   4   5        254.28        258.95        19.01 o
  -4   4   5       2841.29       3129.09        62.09 o
  -3   4   5       2110.41       1906.36        39.73 o
  -2   4   5       4015.82       3953.66        80.45 o
  -1   4   5        656.66        606.05        14.28 o
   0   4   5      17154.62      15707.36       228.52 o
   1   4   5        678.56        635.82        18.95 o
   2   4   5       4134.06       4048.82        58.66 o
   3   4   5       2113.64       1904.14        33.02 o
   4   4   5       2904.93       3080.26        58.66 o
   5   4   5        242.56        250.94        16.59 o
   6   4   5       4672.53       4616.98        86.66 o
   7   4   5        469.10        474.95        24.43 o
   8   4   5       1472.35       1502.62        48.03 o
   9   4   5        339.66        399.64        27.14 o
  10   4   5        192.71        178.36        23.06 o
  11   4   5        172.79        159.73        26.09 o
  12   4   5        469.01        453.74        36.31 o
  13   4   5        405.37        469.46        39.74 o
  14   4   5        347.27        242.74        64.76 o
 -14   5   5         54.98         38.90        23.73 o
 -13   5   5        104.03         77.99        32.03 o
 -12   5   5         68.45         58.35        22.40 o
 -11   5   5          6.09         -7.35        12.19 o
 -10   5   5        150.32        162.77        26.33 o
  -9   5   5        106.95         80.95        18.69 o
  -8   5   5       2682.47       2414.84        69.52 o
  -7   5   5         67.21         65.72        16.17 o
  -6   5   5        278.20        246.64        19.75 o
  -5   5   5          6.46          6.23         8.06 o
  -4   5   5        404.71        441.22        54.45 o
  -3   5   5         51.89         63.92        12.50 o
  -2   5   5       2530.52       2439.41        33.92 o
  -1   5   5       3219.86       2963.10        84.31 o
   0   5   5        153.14        116.22         9.01 o
   1   5   5       3224.54       2940.88        53.86 o
   2   5   5       2474.87       2340.43        46.38 o
   3   5   5         53.00         65.09        10.56 o
   4   5   5        415.88        516.58        41.40 o
   5   5   5          6.67         10.59         6.52 o
   6   5   5        258.55        256.76        17.87 o
   7   5   5         66.98         74.39        12.03 o
   8   5   5       2662.11       2383.81        56.99 o
   9   5   5        107.52         92.49        16.39 o
  10   5   5        137.37        218.35        24.60 o
  11   5   5          5.85         10.16        10.46 o
  12   5   5         66.99         72.73        20.72 o
  13   5   5        104.48         89.24        24.87 o
  14   5   5         58.60         36.75        19.38 o
 -14   6   5        177.88        123.43        36.03 o
 -13   6   5         48.42         37.85        21.64 o
 -12   6   5         82.70         67.72        28.62 o
 -11   6   5         54.36         45.15        20.35 o
 -10   6   5         25.81         18.70        17.94 o
  -9   6   5         36.20         11.31        12.29 o
  -8   6   5         63.89         70.32        19.49 o
  -7   6   5        469.20        507.99        29.61 o
  -6   6   5       1697.31       1715.17        51.42 o
  -5   6   5         56.43         46.99        12.19 o
  -4   6   5       1666.23       1578.86        39.16 o
  -3   6   5        278.82        279.50        21.04 o
  -2   6   5       3160.19       2731.23        69.71 o
  -1   6   5        167.91        191.10         8.58 o
   0   6   5          0.68          0.17         4.61 o
   1   6   5        173.43        194.16         9.81 o
   2   6   5       3141.99       2693.12       112.58 o
   3   6   5        275.56        290.51        28.82 o
   4   6   5       1719.96       1684.55        66.71 o
   5   6   5         54.58         48.55         8.57 o
   6   6   5       1651.62       1657.10        37.02 o
   7   6   5        472.50        471.72        22.22 o
   8   6   5         61.96         71.21        12.74 o
   9   6   5         35.25          6.71        10.23 o
  10   6   5         30.04         49.97        15.36 o
  11   6   5         52.97         42.49        17.32 o
  12   6   5         85.23         76.33        20.19 o
  13   6   5         47.88         24.90        21.16 o
  14   6   5        180.29        138.90        39.79 o
 -14   7   5         69.21         75.53        26.78 o
 -13   7   5         49.48         30.72        23.41 o
 -12   7   5        430.62        508.42        42.73 o
 -11   7   5        211.13        183.06        30.14 o
 -10   7   5         20.95          9.32        15.23 o
  -9   7   5        104.43        128.80        23.30 o
  -8   7   5       1742.61       1977.18        59.20 o
  -7   7   5        133.88        106.40        17.63 o
  -6   7   5        854.72        787.95        35.15 o
  -5   7   5        539.46        496.89        23.31 o
  -4   7   5       1593.06       1616.05        34.48 o
  -3   7   5        440.09        438.21        28.18 o
  -2   7   5       1505.30       1433.49        37.38 o
  -1   7   5        335.45        409.29        15.73 o
   0   7   5        252.58        223.10        17.77 o
   1   7   5        321.18        465.17        56.18 o
   2   7   5       1482.16       1363.98        62.29 o
   3   7   5        450.42        405.35        16.82 o
   4   7   5       1631.32       1689.74        29.78 o
   5   7   5        544.50        501.65        16.53 o
   6   7   5        848.23        749.22        21.49 o
   7   7   5        134.16        118.32        12.59 o
   8   7   5       1756.57       1946.18        52.82 o
   9   7   5        105.32        120.27        16.03 o
  10   7   5         21.83         15.87        12.38 o
  11   7   5        210.06        213.78        22.90 o
  12   7   5        426.33        497.84        37.52 o
  13   7   5         50.31         29.52        18.59 o
  14   7   5         70.74         57.92        24.15 o
 -13   8   5         11.37         22.31        17.38 o
 -12   8   5        234.37        221.37        39.20 o
 -11   8   5         31.26         18.54        16.98 o
 -10   8   5        388.65        381.97        35.33 o
  -9   8   5        203.09        238.40        27.71 o
  -8   8   5        597.62        600.16        37.84 o
  -7   8   5        547.66        533.54        30.45 o
  -6   8   5        671.35        627.80        29.30 o
  -5   8   5        131.94        188.73        14.17 o
  -4   8   5       1205.84       1231.48        30.54 o
  -3   8   5        792.83        775.39        17.66 o
  -2   8   5        241.60        309.38        16.87 o
  -1   8   5        425.25        379.97        15.97 o
   0   8   5         14.07          9.63         4.87 o
   1   8   5        415.33        420.68        29.87 o
   2   8   5        249.53        348.36        33.51 o
   3   8   5        780.53        751.29        16.09 o
   4   8   5       1199.47       1252.04        22.81 o
   5   8   5        136.44        166.69        12.83 o
   6   8   5        680.32        641.74        20.38 o
   7   8   5        545.16        556.69        23.11 o
   8   8   5        578.46        607.03        26.89 o
   9   8   5        205.77        235.09        18.23 o
  10   8   5        402.89        470.83        35.69 o
  11   8   5         30.87         37.18        13.51 o
  12   8   5        234.16        232.00        26.58 o
  13   8   5         11.28          0.41        18.19 o
  14   8   5         27.11         27.87        47.37 o
 -13   9   5        124.78        118.53        30.39 o
 -12   9   5        242.06        226.25        29.46 o
 -11   9   5        125.82        122.18        22.22 o
 -10   9   5        365.68        337.31        33.69 o
  -9   9   5        198.94        211.49        26.47 o
  -8   9   5       1869.26       1790.94        57.43 o
  -7   9   5        942.01        984.31        42.27 o
  -6   9   5       1070.23       1016.04        35.19 o
  -5   9   5         48.35         38.33         9.82 o
  -4   9   5       1404.76       1302.79        28.12 o
  -3   9   5       2583.80       2574.13        44.91 o
  -2   9   5       2274.93       2290.49        39.67 o
  -1   9   5       1243.80       1023.86        32.76 o
   0   9   5       1898.33       2094.24        31.79 o
   1   9   5       1219.86        986.49        26.68 o
   2   9   5       2272.52       2228.20        61.00 o
   3   9   5       2542.04       2526.82        64.50 o
   4   9   5       1408.15       1308.71        21.00 o
   5   9   5         41.85         47.40         7.18 o
   6   9   5       1098.52       1127.38        36.77 o
   7   9   5        949.17       1007.07        27.12 o
   8   9   5       1853.96       1793.46        43.95 o
   9   9   5        202.77        217.04        17.68 o
  10   9   5        374.01        357.16        25.12 o
  11   9   5        127.54        126.12        24.52 o
  12   9   5        238.18        250.50        29.16 o
  13   9   5        123.54        134.38        26.83 o
 -13  10   5         22.20         29.77        18.07 o
 -12  10   5        416.77        490.95        36.78 o
 -11  10   5        213.03        234.48        28.90 o
 -10  10   5        402.87        458.46        29.58 o
  -9  10   5         84.13         86.04        15.77 o
  -8  10   5        568.73        575.52        26.95 o
  -7  10   5        883.43        902.42        31.19 o
  -6  10   5        605.61        616.27        33.37 o
  -5  10   5        229.73        259.20        10.57 o
  -4  10   5        896.68        979.93        30.66 o
  -3  10   5        656.28        619.35        19.03 o
  -2  10   5         30.74         26.87         8.22 o
  -1  10   5         56.56         40.15         8.17 o
   0  10   5        731.85        745.74        19.10 o
   1  10   5         59.70         52.68         5.70 o
   2  10   5         33.56         32.70        10.78 o
   3  10   5        653.17        644.11        27.70 o
   4  10   5        878.45        939.92        35.17 o
   5  10   5        223.75        243.97        19.88 o
   6  10   5        597.62        633.77        20.92 o
   7  10   5        881.99        896.69        32.43 o
   8  10   5        563.94        585.70        25.10 o
   9  10   5         86.52         86.52        15.05 o
  10  10   5        410.40        435.60        35.34 o
  11  10   5        209.92        225.28        23.42 o
  12  10   5        414.31        435.14        34.87 o
  13  10   5         21.00         29.33        17.09 o
 -13  11   5        297.10        313.69        36.01 o
 -12  11   5        169.28        188.58        28.91 o
 -11  11   5         56.68         67.00        19.96 o
 -10  11   5        183.87        187.27        21.51 o
  -9  11   5          4.99         12.49         8.78 o
  -8  11   5        317.69        343.93        23.10 o
  -7  11   5        452.97        390.35        16.97 o
  -6  11   5        679.48        659.90        18.05 o
  -5  11   5        106.78        106.09        14.60 o
  -4  11   5        638.59        632.61        22.54 o
  -3  11   5        928.87        853.83        25.71 o
  -2  11   5        530.35        662.83        22.57 o
  -1  11   5        595.30        649.14        19.96 o
   0  11   5        578.34        562.13        13.19 o
   1  11   5        560.89        593.27        13.36 o
   2  11   5        518.02        602.38        27.19 o
   3  11   5        934.19        827.34        38.94 o
   4  11   5        631.65        649.48        30.07 o
   5  11   5        113.22        102.79         5.74 o
   6  11   5        673.72        640.22        21.10 o
   7  11   5        447.98        432.13        19.87 o
   8  11   5        315.54        360.55        22.83 o
   9  11   5          4.84          6.61         8.67 o
  10  11   5        180.43        167.00        18.78 o
  11  11   5         55.09         67.53        16.16 o
  12  11   5        171.28        179.63        28.42 o
  13  11   5        299.24        347.86        36.09 o
 -12  12   5          6.13        -10.73        14.32 o
 -11  12   5         30.43         21.58        14.30 o
 -10  12   5         26.60         36.62        14.44 o
  -9  12   5         78.13         86.50        11.82 o
  -8  12   5        351.13        367.45        26.45 o
  -7  12   5         24.37         18.04         4.77 o
  -6  12   5        145.53        197.41        38.77 o
  -5  12   5        277.19        263.33        21.92 o
  -4  12   5        895.90        946.02        30.00 o
  -3  12   5         62.10         62.14         9.46 o
  -2  12   5        940.52        984.52        29.96 o
  -1  12   5        591.27        605.26        23.62 o
   0  12   5       4398.71       4476.83        64.34 o
   1  12   5        591.27        617.44        24.08 o
   2  12   5        948.50        975.78        30.01 o
   3  12   5         60.01         47.93        16.22 o
   4  12   5        901.02        914.22        36.05 o
   5  12   5        268.15        305.06        24.12 o
   6  12   5        147.41        135.13        11.20 o
   7  12   5         25.27         19.68         6.62 o
   8  12   5        348.07        390.45        37.13 o
   9  12   5         79.09         70.62        15.36 o
  10  12   5         25.94         33.38        14.94 o
  11  12   5         30.27         28.95        13.99 o
  12  12   5          6.09          1.77        10.58 o
 -12  13   5         38.36         25.37        23.40 o
 -11  13   5         15.46         23.12        22.03 o
 -10  13   5         34.42         27.24        13.36 o
  -9  13   5        187.95        176.34        16.27 o
  -8  13   5        496.68        406.77        29.06 o
  -7  13   5        114.65         87.47        17.69 o
  -6  13   5        252.05        267.20        22.50 o
  -5  13   5       1249.71       1172.06        37.29 o
  -4  13   5        494.22        512.74        22.91 o
  -3  13   5        665.28        656.75        24.14 o
  -2  13   5         64.49         65.16        12.67 o
  -1  13   5       2786.90       2814.48        56.42 o
   0  13   5       3504.79       3650.87        55.89 o
   1  13   5       2768.47       2743.38        56.51 o
   2  13   5         62.54         68.36        11.96 o
   3  13   5        643.48        682.59        33.97 o
   4  13   5        485.82        537.78        34.83 o
   5  13   5       1259.47       1201.65        50.76 o
   6  13   5        261.43        291.35        23.85 o
   7  13   5        112.69         74.60         8.54 o
   8  13   5        484.52        445.13        21.99 o
   9  13   5        186.31        198.88        15.74 o
  10  13   5         32.16         27.53        10.66 o
  11  13   5         13.84         11.71        12.21 o
  12  13   5         38.77         34.78        20.61 o
 -12  14   5        169.63        147.46        43.25 o
 -11  14   5         72.23         58.27        28.82 o
 -10  14   5         52.76         51.32        22.53 o
  -9  14   5         68.99         42.26        28.41 o
  -8  14   5       1361.57       1530.37        68.33 o
  -7  14   5        245.70        232.77        24.98 o
  -6  14   5        941.15        916.92        40.34 o
  -5  14   5        175.38        164.19        20.19 o
  -4  14   5       1521.01       1591.24        43.94 o
  -3  14   5        595.60        573.48        22.73 o
  -2  14   5       1425.27       1570.96        43.00 o
  -1  14   5        396.68        437.43        18.68 o
   0  14   5        487.92        502.20        17.58 o
   1  14   5        399.63        474.41        25.53 o
   2  14   5       1418.92       1627.09        42.53 o
   3  14   5        583.80        563.90        27.16 o
   4  14   5       1499.03       1604.13        49.11 o
   5  14   5        177.47        163.11        18.65 o
   6  14   5        926.79        912.50        41.02 o
   7  14   5        244.91        230.48        20.37 o
   8  14   5       1348.36       1383.38        44.35 o
   9  14   5         69.80         70.02        10.33 o
  10  14   5         50.80         46.84        18.84 o
  11  14   5         72.60         78.25        20.98 o
  12  14   5        170.71        168.32        30.95 o
 -11  15   5         32.31         16.42        31.84 o
 -10  15   5         70.88         81.87        28.32 o
  -9  15   5         87.99         89.17        29.67 o
  -8  15   5        949.51       1067.63        56.16 o
  -7  15   5         26.60         29.56        18.03 o
  -6  15   5        242.78        271.10        26.85 o
  -5  15   5        169.78        230.26        19.83 o
  -4  15   5        495.81        513.30        26.41 o
  -3  15   5        125.35        137.52        12.91 o
  -2  15   5        237.66        295.76        22.77 o
  -1  15   5       2017.55       1968.35        43.35 o
   0  15   5        571.35        612.16        28.09 o
   1  15   5       1991.94       1906.92        44.60 o
   2  15   5        242.42        283.29        19.85 o
   3  15   5        136.68        123.79        16.39 o
   4  15   5        494.26        508.72        29.02 o
   5  15   5        171.99        193.78        19.54 o
   6  15   5        227.75        256.58        25.02 o
   7  15   5         29.04         47.86        14.83 o
   8  15   5        952.22       1012.37        41.43 o
   9  15   5         90.85        114.69        22.12 o
  10  15   5         73.12         85.47        20.64 o
  11  15   5         34.16         40.98        18.10 o
 -11  16   5         21.76          8.99        22.17 o
 -10  16   5         46.56         47.33        22.68 o
  -9  16   5         27.12         31.44        28.24 o
  -8  16   5         34.89         43.56        19.54 o
  -7  16   5        161.98        171.20        26.40 o
  -6  16   5        637.31        637.63        36.62 o
  -5  16   5        116.10        113.89        15.13 o
  -4  16   5        873.98        885.19        29.35 o
  -3  16   5        300.40        333.50        19.05 o
  -2  16   5        415.00        446.19        26.33 o
  -1  16   5         13.13         19.86        10.68 o
   0  16   5       2164.92       2159.85        50.38 o
   1  16   5         13.29         20.22         6.96 o
   2  16   5        421.56        431.95        25.29 o
   3  16   5        301.20        326.45        21.75 o
   4  16   5        868.08        919.37        39.12 o
   5  16   5        115.69        131.32        19.83 o
   6  16   5        653.85        641.02        29.72 o
   7  16   5        162.59        163.41        21.33 o
   8  16   5         37.19         38.32        14.73 o
   9  16   5         27.09         50.64        18.55 o
  10  16   5         44.06         40.75        17.99 o
  11  16   5         21.98         35.67        25.31 o
 -10  17   5        312.34        323.35        85.45 o
  -9  17   5         74.29         44.06        27.84 o
  -8  17   5        790.07        899.64        53.94 o
  -7  17   5          1.87         -1.40        11.32 o
  -6  17   5        263.20        280.04        26.73 o
  -5  17   5         16.54         20.69         8.83 o
  -4  17   5        283.36        301.73        18.83 o
  -3  17   5        577.10        604.56        26.26 o
  -2  17   5        809.13        908.80        30.43 o
  -1  17   5       1401.00       1489.27        43.07 o
   0  17   5         33.65         27.09         5.39 o
   1  17   5       1388.47       1400.22        35.89 o
   2  17   5        800.66        814.36        37.76 o
   3  17   5        582.41        593.04        28.16 o
   4  17   5        273.29        282.56        21.46 o
   5  17   5         17.47         24.41        13.17 o
   6  17   5        275.33        291.89        22.67 o
   7  17   5          1.85          8.90         8.13 o
   8  17   5        790.60        809.35        43.97 o
   9  17   5         73.48         72.50        23.18 o
  10  17   5        308.29        352.71        47.83 o
  -9  18   5         85.33         56.25        24.06 o
  -8  18   5        100.05         60.19        19.09 o
  -7  18   5         12.86          5.13        12.00 o
  -6  18   5        461.75        508.42        30.23 o
  -5  18   5        311.92        359.19        25.91 o
  -4  18   5        390.28        399.76        24.82 o
  -3  18   5        144.78        166.40        15.52 o
  -2  18   5        329.13        290.13        19.70 o
  -1  18   5        116.61        113.42        11.69 o
   0  18   5        211.54        212.94        15.27 o
   1  18   5        120.44        118.25        11.82 o
   2  18   5        324.59        267.26        18.71 o
   3  18   5        141.48        147.86        18.66 o
   4  18   5        404.30        399.49        26.77 o
   5  18   5        307.86        306.13        27.31 o
   6  18   5        468.69        455.04        29.47 o
   7  18   5         11.70          6.80        11.03 o
   8  18   5        101.43         81.48        21.74 o
   9  18   5         84.83         85.75        31.82 o
  -9  19   5         48.26         49.03        25.76 o
  -8  19   5         66.09         45.55        24.43 o
  -7  19   5         33.61         24.62        13.53 o
  -6  19   5         80.60         94.21        17.06 o
  -5  19   5         55.99         54.73        14.78 o
  -4  19   5        424.55        409.12        22.60 o
  -3  19   5          9.20         15.51         9.36 o
  -2  19   5         12.34         11.73         8.19 o
  -1  19   5         32.20         39.33         9.29 o
   0  19   5         33.02         42.39        16.53 o
   1  19   5         31.98         33.87         8.16 o
   2  19   5         14.11         14.02         9.03 o
   3  19   5          9.44         12.94         9.77 o
   4  19   5        436.20        423.20        27.08 o
   5  19   5         55.24         44.17        11.10 o
   6  19   5         75.13         81.93        22.72 o
   7  19   5         33.24         22.90        14.00 o
   8  19   5         68.60         31.88        27.07 o
   9  19   5         47.56         70.56        31.82 o
  -8  20   5         34.94         55.09        22.52 o
  -7  20   5        106.33        179.73        29.67 o
  -6  20   5        294.43        347.81        29.37 o
  -5  20   5         71.10         84.09        17.28 o
  -4  20   5          3.06         17.57        11.60 o
  -3  20   5        185.30        206.80        17.84 o
  -2  20   5         60.68         58.12        12.53 o
  -1  20   5         56.69         61.33        10.63 o
   0  20   5        244.31        326.55        27.11 o
   1  20   5         55.85         51.15        17.28 o
   2  20   5         61.22         60.17         9.82 o
   3  20   5        185.17        187.48        18.64 o
   4  20   5          3.09         -0.77         9.16 o
   5  20   5         71.68         43.93        16.29 o
   6  20   5        292.25        245.53        77.06 o
   7  20   5        109.74        130.44        33.05 o
   8  20   5         35.57         32.22        29.16 o
  -7  21   5         54.72         71.50        24.71 o
  -6  21   5         29.53         29.84        16.82 o
  -5  21   5         27.38         24.02        17.00 o
  -4  21   5        125.49        133.12        18.49 o
  -3  21   5         94.50         85.33        15.65 o
  -2  21   5        398.62        489.56        33.37 o
  -1  21   5         14.44         19.51        13.77 o
   0  21   5          0.01          7.15        13.12 o
   1  21   5         14.60         12.92        15.20 o
   2  21   5        401.87        440.00        31.80 o
   3  21   5         94.77        127.92        21.66 o
   4  21   5        126.08         96.48        21.64 o
   5  21   5         25.91         17.58        19.63 o
   6  21   5         27.44         20.89        26.09 o
   7  21   5         56.48         31.47        28.73 o
  -6  22   5         30.90         50.53        22.40 o
  -5  22   5        143.51        212.61        26.53 o
  -4  22   5          8.40          9.76        13.15 o
  -3  22   5          9.59          1.52        13.93 o
  -2  22   5         46.56         50.53        17.04 o
  -1  22   5         28.74         33.28        17.99 o
   0  22   5         63.90         53.68        16.57 o
   1  22   5         29.22         23.37        14.26 o
   2  22   5         47.63         46.58        29.36 o
   3  22   5         10.21          3.89        22.22 o
   4  22   5          8.65          6.01        26.65 o
   5  22   5        138.18        133.03        29.87 o
   6  22   5         31.47         26.44        21.81 o
  -4  23   5         82.67        103.85        26.64 o
  -3  23   5         49.97         78.38        24.67 o
  -2  23   5         68.56         71.57        21.48 o
  -1  23   5         29.46         20.32        17.94 o
   0  23   5         39.31         14.66        15.98 o
   1  23   5         29.18         39.05        31.10 o
   2  23   5         69.78         57.67        32.21 o
   3  23   5         50.25         24.04        30.97 o
   4  23   5         80.98         79.82        36.16 o
  -2  24   5         39.14         39.85        19.37 o
  -1  24   5         43.06         26.91        43.11 o
   0  24   5          0.08         18.00        43.05 o
   1  24   5         44.12         52.77        42.37 o
   2  24   5         38.35         12.30        42.62 o
   0   0   6      51855.62      64791.08      1914.66 o
   1   0   6       1716.10       1744.03        59.90 o
   2   0   6         21.69         39.90        10.52 o
   3   0   6         31.03          2.92         7.82 o
   4   0   6        314.44        205.62        28.13 o
   5   0   6       2016.94       2031.57        55.40 o
   6   0   6         38.16         74.89        12.64 o
   7   0   6        444.77        461.58        25.37 o
   8   0   6       2350.60       2350.81        63.51 o
   9   0   6        977.31        951.29        46.68 o
  10   0   6       1135.02       1169.15        58.80 o
  11   0   6        268.80        233.82        29.82 o
  12   0   6        255.14        169.99        32.17 o
  13   0   6         62.56         45.18        22.23 o
  14   0   6         84.88         55.10        24.44 o
 -14   1   6         54.27         40.63        23.18 o
 -13   1   6         17.80          1.46        12.82 o
 -12   1   6        507.43        504.12        43.56 o
 -11   1   6         29.74         25.90        16.45 o
 -10   1   6       2563.68       2487.19        77.32 o
  -9   1   6        412.87        448.73        32.50 o
  -8   1   6       1181.54       1069.12        41.77 o
  -7   1   6        486.76        481.74        25.38 o
  -6   1   6        783.58        806.61        30.89 o
  -5   1   6         44.67         70.54        14.15 o
  -4   1   6        408.99        382.35        31.57 o
  -3   1   6         83.00         86.84        13.33 o
  -2   1   6      27626.08      29289.00       505.29 o
  -1   1   6        830.85        857.78        32.83 o
   0   1   6      26136.10      27128.42       482.91 o
   1   1   6        843.30        881.01        24.64 o
   2   1   6      27530.55      28987.07       493.34 o
   3   1   6         82.12         84.87        13.07 o
   4   1   6        415.36        450.09        29.50 o
   5   1   6         42.55         67.18        12.88 o
   6   1   6        772.72        769.76        28.89 o
   7   1   6        493.18        484.63        28.47 o
   8   1   6       1195.93       1117.04        41.63 o
   9   1   6        406.93        401.69        30.65 o
  10   1   6       2545.53       2464.89        75.47 o
  11   1   6         27.93         19.14        17.46 o
  12   1   6        498.93        474.21        49.98 o
  13   1   6         16.76         -0.62        11.79 o
  14   1   6         53.17         28.89        23.26 o
 -14   2   6        175.76        134.89        32.95 o
 -13   2   6         62.94         42.58        23.38 o
 -12   2   6        432.64        418.95        41.21 o
 -11   2   6        567.26        620.35        41.39 o
 -10   2   6        111.37        148.03        23.76 o
  -9   2   6        572.41        568.84        35.89 o
  -8   2   6        919.39        906.99        39.72 o
  -7   2   6       1057.32       1016.67        35.67 o
  -6   2   6       3396.85       3452.44        66.84 o
  -5   2   6        447.48        609.18        47.33 o
  -4   2   6       2322.64       2158.23        99.43 o
  -3   2   6       1995.42       1841.12        37.72 o
  -2   2   6       9530.90       9033.63       136.47 o
  -1   2   6        297.02        335.45        12.87 o
   0   2   6      10566.92      10057.19       208.41 o
   1   2   6        314.05        354.67        11.74 o
   2   2   6       9524.55       8965.35       128.81 o
   3   2   6       2027.03       1835.60        37.99 o
   4   2   6       2313.65       2077.23        52.96 o
   5   2   6        467.40        649.02        33.12 o
   6   2   6       3368.68       3435.63        66.36 o
   7   2   6       1049.01       1038.50        33.70 o
   8   2   6        921.61        923.88        35.00 o
   9   2   6        580.51        628.37        34.73 o
  10   2   6        115.18        131.94        23.28 o
  11   2   6        556.27        611.41        39.32 o
  12   2   6        430.45        461.79        38.39 o
  13   2   6         61.05         35.89        22.93 o
  14   2   6        182.70        106.51        34.52 o
 -14   3   6         11.84         15.38        19.17 o
 -13   3   6         17.40          2.79        15.04 o
 -12   3   6         43.36         40.51        20.14 o
 -11   3   6        197.85        180.98        30.79 o
 -10   3   6        125.03        126.95        25.33 o
  -9   3   6       1010.82       1055.57        48.50 o
  -8   3   6        213.11        198.67        22.69 o
  -7   3   6         54.27         51.53        13.25 o
  -6   3   6        549.79        547.83        23.40 o
  -5   3   6       2693.53       2522.45        58.86 o
  -4   3   6       2062.96       2191.78        95.33 o
  -3   3   6        442.60        372.86        17.63 o
  -2   3   6        912.30        960.16        28.65 o
  -1   3   6        646.36        516.76        19.64 o
   0   3   6        763.53        823.46        22.19 o
   1   3   6        638.28        517.34        20.36 o
   2   3   6        908.58       1030.58        56.45 o
   3   3   6        455.02        393.07        16.39 o
   4   3   6       2022.45       2024.66        68.09 o
   5   3   6       2701.20       2572.98        58.35 o
   6   3   6        527.80        505.93        23.75 o
   7   3   6         55.98         50.66        11.76 o
   8   3   6        224.19        208.68        19.40 o
   9   3   6       1012.40       1039.05        41.67 o
  10   3   6        117.95        165.78        29.12 o
  11   3   6        195.61        201.57        26.47 o
  12   3   6         43.96         40.97        18.06 o
  13   3   6         18.95          2.16        13.63 o
  14   3   6         12.45          8.08        17.74 o
 -14   4   6         29.43         34.06        24.60 o
 -13   4   6        283.27        247.75        42.35 o
 -12   4   6         77.92         87.23        24.87 o
 -11   4   6        575.01        582.56        40.20 o
 -10   4   6        215.48        241.02        28.15 o
  -9   4   6        990.67        999.21        43.04 o
  -8   4   6        968.44        974.98        40.81 o
  -7   4   6        497.64        431.60        28.27 o
  -6   4   6        410.53        434.11        23.34 o
  -5   4   6       1337.42       1198.52        31.41 o
  -4   4   6       3910.92       4163.00       118.54 o
  -3   4   6       1131.15       1202.90        56.54 o
  -2   4   6        125.23        161.11        12.13 o
  -1   4   6       1266.89       1180.78        31.66 o
   0   4   6       6956.49       6718.84        96.47 o
   1   4   6       1272.02       1126.44        37.68 o
   2   4   6        118.05        168.61         9.85 o
   3   4   6       1154.99       1218.12        55.76 o
   4   4   6       3941.29       4336.55        71.36 o
   5   4   6       1322.50       1205.04        33.10 o
   6   4   6        416.32        433.72        21.55 o
   7   4   6        494.85        425.70        21.61 o
   8   4   6        974.37        974.90        36.45 o
   9   4   6        996.88       1053.51        42.48 o
  10   4   6        213.49        239.59        26.46 o
  11   4   6        563.71        616.67        37.83 o
  12   4   6         79.42         96.80        21.25 o
  13   4   6        293.09        237.20        51.06 o
  14   4   6         30.09         12.22        20.33 o
 -14   5   6          9.04          6.47        18.07 o
 -13   5   6        287.17        258.39        56.12 o
 -12   5   6         87.29         91.13        25.78 o
 -11   5   6         65.27         92.97        25.59 o
 -10   5   6        569.17        660.95        41.77 o
  -9   5   6        275.70        274.70        26.96 o
  -8   5   6          2.58        -11.31        11.31 o
  -7   5   6       1393.21       1446.68        43.32 o
  -6   5   6        526.35        655.46        31.60 o
  -5   5   6        530.36        529.50        22.84 o
  -4   5   6        255.41        344.35        38.93 o
  -3   5   6       1066.87        952.66        50.08 o
  -2   5   6         73.81        106.04        12.27 o
  -1   5   6        727.69        583.29        12.23 o
   0   5   6         62.41         33.19         7.47 o
   1   5   6        740.23        586.89        20.02 o
   2   5   6         69.43         76.84        16.14 o
   3   5   6       1055.58        921.83        60.33 o
   4   5   6        256.48        377.69        34.38 o
   5   5   6        516.19        497.47        21.03 o
   6   5   6        531.32        599.14        24.26 o
   7   5   6       1365.78       1443.02        40.93 o
   8   5   6          3.60          8.66         7.53 o
   9   5   6        287.56        297.11        23.34 o
  10   5   6        567.86        682.24        35.14 o
  11   5   6         64.50         54.08        19.50 o
  12   5   6         88.44         89.09        23.07 o
  13   5   6        285.10        256.90        45.59 o
  14   5   6          8.14         10.81        15.01 o
 -14   6   6        150.56        132.31        33.79 o
 -13   6   6        235.47        146.37        42.58 o
 -12   6   6        104.53        106.24        26.88 o
 -11   6   6        439.70        450.73        41.56 o
 -10   6   6        835.11        804.55        42.67 o
  -9   6   6        689.43        719.44        38.02 o
  -8   6   6        407.88        450.24        30.09 o
  -7   6   6        268.93        328.10        22.38 o
  -6   6   6        788.33        746.25        29.26 o
  -5   6   6        871.50        953.79        29.53 o
  -4   6   6       1755.81       1672.38        40.84 o
  -3   6   6        559.64        502.58        30.81 o
  -2   6   6       1145.48        987.68        30.58 o
  -1   6   6        447.40        543.49        32.80 o
   0   6   6       4339.51       4178.76        60.19 o
   1   6   6        474.54        558.51        22.91 o
   2   6   6       1158.58       1025.40        72.40 o
   3   6   6        576.19        517.56        32.94 o
   4   6   6       1730.48       1642.30        32.55 o
   5   6   6        868.28        946.72        25.17 o
   6   6   6        803.49        718.65        26.77 o
   7   6   6        264.69        283.23        19.03 o
   8   6   6        398.56        413.61        24.68 o
   9   6   6        684.06        691.39        32.85 o
  10   6   6        843.12        817.75        37.89 o
  11   6   6        437.18        483.87        32.03 o
  12   6   6        108.58        115.09        23.74 o
  13   6   6        233.32        188.63        34.41 o
  14   6   6        150.57        143.36        29.65 o
 -14   7   6        103.64         95.23        30.83 o
 -13   7   6        382.83        407.37        52.57 o
 -12   7   6         21.61         11.81        15.93 o
 -11   7   6        179.31        152.99        28.03 o
 -10   7   6         86.11         85.30        21.55 o
  -9   7   6        265.41        281.44        29.86 o
  -8   7   6       6768.10       6621.22       136.91 o
  -7   7   6        136.48        128.83        18.52 o
  -6   7   6       1867.65       1892.19        55.54 o
  -5   7   6        471.26        409.70        20.74 o
  -4   7   6       5699.32       5863.39        93.49 o
  -3   7   6       3545.75       3387.95        56.46 o
  -2   7   6         25.46         14.61         5.75 o
  -1   7   6       1309.55       1219.82        45.93 o
   0   7   6        487.74        564.49        22.16 o
   1   7   6       1338.22       1202.64        43.64 o
   2   7   6         23.53          5.69        11.88 o
   3   7   6       3513.11       3457.89        58.46 o
   4   7   6       5719.87       5908.92        90.79 o
   5   7   6        489.37        432.20        16.12 o
   6   7   6       1857.80       1875.76        42.53 o
   7   7   6        132.27        128.58        14.45 o
   8   7   6       6784.03       6630.51       126.92 o
   9   7   6        265.70        276.04        23.18 o
  10   7   6         84.64         75.78        16.69 o
  11   7   6        180.83        185.90        25.39 o
  12   7   6         21.37          3.01        12.31 o
  13   7   6        385.80        429.06        39.52 o
  14   7   6        102.78        103.80        26.57 o
 -13   8   6         39.45         44.03        23.38 o
 -12   8   6         24.17         44.12        21.73 o
 -11   8   6         24.66         15.46        15.40 o
 -10   8   6        532.51        490.81        33.49 o
  -9   8   6        166.86        153.75        24.30 o
  -8   8   6        414.00        390.30        30.10 o
  -7   8   6        319.14        328.80        26.26 o
  -6   8   6        146.48        237.42        24.71 o
  -5   8   6        992.97        935.59        27.94 o
  -4   8   6       1276.38       1277.29        29.75 o
  -3   8   6       1395.52       1371.65        26.72 o
  -2   8   6       9701.52       9720.23       142.40 o
  -1   8   6        281.15        257.42        10.96 o
   0   8   6        500.70        513.89        45.62 o
   1   8   6        285.22        295.01        13.16 o
   2   8   6       9624.58       9907.65       169.22 o
   3   8   6       1386.31       1358.36        21.75 o
   4   8   6       1309.54       1295.29        24.22 o
   5   8   6        993.98        944.58        26.60 o
   6   8   6        144.77        183.36        12.23 o
   7   8   6        325.02        341.32        19.64 o
   8   8   6        416.64        411.38        24.12 o
   9   8   6        165.34        145.51        17.22 o
  10   8   6        530.47        483.52        29.26 o
  11   8   6         26.00         26.87        12.98 o
  12   8   6         20.99         27.97        15.83 o
  13   8   6         38.13         35.56        18.06 o
 -13   9   6        145.84        133.32        27.65 o
 -12   9   6        489.39        562.62        55.13 o
 -11   9   6        107.46         80.00        24.32 o
 -10   9   6        381.25        318.46        28.92 o
  -9   9   6        180.81        157.04        27.67 o
  -8   9   6        333.15        380.69        28.56 o
  -7   9   6        963.27        934.33        35.99 o
  -6   9   6        184.79        159.91        14.90 o
  -5   9   6       1883.92       1939.79        40.17 o
  -4   9   6        454.44        516.57        30.15 o
  -3   9   6        149.88        163.42         8.26 o
  -2   9   6       1575.96       1395.37        30.18 o
  -1   9   6       2688.74       2719.65        39.05 o
   0   9   6       2548.04       2631.71        42.48 o
   1   9   6       2690.40       2737.29        38.77 o
   2   9   6       1553.45       1358.33        23.40 o
   3   9   6        162.28        171.44        19.36 o
   4   9   6        448.13        477.52        50.48 o
   5   9   6       1885.40       1949.75        41.32 o
   6   9   6        177.93        172.03        14.64 o
   7   9   6        963.09        958.37        29.49 o
   8   9   6        350.46        372.70        20.70 o
   9   9   6        190.10        182.08        17.75 o
  10   9   6        364.56        283.30        27.22 o
  11   9   6        102.86         98.42        20.09 o
  12   9   6        500.41        540.37        40.38 o
  13   9   6        152.27        135.90        27.26 o
 -13  10   6        125.40         93.59        28.67 o
 -12  10   6         56.84         49.89        22.12 o
 -11  10   6         45.81         48.03        17.29 o
 -10  10   6        378.33        407.84        36.85 o
  -9  10   6        208.54        215.86        23.80 o
  -8  10   6         29.80         32.85        13.10 o
  -7  10   6         85.98         94.74        14.61 o
  -6  10   6        270.51        347.52        27.18 o
  -5  10   6         82.73         77.35         7.75 o
  -4  10   6       2276.43       2219.61        46.87 o
  -3  10   6         35.16         37.05         8.63 o
  -2  10   6        227.75        233.47        13.07 o
  -1  10   6        204.91        203.31        13.55 o
   0  10   6       3328.73       3316.65        49.34 o
   1  10   6        198.23        194.48        10.16 o
   2  10   6        238.30        246.83        18.77 o
   3  10   6         32.48         45.61        13.64 o
   4  10   6       2263.27       2224.25        61.32 o
   5  10   6         82.19         85.22         5.89 o
   6  10   6        251.86        233.68        38.74 o
   7  10   6         83.72         88.31        11.55 o
   8  10   6         28.83         46.07        10.00 o
   9  10   6        209.42        206.28        17.78 o
  10  10   6        381.66        435.07        35.97 o
  11  10   6         46.74         32.38        16.15 o
  12  10   6         57.89         58.01        16.82 o
  13  10   6        125.78        102.96        23.40 o
 -13  11   6         30.40         11.45        28.12 o
 -12  11   6        239.31        227.33        33.23 o
 -11  11   6        114.52        120.15        19.48 o
 -10  11   6       1095.67       1176.97        49.23 o
  -9  11   6         74.50         61.59        14.51 o
  -8  11   6        443.05        419.68        21.92 o
  -7  11   6       1357.52       1452.22        38.31 o
  -6  11   6        897.58        857.03        37.83 o
  -5  11   6        187.28        189.23        16.76 o
  -4  11   6       1566.57       1514.68        35.88 o
  -3  11   6         47.62         54.30         9.31 o
  -2  11   6        416.42        423.76        23.92 o
  -1  11   6        639.66        605.78        19.37 o
   0  11   6        669.40        616.02        14.29 o
   1  11   6        643.66        584.33        16.27 o
   2  11   6        422.47        407.86        24.04 o
   3  11   6         47.33         56.96        15.57 o
   4  11   6       1549.37       1613.10        56.00 o
   5  11   6        192.15        192.05        24.35 o
   6  11   6        874.17        843.45        22.55 o
   7  11   6       1370.46       1455.74        36.92 o
   8  11   6        436.24        413.42        21.28 o
   9  11   6         75.76         61.61        16.16 o
  10  11   6       1106.43       1159.13        48.07 o
  11  11   6        112.97        124.65        19.56 o
  12  11   6        247.48        235.28        34.07 o
  13  11   6         29.54         31.34        15.63 o
 -12  12   6        235.31        242.97        44.05 o
 -11  12   6         87.43         73.46        15.33 o
 -10  12   6        428.95        408.14        30.26 o
  -9  12   6         64.35         78.45        12.22 o
  -8  12   6       1644.97       1698.31        44.45 o
  -7  12   6          0.40          1.62         4.78 o
  -6  12   6       3524.69       3641.38        84.86 o
  -5  12   6        290.30        331.78        19.85 o
  -4  12   6         91.90        131.79        12.47 o
  -3  12   6        831.25        886.63        27.95 o
  -2  12   6       1158.06       1106.55        28.40 o
  -1  12   6         78.87         86.98        11.80 o
   0  12   6         87.43        103.23        10.42 o
   1  12   6         79.91        101.75         7.39 o
   2  12   6       1157.45       1101.82        44.76 o
   3  12   6        836.83        904.00        38.71 o
   4  12   6         97.51        110.58        19.73 o
   5  12   6        285.07        313.53        29.66 o
   6  12   6       3587.88       3756.09       102.80 o
   7  12   6          0.62         -1.93         6.35 o
   8  12   6       1656.44       1751.26        48.15 o
   9  12   6         64.49         74.72        12.45 o
  10  12   6        433.58        421.20        34.03 o
  11  12   6         85.48         83.97        17.89 o
  12  12   6        231.87        242.03        32.70 o
 -12  13   6          8.65        -11.37        18.00 o
 -11  13   6         30.83         41.42        24.94 o
 -10  13   6        515.95        565.90        60.84 o
  -9  13   6        167.49        140.39        16.95 o
  -8  13   6         19.52         26.48         6.61 o
  -7  13   6        143.05        163.39        21.05 o
  -6  13   6         93.89         91.03        15.47 o
  -5  13   6        153.53        165.40        17.25 o
  -4  13   6        651.74        625.30        23.42 o
  -3  13   6        803.04        841.36        26.00 o
  -2  13   6        370.25        403.22        19.34 o
  -1  13   6          1.57          7.42         7.01 o
   0  13   6        418.46        405.68        14.52 o
   1  13   6          1.41          5.42         4.30 o
   2  13   6        375.99        407.19        19.16 o
   3  13   6        815.92        811.67        40.64 o
   4  13   6        631.63        562.52        35.30 o
   5  13   6        147.89        179.52        23.33 o
   6  13   6        104.92        126.08        20.31 o
   7  13   6        137.64        129.19        14.28 o
   8  13   6         24.33         31.39         8.55 o
   9  13   6        170.53        167.37        19.97 o
  10  13   6        513.08        523.23        34.23 o
  11  13   6         31.21         37.23        23.25 o
  12  13   6         10.21         -2.68        16.98 o
 -11  14   6         62.52         48.99        26.57 o
 -10  14   6        208.75        124.12        34.76 o
  -9  14   6        146.00        142.11        26.53 o
  -8  14   6        451.93        467.08        40.92 o
  -7  14   6        129.12        145.86        19.95 o
  -6  14   6        529.04        515.77        28.96 o
  -5  14   6         96.60        105.04        13.72 o
  -4  14   6        167.02        189.33        18.79 o
  -3  14   6        935.24        916.14        29.76 o
  -2  14   6        969.03        958.37        31.58 o
  -1  14   6        399.05        389.92        21.98 o
   0  14   6        132.60         96.00         7.87 o
   1  14   6        391.32        405.24        17.71 o
   2  14   6        964.30        923.52        29.54 o
   3  14   6        923.44        921.37        37.01 o
   4  14   6        157.38        224.54        23.09 o
   5  14   6         99.28        102.02        19.86 o
   6  14   6        520.84        516.80        38.36 o
   7  14   6        129.12        131.20        20.72 o
   8  14   6        436.51        418.00        52.16 o
   9  14   6        144.72        141.89        17.63 o
  10  14   6        210.28        201.94        29.51 o
  11  14   6         60.99         57.92        23.30 o
 -11  15   6        208.34        182.13        58.65 o
 -10  15   6        338.56        317.44        71.51 o
  -9  15   6         54.59         36.85        20.50 o
  -8  15   6        601.26        749.33        50.99 o
  -7  15   6        271.50        327.44        28.90 o
  -6  15   6        598.78        673.88        33.59 o
  -5  15   6         83.70         87.94        12.98 o
  -4  15   6        253.62        254.97        19.21 o
  -3  15   6       2210.70       2388.52        52.95 o
  -2  15   6       1100.93       1157.82        33.84 o
  -1  15   6       1457.75       1614.32        45.89 o
   0  15   6         35.64         28.55         4.48 o
   1  15   6       1502.61       1640.26        39.24 o
   2  15   6       1110.13       1117.65        33.94 o
   3  15   6       2209.73       2371.55        63.74 o
   4  15   6        252.61        226.61        27.34 o
   5  15   6         86.89         80.54        17.53 o
   6  15   6        605.47        666.28        33.80 o
   7  15   6        276.20        277.30        28.47 o
   8  15   6        596.79        699.09        42.41 o
   9  15   6         56.35         60.99        17.62 o
  10  15   6        337.89        368.64        36.81 o
  11  15   6        209.88        192.82        34.09 o
 -11  16   6         58.70         94.75        94.75 o
 -10  16   6          8.15         10.91        16.11 o
  -9  16   6         71.57         79.81        30.20 o
  -8  16   6         59.92         52.27        18.53 o
  -7  16   6         37.94         51.31        16.59 o
  -6  16   6        201.50        277.19        24.67 o
  -5  16   6        162.97        194.90        18.23 o
  -4  16   6        159.18        139.69        17.17 o
  -3  16   6        103.73         98.79        13.31 o
  -2  16   6        224.31        242.61        19.16 o
  -1  16   6        568.96        602.62        22.44 o
   0  16   6        574.39        505.85        20.66 o
   1  16   6        572.25        576.92        18.41 o
   2  16   6        230.42        240.47        18.08 o
   3  16   6        103.68         85.29        14.46 o
   4  16   6        156.20        130.30        19.64 o
   5  16   6        167.81        194.42        23.57 o
   6  16   6        194.07        215.17        22.13 o
   7  16   6         35.86         34.05        15.88 o
   8  16   6         58.19         31.76        15.42 o
   9  16   6         73.97         88.58        23.18 o
  10  16   6          8.69         11.32        14.03 o
 -10  17   6        208.78        175.72        50.43 o
  -9  17   6        214.07        145.43        48.85 o
  -8  17   6        169.71        161.45        26.13 o
  -7  17   6         33.82         41.56        15.05 o
  -6  17   6         43.12         32.99        13.07 o
  -5  17   6        223.72        219.93        20.97 o
  -4  17   6        365.73        357.02        23.07 o
  -3  17   6        499.64        526.37        26.60 o
  -2  17   6        375.03        423.08        23.45 o
  -1  17   6        627.61        641.05        26.68 o
   0  17   6        562.34        524.90        30.53 o
   1  17   6        641.24        601.49        24.16 o
   2  17   6        378.56        407.47        23.65 o
   3  17   6        508.81        513.21        30.11 o
   4  17   6        369.37        359.98        24.36 o
   5  17   6        213.97        203.78        25.76 o
   6  17   6         42.60         24.25        13.12 o
   7  17   6         34.17         32.35        14.89 o
   8  17   6        170.71        128.77        25.01 o
   9  17   6        211.24        185.45        46.20 o
  10  17   6        207.93        137.08        50.59 o
  -9  18   6        192.70        186.72        39.08 o
  -8  18   6         35.77         29.51        16.81 o
  -7  18   6         48.60         63.23        16.58 o
  -6  18   6         84.51         94.32        18.86 o
  -5  18   6         85.92         87.02        13.67 o
  -4  18   6        243.06        270.40        18.72 o
  -3  18   6        379.06        412.86        23.53 o
  -2  18   6        184.81        202.77        16.21 o
  -1  18   6          1.01          9.61         7.47 o
   0  18   6        396.47        396.88        25.67 o
   1  18   6          1.39          6.11         6.60 o
   2  18   6        183.03        207.00        16.19 o
   3  18   6        381.03        441.64        33.97 o
   4  18   6        242.57        237.43        21.60 o
   5  18   6         82.76         75.34        16.91 o
   6  18   6         82.66         66.02        15.02 o
   7  18   6         47.77         40.54        15.26 o
   8  18   6         34.55         34.91        21.98 o
   9  18   6        189.20        144.27        61.59 o
  -9  19   6        274.31        352.38        43.06 o
  -8  19   6        211.95        280.77        28.92 o
  -7  19   6         72.14         59.12        19.95 o
  -6  19   6         66.38         84.24        17.97 o
  -5  19   6         56.67         60.09        11.41 o
  -4  19   6         42.53         52.10        10.92 o
  -3  19   6        115.82        124.13        14.15 o
  -2  19   6         47.88         49.30        10.84 o
  -1  19   6        244.45        220.52        15.54 o
   0  19   6         38.50         59.04        16.42 o
   1  19   6        238.22        200.69        18.29 o
   2  19   6         52.04         42.11         8.46 o
   3  19   6        119.06        107.94        16.12 o
   4  19   6         45.70         42.71        15.31 o
   5  19   6         58.62         50.81        14.99 o
   6  19   6         67.13         59.15        13.85 o
   7  19   6         70.51         70.40        19.57 o
   8  19   6        216.44        220.29        43.26 o
   9  19   6        279.25        151.01        96.73 o
  -8  20   6        132.70        170.47        38.24 o
  -7  20   6         32.69         53.31        23.84 o
  -6  20   6         50.92         60.58        15.02 o
  -5  20   6        116.60        144.53        17.56 o
  -4  20   6         22.80         25.32        11.92 o
  -3  20   6        250.64        264.88        17.83 o
  -2  20   6         14.14         22.85         9.14 o
  -1  20   6         26.04         33.12        13.20 o
   0  20   6        239.72        334.67        28.40 o
   1  20   6         25.84         29.86        14.13 o
   2  20   6         13.06         21.03         8.50 o
   3  20   6        257.20        243.49        20.61 o
   4  20   6         22.33         20.80        12.99 o
   5  20   6        115.33         94.28        21.04 o
   6  20   6         50.55         31.96        14.63 o
   7  20   6         33.25         37.49        23.33 o
   8  20   6        132.54        131.04        43.66 o
  -7  21   6        126.80        188.23        31.13 o
  -6  21   6        161.14        215.63        29.30 o
  -5  21   6         23.46         12.66        12.27 o
  -4  21   6          9.27         18.61        10.49 o
  -3  21   6          2.45         14.08         9.63 o
  -2  21   6        223.89        294.56        27.96 o
  -1  21   6         28.72         43.10        17.71 o
   0  21   6          0.48         -1.43         9.67 o
   1  21   6         28.88         40.33        17.85 o
   2  21   6        228.02        278.26        32.36 o
   3  21   6          2.54          9.57        13.23 o
   4  21   6          9.88          9.78        10.10 o
   5  21   6         24.06         29.16        18.09 o
   6  21   6        163.12        168.66        36.80 o
   7  21   6        124.68        100.51        42.44 o
  -5  22   6         16.35         16.87        13.97 o
  -4  22   6         68.99         78.62        24.24 o
  -3  22   6         79.71         87.04        22.00 o
  -2  22   6        247.14        284.00        29.96 o
  -1  22   6         97.69         92.63        22.61 o
   0  22   6          2.09          7.91        12.20 o
   1  22   6         95.22         93.17        21.81 o
   2  22   6        253.71        271.23        46.96 o
   3  22   6         81.83         86.46        36.23 o
   4  22   6         73.62         46.03        33.44 o
   5  22   6         15.52          9.80        25.91 o
   6  22   6        335.12        381.78        71.06 o
  -4  23   6          2.69         12.85        17.84 o
  -3  23   6         17.61         10.27        16.27 o
  -2  23   6        258.36        299.75        37.29 o
  -1  23   6          0.85         22.55        18.76 o
   0  23   6          0.82         -4.53        14.25 o
   1  23   6          0.84          6.50        20.11 o
   2  23   6        261.00        314.43        71.95 o
   3  23   6         17.47         13.70        25.00 o
   4  23   6          3.32         24.80        24.99 o
  -1  24   6         30.68         26.75        26.81 o
   0  24   6        156.78        237.35        57.06 o
   1  24   6         31.71         68.31        35.60 o
   1   0   7        141.61         97.55        10.20 o
   2   0   7      42688.69      47946.89       930.26 o
   3   0   7        204.76        240.81        21.70 o
   4   0   7      11777.53      12742.40       212.48 o
   5   0   7        400.48        452.97        24.75 o
   6   0   7       3346.87       3471.94        69.89 o
   7   0   7        333.77        479.61        31.20 o
   8   0   7        138.34        137.67        19.29 o
   9   0   7        137.70        145.12        22.41 o
  10   0   7        137.55        141.68        24.69 o
  11   0   7         12.31          0.61        11.45 o
  12   0   7         41.74         22.15        18.26 o
  13   0   7        108.44        106.52        26.22 o
  14   0   7        221.00        144.85        42.60 o
 -14   1   7         25.42          2.50        16.64 o
 -13   1   7         48.91         27.18        20.80 o
 -12   1   7        142.63        119.48        26.45 o
 -11   1   7        530.65        538.39        42.34 o
 -10   1   7        791.91        883.42        51.19 o
  -9   1   7       2269.84       2309.55        70.07 o
  -8   1   7       1891.95       1904.90        61.30 o
  -7   1   7       2171.52       2100.48        53.56 o
  -6   1   7       2337.72       2259.28        53.92 o
  -5   1   7       2570.69       2351.90        56.04 o
  -4   1   7        238.84        323.74        29.34 o
  -3   1   7       6188.63       6143.66        97.89 o
  -2   1   7       7798.38       7462.08       117.44 o
  -1   1   7       2096.01       1876.41        32.76 o
   0   1   7       1696.09       1862.97        35.98 o
   1   1   7       2072.34       1867.89        38.78 o
   2   1   7       7878.90       7640.83       156.19 o
   3   1   7       6259.71       6508.72       162.92 o
   4   1   7        245.44        376.98        35.81 o
   5   1   7       2491.37       2243.21        47.65 o
   6   1   7       2291.83       2231.35        52.64 o
   7   1   7       2147.53       2091.81        53.19 o
   8   1   7       1919.60       1922.81        52.96 o
   9   1   7       2299.44       2345.68        70.64 o
  10   1   7        797.67        971.17        46.56 o
  11   1   7        505.49        523.16        42.03 o
  12   1   7        144.56        102.56        25.27 o
  13   1   7         52.14         39.68        22.76 o
  14   1   7         26.55          5.41        16.83 o
 -14   2   7         55.49         41.64        23.62 o
 -13   2   7         93.47         62.81        23.24 o
 -12   2   7        199.96        141.13        27.60 o
 -11   2   7         61.64         55.06        22.89 o
 -10   2   7        527.79        510.09        36.86 o
  -9   2   7        186.55        197.00        24.37 o
  -8   2   7        469.83        439.01        29.70 o
  -7   2   7        684.98        710.20        32.79 o
  -6   2   7        402.53        464.97        24.72 o
  -5   2   7        114.62         99.05        13.87 o
  -4   2   7       9455.87       9550.69       155.96 o
  -3   2   7       2482.04       2548.53        52.76 o
  -2   2   7       3479.67       3551.51        61.33 o
  -1   2   7        382.95        322.36        19.77 o
   0   2   7       2798.32       2923.41        44.95 o
   1   2   7        388.62        376.15        33.18 o
   2   2   7       3474.91       3535.60        55.68 o
   3   2   7       2492.26       2609.97        64.54 o
   4   2   7       9450.97       9530.82       227.05 o
   5   2   7        118.56         91.59        13.54 o
   6   2   7        401.87        453.72        22.73 o
   7   2   7        668.46        685.14        30.52 o
   8   2   7        470.93        444.90        29.88 o
   9   2   7        188.65        170.59        22.91 o
  10   2   7        526.03        545.36        37.26 o
  11   2   7         63.54         76.12        21.01 o
  12   2   7        199.24        135.07        29.21 o
  13   2   7         91.80         43.04        21.60 o
  14   2   7         55.45         35.01        22.68 o
 -14   3   7        197.65        171.47        33.11 o
 -13   3   7        258.10        239.49        42.93 o
 -12   3   7         94.13         74.27        26.05 o
 -11   3   7        342.38        376.69        33.98 o
 -10   3   7       2381.88       2482.36        75.98 o
  -9   3   7        462.38        466.66        36.38 o
  -8   3   7        958.99       1042.67        42.11 o
  -7   3   7        679.06        584.49        32.11 o
  -6   3   7        258.64        315.87        22.77 o
  -5   3   7       1284.05       1312.88        33.22 o
  -4   3   7       2410.52       2541.34        51.15 o
  -3   3   7        430.21        520.21        62.55 o
  -2   3   7        433.42        429.22        13.55 o
  -1   3   7        740.50        706.77        26.77 o
   0   3   7       8241.82       8493.18       170.55 o
   1   3   7        753.21        697.78        22.69 o
   2   3   7        463.74        478.31        15.25 o
   3   3   7        450.87        506.78        25.02 o
   4   3   7       2449.52       2539.54        64.99 o
   5   3   7       1298.09       1282.41        31.68 o
   6   3   7        270.52        338.84        20.25 o
   7   3   7        696.15        599.93        29.33 o
   8   3   7        981.97       1015.88        42.85 o
   9   3   7        449.14        494.29        31.72 o
  10   3   7       2354.65       2444.36        74.59 o
  11   3   7        342.46        375.37        31.61 o
  12   3   7        102.74         73.26        23.50 o
  13   3   7        258.14        158.65        51.28 o
  14   3   7        194.88        157.84        42.40 o
 -14   4   7          9.15          8.94        17.15 o
 -13   4   7        413.89        390.87        66.48 o
 -12   4   7        103.58         96.09        24.93 o
 -11   4   7        143.64        123.23        28.01 o
 -10   4   7        445.37        478.55        35.44 o
  -9   4   7        261.70        266.40        26.37 o
  -8   4   7       1472.19       1594.48        53.77 o
  -7   4   7       1535.89       1484.10        47.28 o
  -6   4   7        643.93        661.83        28.13 o
  -5   4   7        237.28        216.67        17.22 o
  -4   4   7        708.81        919.94        39.57 o
  -3   4   7        279.08        370.43        48.64 o
  -2   4   7       3078.21       3023.82        53.27 o
  -1   4   7        250.29        231.21        12.18 o
   0   4   7         48.64         26.21         4.68 o
   1   4   7        242.87        225.92        13.30 o
   2   4   7       3090.04       3016.04        75.63 o
   3   4   7        288.82        328.46        32.77 o
   4   4   7        705.37        920.10        34.41 o
   5   4   7        229.66        216.21        14.31 o
   6   4   7        664.13        678.33        24.42 o
   7   4   7       1522.09       1475.52        45.16 o
   8   4   7       1475.94       1567.55        45.32 o
   9   4   7        271.10        297.49        24.89 o
  10   4   7        454.38        451.96        35.17 o
  11   4   7        137.03        119.39        25.92 o
  12   4   7         99.44         98.39        23.76 o
  13   4   7        413.53        417.11        62.06 o
  14   4   7          9.64          8.21        16.19 o
 -14   5   7        160.02        132.49        31.99 o
 -13   5   7          8.66         -7.45        14.22 o
 -12   5   7         92.31         68.30        25.72 o
 -11   5   7         24.83         10.17        16.13 o
 -10   5   7       1623.69       1635.37        58.41 o
  -9   5   7         58.80         64.80        17.56 o
  -8   5   7        533.95        513.77        31.49 o
  -7   5   7          4.44          8.04        10.76 o
  -6   5   7       1838.81       1955.25        47.65 o
  -5   5   7        915.02        815.55        27.83 o
  -4   5   7       2584.59       2424.50        47.74 o
  -3   5   7        150.19        140.61        16.25 o
  -2   5   7      11657.41      11182.49       158.89 o
  -1   5   7        230.19        209.21        13.84 o
   0   5   7       8314.60       8095.63       115.20 o
   1   5   7        234.37        248.55        22.15 o
   2   5   7      11619.38      11306.82       185.84 o
   3   5   7        153.79        132.68        12.64 o
   4   5   7       2545.73       2373.24        41.14 o
   5   5   7        906.99        793.27        26.67 o
   6   5   7       1803.24       1907.45        44.04 o
   7   5   7          4.97         12.11         9.08 o
   8   5   7        541.24        522.48        29.37 o
   9   5   7         56.81         63.80        15.77 o
  10   5   7       1606.13       1610.42        55.46 o
  11   5   7         24.96         30.54        14.52 o
  12   5   7        100.43         94.42        24.61 o
  13   5   7          8.09         -1.12        12.70 o
  14   5   7        161.19        117.21        31.16 o
 -14   6   7         39.18         40.20        26.71 o
 -13   6   7        116.53         74.27        28.32 o
 -12   6   7        658.60        689.11        53.33 o
 -11   6   7        169.78        161.83        29.18 o
 -10   6   7        451.29        390.59        34.40 o
  -9   6   7         17.17         17.21        13.59 o
  -8   6   7       3593.53       3541.49        86.47 o
  -7   6   7        318.80        317.16        22.70 o
  -6   6   7       1433.85       1378.84        39.08 o
  -5   6   7         64.56         60.74        12.45 o
  -4   6   7       2570.73       2466.21        48.81 o
  -3   6   7        439.71        403.74        25.81 o
  -2   6   7       8293.65       8333.43       112.95 o
  -1   6   7       1022.75       1007.07        74.05 o
   0   6   7       5104.88       4704.35        71.72 o
   1   6   7       1027.63        972.86        43.35 o
   2   6   7       8268.69       8276.58       149.63 o
   3   6   7        435.38        431.67        50.28 o
   4   6   7       2583.28       2495.73        44.25 o
   5   6   7         69.49         66.14         8.83 o
   6   6   7       1406.92       1411.98        38.15 o
   7   6   7        318.02        305.91        21.70 o
   8   6   7       3575.29       3464.58        75.29 o
   9   6   7         15.06         18.18        11.64 o
  10   6   7        445.13        414.68        28.97 o
  11   6   7        168.30        171.24        25.49 o
  12   6   7        675.17        757.55        42.68 o
  13   6   7        117.15         97.74        25.67 o
  14   6   7         41.20         23.58        20.35 o
 -13   7   7        128.06         87.38        25.70 o
 -12   7   7          2.04          3.31        11.19 o
 -11   7   7         33.56         19.84        18.45 o
 -10   7   7        330.14        318.96        33.25 o
  -9   7   7        119.00        118.03        24.53 o
  -8   7   7        570.58        682.61        42.31 o
  -7   7   7       1287.16       1241.33        46.32 o
  -6   7   7        861.43        746.97        27.85 o
  -5   7   7        188.50        249.92        18.75 o
  -4   7   7        721.80        715.33        22.79 o
  -3   7   7        308.92        333.61        12.69 o
  -2   7   7       5490.22       5738.06        76.88 o
  -1   7   7        963.55        946.26        35.22 o
   0   7   7        837.18        737.66        19.23 o
   1   7   7        946.47        963.95        53.23 o
   2   7   7       5517.38       6238.58       226.17 o
   3   7   7        322.57        343.58        12.83 o
   4   7   7        731.37        713.44        19.41 o
   5   7   7        197.26        254.46        14.48 o
   6   7   7        844.70        712.64        28.43 o
   7   7   7       1285.12       1258.30        34.37 o
   8   7   7        574.23        600.88        28.42 o
   9   7   7        117.82        125.07        18.10 o
  10   7   7        327.75        328.17        26.63 o
  11   7   7         32.46         39.52        14.04 o
  12   7   7          2.50         -2.93         9.88 o
  13   7   7        128.70         79.11        21.91 o
 -13   8   7        126.77        117.32        31.28 o
 -12   8   7         89.40         86.32        27.08 o
 -11   8   7        144.63        109.92        28.60 o
 -10   8   7        234.72        244.91        28.39 o
  -9   8   7        151.64        159.47        24.19 o
  -8   8   7       1255.14       1277.13        50.67 o
  -7   8   7         59.00         47.69        15.04 o
  -6   8   7       1599.32       1562.77        42.45 o
  -5   8   7         11.52          4.50         7.15 o
  -4   8   7       6941.21       6809.75       110.53 o
  -3   8   7        369.64        317.40        15.57 o
  -2   8   7        707.28        697.25        13.96 o
  -1   8   7        604.30        560.46        14.94 o
   0   8   7       2622.12       2472.93        43.33 o
   1   8   7        594.20        545.53        16.65 o
   2   8   7        731.51        725.37        20.30 o
   3   8   7        363.03        313.93        11.55 o
   4   8   7       6950.68       6800.72       104.67 o
   5   8   7         12.39          7.81         5.43 o
   6   8   7       1571.53       1534.66        36.90 o
   7   8   7         59.71         40.18        12.77 o
   8   8   7       1289.34       1283.14        38.89 o
   9   8   7        148.83        152.14        17.54 o
  10   8   7        223.34        227.45        21.09 o
  11   8   7        145.88        124.67        23.91 o
  12   8   7         83.84         82.87        19.58 o
  13   8   7        124.02        112.45        24.95 o
 -13   9   7         62.30         36.58        19.71 o
 -12   9   7          7.02          0.34        16.83 o
 -11   9   7        184.86        181.59        32.13 o
 -10   9   7         92.80         75.03        20.79 o
  -9   9   7         50.76         41.45        18.00 o
  -8   9   7         75.60         96.83        19.41 o
  -7   9   7        449.98        475.86        31.32 o
  -6   9   7        272.19        312.77        20.25 o
  -5   9   7        902.33        945.05        36.69 o
  -4   9   7       1098.12       1095.91        25.57 o
  -3   9   7        940.83        893.60        20.70 o
  -2   9   7        214.58        214.46         9.10 o
  -1   9   7         79.92         71.49         7.33 o
   0   9   7         43.28         46.30         6.04 o
   1   9   7         79.60         84.85         6.75 o
   2   9   7        209.48        196.93        12.52 o
   3   9   7        949.37        849.76        26.57 o
   4   9   7       1098.24       1067.48        24.28 o
   5   9   7        886.29        871.96        41.74 o
   6   9   7        270.25        334.52        25.40 o
   7   9   7        463.62        475.30        19.83 o
   8   9   7         75.21         84.44        12.45 o
   9   9   7         52.14         56.68        13.04 o
  10   9   7         92.31         83.86        15.81 o
  11   9   7        189.68        201.47        24.21 o
  12   9   7          6.78         15.17        12.02 o
  13   9   7         61.01         41.94        19.93 o
 -13  10   7        286.87        289.80        48.31 o
 -12  10   7        170.57        165.46        28.60 o
 -11  10   7         50.37         31.86        23.23 o
 -10  10   7         14.99         -3.38        13.20 o
  -9  10   7         56.27         66.22        19.45 o
  -8  10   7        170.17        191.20        20.39 o
  -7  10   7       1730.36       1734.70        52.16 o
  -6  10   7       1164.75       1242.09        37.34 o
  -5  10   7       1654.13       1660.57        33.65 o
  -4  10   7       2237.97       2265.58        41.57 o
  -3  10   7       1275.54       1185.49        29.10 o
  -2  10   7        165.70        197.23        12.87 o
  -1  10   7        215.67        182.05         7.30 o
   0  10   7        628.52        613.08        15.47 o
   1  10   7        200.56        165.09         6.86 o
   2  10   7        155.98        168.71        21.36 o
   3  10   7       1286.07       1207.08        46.46 o
   4  10   7       2251.87       2184.49        45.80 o
   5  10   7       1628.07       1569.47        27.69 o
   6  10   7       1185.93       1228.20        33.59 o
   7  10   7       1742.92       1772.10        45.29 o
   8  10   7        165.43        199.80        17.41 o
   9  10   7         56.49         59.18        12.40 o
  10  10   7         14.96         15.21         9.03 o
  11  10   7         51.19         56.61        14.54 o
  12  10   7        177.99        159.88        30.23 o
  13  10   7        283.91        269.48        43.03 o
 -12  11   7         62.57         49.03        18.66 o
 -11  11   7         10.96         23.62        12.88 o
 -10  11   7        153.50        157.18        20.14 o
  -9  11   7         54.82         40.85        11.53 o
  -8  11   7        311.78        318.86        27.82 o
  -7  11   7       1132.14       1101.83        38.37 o
  -6  11   7       5236.46       5444.60        99.57 o
  -5  11   7       1447.19       1439.33        37.96 o
  -4  11   7        822.88        776.51        27.52 o
  -3  11   7        544.58        542.29        21.61 o
  -2  11   7        770.29        735.54        20.98 o
  -1  11   7          1.79          5.54         6.24 o
   0  11   7        283.82        225.57         8.89 o
   1  11   7          1.07          2.74         5.43 o
   2  11   7        770.72        754.76        32.14 o
   3  11   7        541.20        506.10        28.32 o
   4  11   7        824.34        786.84        40.77 o
   5  11   7       1445.75       1584.43        62.59 o
   6  11   7       5236.65       5358.05        99.66 o
   7  11   7       1129.89       1067.37        29.64 o
   8  11   7        313.05        322.46        19.52 o
   9  11   7         54.10         40.24        11.90 o
  10  11   7        153.90        156.97        17.83 o
  11  11   7         10.90         14.46        12.60 o
  12  11   7         62.30         49.10        18.48 o
 -12  12   7         65.31         30.53        23.15 o
 -11  12   7        104.40         89.50        22.15 o
 -10  12   7        124.45        117.08        16.64 o
  -9  12   7          4.17          2.77         7.35 o
  -8  12   7         94.63         91.21        11.01 o
  -7  12   7         80.08         64.85         6.91 o
  -6  12   7        958.13       1073.34        42.99 o
  -5  12   7        762.98        761.59        27.82 o
  -4  12   7        720.41        787.05        27.25 o
  -3  12   7       1720.58       1625.29        36.06 o
  -2  12   7        873.12        921.42        25.41 o
  -1  12   7       1246.85       1142.16        28.53 o
   0  12   7          7.26          2.39         4.58 o
   1  12   7       1226.96       1052.38        26.64 o
   2  12   7        857.48        946.14        39.20 o
   3  12   7       1729.61       1671.27        49.83 o
   4  12   7        724.04        765.93        37.27 o
   5  12   7        732.73        719.19        42.87 o
   6  12   7        953.64        984.89        53.30 o
   7  12   7         81.80         74.76         8.33 o
   8  12   7         97.45         89.37        11.11 o
   9  12   7          4.58          8.49         8.74 o
  10  12   7        121.44        128.97        17.46 o
  11  12   7        100.98         91.91        20.63 o
  12  12   7         65.07         39.68        17.73 o
 -12  13   7         78.77         71.89        26.49 o
 -11  13   7        136.49        102.46        31.02 o
 -10  13   7        272.86        333.13        61.14 o
  -9  13   7        200.29        171.26        19.41 o
  -8  13   7        109.65        112.05        21.92 o
  -7  13   7         19.78         19.28        13.53 o
  -6  13   7       1055.60        983.85        39.13 o
  -5  13   7        404.27        391.82        22.18 o
  -4  13   7         24.36         29.23         9.70 o
  -3  13   7        185.72        189.54        13.58 o
  -2  13   7        126.73        138.36        10.68 o
  -1  13   7        402.18        419.68        34.45 o
   0  13   7        583.43        553.09        13.10 o
   1  13   7        393.29        359.16        11.96 o
   2  13   7        125.86        129.58        17.25 o
   3  13   7        178.60        190.72        21.49 o
   4  13   7         24.15         25.16        15.25 o
   5  13   7        404.57        355.08        33.95 o
   6  13   7       1052.20        998.52        54.43 o
   7  13   7         20.23         27.14        16.65 o
   8  13   7        110.30         82.83         8.68 o
   9  13   7        201.45        167.37        17.89 o
  10  13   7        272.55        317.78        41.93 o
  11  13   7        134.75        121.66        26.65 o
  12  13   7         78.99         86.88        29.28 o
 -11  14   7         13.94         10.54        19.66 o
 -10  14   7         51.51         44.46        25.07 o
  -9  14   7        118.07        130.89        25.47 o
  -8  14   7         17.04         16.98        15.53 o
  -7  14   7        180.95        203.65        23.06 o
  -6  14   7        182.76        200.48        19.70 o
  -5  14   7        282.20        285.97        22.04 o
  -4  14   7       1959.42       2073.07        51.04 o
  -3  14   7        557.72        520.72        22.56 o
  -2  14   7        182.63        203.04        15.35 o
  -1  14   7       1681.15       1725.72        44.35 o
   0  14   7        239.00        218.35         8.58 o
   1  14   7       1696.48       1701.00        42.89 o
   2  14   7        180.27        184.16        18.12 o
   3  14   7        530.70        476.75        28.89 o
   4  14   7       1960.84       2069.53        65.08 o
   5  14   7        281.43        307.14        29.65 o
   6  14   7        191.92        194.32        27.99 o
   7  14   7        183.08        206.72        25.35 o
   8  14   7         14.26         16.02        14.75 o
   9  14   7        120.20        133.41        24.23 o
  10  14   7         46.94         58.67        21.80 o
  11  14   7         12.39         34.39        18.96 o
 -11  15   7         52.64         39.95        26.62 o
 -10  15   7         54.24         45.51        27.70 o
  -9  15   7          0.70         -1.81        11.54 o
  -8  15   7         36.33         34.73        20.17 o
  -7  15   7        151.04        171.03        24.20 o
  -6  15   7         12.35         13.89         9.95 o
  -5  15   7        423.96        471.97        27.28 o
  -4  15   7        144.25        161.57        16.99 o
  -3  15   7        358.46        362.34        21.84 o
  -2  15   7        382.01        383.32        22.34 o
  -1  15   7        935.78        971.17        31.97 o
   0  15   7        239.17        290.33        15.00 o
   1  15   7        927.17        904.17        30.96 o
   2  15   7        389.90        394.39        25.32 o
   3  15   7        368.79        402.34        31.46 o
   4  15   7        149.45        126.31        19.21 o
   5  15   7        422.44        460.34        35.45 o
   6  15   7         11.66          9.06        14.69 o
   7  15   7        155.58        122.79        24.39 o
   8  15   7         37.03         35.06        17.28 o
   9  15   7          0.75          6.81        11.37 o
  10  15   7         53.72         41.62        19.35 o
  11  15   7         53.71         49.25        24.20 o
 -10  16   7          5.71         10.11        16.16 o
  -9  16   7         84.97         63.68        26.26 o
  -8  16   7        957.22       1182.12        62.81 o
  -7  16   7        226.45        248.05        27.17 o
  -6  16   7         31.70         51.74        13.17 o
  -5  16   7          3.28         -4.98         8.41 o
  -4  16   7        645.26        686.64        28.41 o
  -3  16   7         28.05         24.32         9.88 o
  -2  16   7        726.52        768.32        32.63 o
  -1  16   7        613.88        585.17        22.05 o
   0  16   7         57.77         43.69         9.54 o
   1  16   7        613.70        521.24        20.78 o
   2  16   7        711.09        754.04        33.49 o
   3  16   7         30.11         29.90        13.85 o
   4  16   7        646.54        714.66        36.66 o
   5  16   7          2.57         -4.62        10.63 o
   6  16   7         33.88         43.14        18.31 o
   7  16   7        227.92        187.36        35.81 o
   8  16   7        954.64       1122.26        52.66 o
   9  16   7         88.11         80.38        20.44 o
  10  16   7          3.95         -1.38        12.81 o
 -10  17   7         25.69         -0.61        14.98 o
  -9  17   7        108.93         66.38        26.50 o
  -8  17   7        319.21        346.65        54.55 o
  -7  17   7         76.77         76.78        19.07 o
  -6  17   7        298.72        347.46        29.51 o
  -5  17   7         54.85         35.53        11.96 o
  -4  17   7        609.24        641.01        28.69 o
  -3  17   7        307.60        287.63        18.78 o
  -2  17   7        210.44        260.84        18.89 o
  -1  17   7        200.73        204.50        17.78 o
   0  17   7       2445.49       2525.33        61.60 o
   1  17   7        199.87        193.61        14.63 o
   2  17   7        218.98        229.83        16.24 o
   3  17   7        311.92        287.46        24.09 o
   4  17   7        621.24        649.60        37.73 o
   5  17   7         52.70         35.73        15.86 o
   6  17   7        304.65        311.55        52.56 o
   7  17   7         77.05         74.35        18.33 o
   8  17   7        319.59        351.27        53.90 o
   9  17   7        108.41         56.93        19.18 o
  10  17   7         26.01         19.90        22.24 o
  -9  18   7        136.33         95.14        23.99 o
  -8  18   7        346.14        306.52        58.35 o
  -7  18   7          5.57          1.15         8.24 o
  -6  18   7        207.65        202.79        22.25 o
  -5  18   7         57.59         67.60        13.36 o
  -4  18   7        741.73        748.08        30.94 o
  -3  18   7         83.33         75.63        11.87 o
  -2  18   7        930.51       1020.03        34.59 o
  -1  18   7        471.69        471.89        20.51 o
   0  18   7          5.74          6.08         3.21 o
   1  18   7        469.76        421.95        30.92 o
   2  18   7        943.44       1000.94        31.39 o
   3  18   7         81.00         59.96        15.64 o
   4  18   7        740.09        727.25        39.77 o
   5  18   7         56.61         71.10        18.62 o
   6  18   7        198.39        181.76        23.74 o
   7  18   7          6.28         -1.83         8.60 o
   8  18   7        343.21        363.62        87.44 o
   9  18   7        133.38         66.40        28.25 o
  -8  19   7         33.49         35.44        16.12 o
  -7  19   7         69.73         80.07        18.35 o
  -6  19   7        625.20        740.46        40.57 o
  -5  19   7         46.78         55.58        15.32 o
  -4  19   7        383.86        451.65        28.41 o
  -3  19   7         34.57         40.00        11.08 o
  -2  19   7        775.64        820.81        33.16 o
  -1  19   7         61.60         62.17        11.88 o
   0  19   7        921.03        997.82        52.25 o
   1  19   7         60.59         88.81         8.85 o
   2  19   7        774.62        829.53        40.17 o
   3  19   7         35.25         39.83        12.93 o
   4  19   7        377.11        431.48        33.85 o
   5  19   7         48.48         42.36        17.21 o
   6  19   7        636.09        673.06        36.56 o
   7  19   7         68.95         72.80        26.69 o
   8  19   7         31.56         23.73        21.15 o
  -7  20   7          1.16          3.70        13.88 o
  -6  20   7         76.93        101.59        21.88 o
  -5  20   7        239.31        270.41        27.03 o
  -4  20   7         27.77         27.23        10.76 o
  -3  20   7        123.14        143.26        15.31 o
  -2  20   7        124.54        131.52        12.52 o
  -1  20   7        110.61        125.27        22.28 o
   0  20   7         45.93         44.59        15.76 o
   1  20   7        107.79        101.87        20.59 o
   2  20   7        126.68        125.76        30.64 o
   3  20   7        125.04        115.17        21.14 o
   4  20   7         28.95         29.08        13.89 o
   5  20   7        236.69        202.51        39.32 o
   6  20   7         78.57         82.53        20.64 o
   7  20   7          1.49         17.99        19.84 o
  -6  21   7         88.70        112.31        22.46 o
  -5  21   7         46.04         55.34        17.68 o
  -4  21   7        166.22        172.60        19.69 o
  -3  21   7        334.03        399.57        32.02 o
  -2  21   7         18.56         22.11        11.94 o
  -1  21   7         60.82         77.86        18.25 o
   0  21   7          0.03          3.43        12.50 o
   1  21   7         60.23         72.54        19.89 o
   2  21   7         19.01         23.49        15.50 o
   3  21   7        332.97        373.46        37.07 o
   4  21   7        160.57         69.13        38.05 o
   5  21   7         45.60         46.42        22.44 o
   6  21   7         87.81         98.75        29.24 o
  -5  22   7         32.48         40.96        18.23 o
  -4  22   7         17.54         30.13        15.90 o
  -3  22   7         13.90         18.50        12.14 o
  -2  22   7         48.49         50.67        15.76 o
  -1  22   7         17.83         14.34        13.57 o
   0  22   7          0.64         -9.77        12.79 o
   1  22   7         17.87         15.57        15.23 o
   2  22   7         48.65         20.98        24.61 o
   3  22   7         14.44         -0.33        16.10 o
   4  22   7         17.27         49.81        31.88 o
   5  22   7         31.17         31.48        37.40 o
  -3  23   7          8.07         12.55        22.94 o
  -2  23   7         11.79         16.59        16.74 o
  -1  23   7          5.55         12.65        15.29 o
   0  23   7        188.42        174.96        28.09 o
   1  23   7          5.93          9.87        16.54 o
   2  23   7         11.40         28.88        26.38 o
   3  23   7          9.26         21.91        27.12 o
   0   0   8      36613.48      40889.03      1078.25 o
   1   0   8       4660.12       4086.63        67.56 o
   2   0   8      20547.49      20666.84       361.24 o
   3   0   8        783.08        572.13        53.56 o
   4   0   8       7557.68       7607.30       129.97 o
   5   0   8       4887.92       4760.79        92.20 o
   6   0   8        299.38        317.83        21.41 o
   7   0   8          0.01         -2.92         9.33 o
   8   0   8        162.30        243.73        28.94 o
   9   0   8          0.07          4.55        10.69 o
  10   0   8        920.81        917.36        47.27 o
  11   0   8        231.97        218.68        27.59 o
  12   0   8         69.90         71.94        21.86 o
  13   0   8         17.81          6.94        13.90 o
  14   0   8        497.52        576.51        48.55 o
 -14   1   8         88.47         64.91        24.78 o
 -13   1   8         68.09         37.86        22.19 o
 -12   1   8         46.86         31.28        18.43 o
 -11   1   8         21.18          0.97        13.41 o
 -10   1   8        533.94        603.67        40.25 o
  -9   1   8         34.24         29.39        16.99 o
  -8   1   8       2237.69       2393.16        68.14 o
  -7   1   8         56.28         56.80        14.78 o
  -6   1   8        847.17        923.31        32.19 o
  -5   1   8        312.51        310.26        19.20 o
  -4   1   8        584.11        559.31        27.28 o
  -3   1   8       1803.84       1740.96        62.87 o
  -2   1   8        917.11        869.58        67.41 o
  -1   1   8       1306.31       1177.19        26.90 o
   0   1   8      14952.12      14625.19       224.25 o
   1   1   8       1313.28       1194.36        30.24 o
   2   1   8        911.00        841.35        41.59 o
   3   1   8       1800.66       1729.22        63.69 o
   4   1   8        591.30        560.91        24.71 o
   5   1   8        318.94        330.12        19.75 o
   6   1   8        855.59        947.31        34.18 o
   7   1   8         57.95         54.51        13.71 o
   8   1   8       2225.78       2416.62        64.82 o
   9   1   8         35.51         40.69        15.84 o
  10   1   8        531.08        583.85        36.50 o
  11   1   8         21.99         11.78        13.17 o
  12   1   8         46.64         29.59        18.22 o
  13   1   8         67.53         34.36        21.84 o
  14   1   8         88.11         44.69        22.54 o
 -14   2   8         87.06         94.44        29.85 o
 -13   2   8         42.97         37.36        21.38 o
 -12   2   8         65.56         43.41        19.26 o
 -11   2   8        494.39        526.65        41.92 o
 -10   2   8        258.13        266.17        29.18 o
  -9   2   8        260.54        219.42        27.08 o
  -8   2   8       1909.36       1976.49        59.29 o
  -7   2   8       2820.12       2921.88        69.02 o
  -6   2   8       4192.24       4265.28        95.75 o
  -5   2   8        838.40        881.71        31.22 o
  -4   2   8       9741.46       9446.42       196.26 o
  -3   2   8       2103.74       2125.98        49.53 o
  -2   2   8      12978.00      13910.25       232.66 o
  -1   2   8        770.44        798.45        18.86 o
   0   2   8       1085.78       1233.46        23.07 o
   1   2   8        790.20        811.54        20.27 o
   2   2   8      13227.29      14165.98       214.73 o
   3   2   8       2054.41       2146.18        88.18 o
   4   2   8       9794.53       9309.11       156.51 o
   5   2   8        868.51        917.13        29.29 o
   6   2   8       4270.30       4212.09        80.12 o
   7   2   8       2787.11       2881.12        66.57 o
   8   2   8       1878.32       1962.34        57.38 o
   9   2   8        255.03        228.70        23.72 o
  10   2   8        269.48        303.70        29.66 o
  11   2   8        487.67        546.96        37.52 o
  12   2   8         65.31         30.37        18.49 o
  13   2   8         42.47         33.87        18.94 o
  14   2   8         88.12         33.38        27.26 o
 -14   3   8         56.42         43.96        25.40 o
 -13   3   8          3.38          5.36        14.08 o
 -12   3   8        374.45        351.80        57.84 o
 -11   3   8        138.97        111.82        23.95 o
 -10   3   8        172.56        186.02        29.51 o
  -9   3   8         22.40         14.69        15.04 o
  -8   3   8       1554.87       1595.58        51.69 o
  -7   3   8        443.93        508.34        31.05 o
  -6   3   8       1082.56       1157.28        47.07 o
  -5   3   8        375.39        481.90        21.34 o
  -4   3   8       5648.03       5718.94        97.31 o
  -3   3   8        411.39        471.50        42.01 o
  -2   3   8       4320.25       4347.75       117.99 o
  -1   3   8        791.20        693.80        38.93 o
   0   3   8        435.49        387.31        27.21 o
   1   3   8        787.06        656.00        44.24 o
   2   3   8       4305.26       4295.62        93.56 o
   3   3   8        415.43        442.79        18.09 o
   4   3   8       5637.19       5660.12        97.48 o
   5   3   8        381.14        480.07        19.56 o
   6   3   8       1081.92       1078.99        34.27 o
   7   3   8        433.91        500.85        27.18 o
   8   3   8       1553.13       1600.65        47.76 o
   9   3   8         23.14         16.14        12.51 o
  10   3   8        172.40        268.80        27.04 o
  11   3   8        139.27        117.35        22.66 o
  12   3   8        372.14        416.15        35.34 o
  13   3   8          3.98         -0.04        13.11 o
  14   3   8         56.28         27.92        21.74 o
 -14   4   8          2.35          7.84        14.79 o
 -13   4   8         47.30         35.49        20.59 o
 -12   4   8         92.76         63.03        24.25 o
 -11   4   8        932.48        999.36        53.97 o
 -10   4   8         98.05        101.42        24.37 o
  -9   4   8        298.34        327.93        30.17 o
  -8   4   8         18.57         31.80        13.81 o
  -7   4   8        991.49        963.41        38.15 o
  -6   4   8       4456.76       4323.50        80.58 o
  -5   4   8        876.15        801.09        27.56 o
  -4   4   8        449.04        438.17        21.47 o
  -3   4   8        811.11        843.37        43.47 o
  -2   4   8       7597.40       7730.54       115.67 o
  -1   4   8         35.43         35.39         9.39 o
   0   4   8        153.95        303.75        25.54 o
   1   4   8         36.21         66.47        10.76 o
   2   4   8       7642.21       7527.48       124.28 o
   3   4   8        826.92        843.80        47.81 o
   4   4   8        472.11        455.30        17.94 o
   5   4   8        912.01        809.37        26.57 o
   6   4   8       4506.94       4354.05        82.40 o
   7   4   8        990.20        957.38        34.50 o
   8   4   8         18.64         37.34        13.18 o
   9   4   8        319.77        350.34        26.73 o
  10   4   8         94.92        116.78        19.95 o
  11   4   8        928.78        998.28        48.54 o
  12   4   8         94.59         85.77        21.71 o
  13   4   8         46.10         30.06        18.83 o
  14   4   8          2.28        -11.71        13.67 o
 -14   5   8         81.67         85.77        28.18 o
 -13   5   8         91.09         73.34        30.42 o
 -12   5   8        343.18        288.36        42.68 o
 -11   5   8        327.83        333.52        36.55 o
 -10   5   8        335.15        331.48        33.19 o
  -9   5   8        309.69        305.83        28.10 o
  -8   5   8        665.27        651.68        36.97 o
  -7   5   8        401.57        396.01        27.42 o
  -6   5   8       3941.68       3941.45        77.89 o
  -5   5   8       1009.11        982.59        32.92 o
  -4   5   8       1337.52       1553.80        32.93 o
  -3   5   8       1082.39        977.88        32.69 o
  -2   5   8       6849.94       6950.03        98.90 o
  -1   5   8       1477.86       1430.41        40.00 o
   0   5   8          0.81         42.79         5.14 o
   1   5   8       1474.49       1362.81        52.12 o
   2   5   8       6800.21       6844.61       113.73 o
   3   5   8       1102.04       1045.48        45.50 o
   4   5   8       1355.98       1587.19        34.96 o
   5   5   8       1013.23        986.04        28.94 o
   6   5   8       3931.75       3886.62        77.69 o
   7   5   8        399.87        415.76        24.25 o
   8   5   8        668.21        671.03        29.23 o
   9   5   8        303.76        292.67        24.93 o
  10   5   8        334.84        416.89        32.82 o
  11   5   8        335.33        343.82        32.84 o
  12   5   8        349.32        350.79        35.38 o
  13   5   8         92.87         71.60        25.26 o
  14   5   8         78.92         48.27        25.39 o
 -13   6   8        216.14        228.01        34.66 o
 -12   6   8         68.31         51.22        23.65 o
 -11   6   8        371.93        367.63        34.62 o
 -10   6   8        496.45        473.59        34.49 o
  -9   6   8        572.49        607.61        38.00 o
  -8   6   8        303.86        310.37        26.17 o
  -7   6   8       1941.88       2003.63        64.28 o
  -6   6   8       3029.94       2816.46        65.49 o
  -5   6   8       1396.04       1353.91        36.64 o
  -4   6   8        696.47        749.58        24.27 o
  -3   6   8        100.03        142.11         9.33 o
  -2   6   8       1723.12       2041.66        50.01 o
  -1   6   8        780.53        719.15        41.17 o
   0   6   8       4577.80       4856.65       112.76 o
   1   6   8        770.73        729.02        30.09 o
   2   6   8       1714.29       2133.94       100.37 o
   3   6   8         98.87        143.22        12.73 o
   4   6   8        687.16        735.49        19.87 o
   5   6   8       1346.97       1284.38        29.86 o
   6   6   8       3025.04       2770.97        58.90 o
   7   6   8       1954.07       1909.06        45.88 o
   8   6   8        310.33        270.23        22.18 o
   9   6   8        550.28        555.10        31.14 o
  10   6   8        486.75        449.41        31.22 o
  11   6   8        372.52        392.15        30.73 o
  12   6   8         70.61         62.43        21.68 o
  13   6   8        215.03        167.91        39.49 o
 -13   7   8        280.97        328.96        41.49 o
 -12   7   8        249.66        230.23        34.12 o
 -11   7   8         96.42         89.72        23.17 o
 -10   7   8         57.28         75.43        20.95 o
  -9   7   8         39.86         30.04        15.61 o
  -8   7   8        666.37        589.35        34.09 o
  -7   7   8         28.70         50.85        12.94 o
  -6   7   8        567.24        525.16        26.90 o
  -5   7   8        872.59        838.66        29.25 o
  -4   7   8       2161.18       2236.86        46.51 o
  -3   7   8       1093.56       1005.15        22.39 o
  -2   7   8        146.86        100.80         7.39 o
  -1   7   8       1594.79       1430.18        32.47 o
   0   7   8       5196.59       5664.39        81.77 o
   1   7   8       1629.27       1443.82        32.48 o
   2   7   8        156.03        106.08        12.87 o
   3   7   8       1111.24       1082.71        28.23 o
   4   7   8       2186.82       2240.88        43.90 o
   5   7   8        873.28        793.02        22.32 o
   6   7   8        562.78        540.25        22.85 o
   7   7   8         30.43         15.45        10.68 o
   8   7   8        650.96        587.40        28.36 o
   9   7   8         40.56         33.85        12.11 o
  10   7   8         60.68         78.54        17.35 o
  11   7   8        101.08         93.01        22.03 o
  12   7   8        254.17        264.47        29.08 o
  13   7   8        277.82        308.71        36.12 o
 -13   8   8          1.61          2.37        14.21 o
 -12   8   8        379.74        412.50        42.83 o
 -11   8   8        414.79        449.74        44.73 o
 -10   8   8        217.02        244.55        28.14 o
  -9   8   8        367.87        400.92        33.32 o
  -8   8   8         22.97         40.30        13.71 o
  -7   8   8        363.90        373.04        27.62 o
  -6   8   8       1035.98       1128.41        40.92 o
  -5   8   8       2127.59       2121.16        48.39 o
  -4   8   8        507.93        475.27        20.77 o
  -3   8   8        829.87        828.11        20.63 o
  -2   8   8         82.14         71.69         6.54 o
  -1   8   8        623.20        669.38        14.66 o
   0   8   8         31.86         38.00         5.99 o
   1   8   8        612.38        623.84        18.60 o
   2   8   8         86.04         75.77         7.97 o
   3   8   8        852.82        876.61        23.87 o
   4   8   8        514.80        495.64        20.01 o
   5   8   8       2136.49       2103.44        43.98 o
   6   8   8       1028.11       1170.32        32.42 o
   7   8   8        381.34        391.55        23.92 o
   8   8   8         23.75         34.23        10.64 o
   9   8   8        353.28        386.99        24.67 o
  10   8   8        215.63        232.19        24.01 o
  11   8   8        419.56        501.51        31.95 o
  12   8   8        384.69        439.62        32.15 o
  13   8   8          1.09         -3.75         9.69 o
 -13   9   8        215.29        180.70        37.54 o
 -12   9   8        507.63        605.48        46.89 o
 -11   9   8         77.54         73.11        22.79 o
 -10   9   8        589.73        577.16        40.71 o
  -9   9   8         51.18         65.65        17.65 o
  -8   9   8        196.73        189.75        24.13 o
  -7   9   8       1677.27       1618.41        49.05 o
  -6   9   8        529.80        539.55        24.84 o
  -5   9   8       1827.88       1785.45        41.89 o
  -4   9   8       4928.21       4959.38        80.88 o
  -3   9   8         71.73         68.14         9.19 o
  -2   9   8        427.00        459.87        11.69 o
  -1   9   8        842.92        871.38        17.95 o
   0   9   8       1068.20       1050.13        23.88 o
   1   9   8        854.98        886.67        19.88 o
   2   9   8        441.20        457.63        15.11 o
   3   9   8         63.33         69.86        11.40 o
   4   9   8       4960.08       5001.12        77.41 o
   5   9   8       1801.69       1753.01        33.32 o
   6   9   8        509.66        473.86        19.22 o
   7   9   8       1686.08       1642.03        44.82 o
   8   9   8        187.00        186.37        18.39 o
   9   9   8         54.84         71.38        13.22 o
  10   9   8        613.34        641.75        37.22 o
  11   9   8         75.31         75.77        17.42 o
  12   9   8        496.34        617.72        41.23 o
  13   9   8        217.58        175.74        26.81 o
 -13  10   8         23.24         19.21        17.97 o
 -12  10   8        153.90        109.21        27.76 o
 -11  10   8        146.13        154.71        29.89 o
 -10  10   8        205.43        191.40        26.58 o
  -9  10   8        239.42        242.54        27.70 o
  -8  10   8        770.48        820.93        37.47 o
  -7  10   8       1083.86       1135.85        36.44 o
  -6  10   8        540.26        527.12        24.24 o
  -5  10   8         17.73         19.76         8.22 o
  -4  10   8       1090.49       1166.66        26.51 o
  -3  10   8        588.41        578.47        17.83 o
  -2  10   8        177.85        186.78         9.02 o
  -1  10   8        667.21        660.48        18.59 o
   0  10   8       1151.28       1124.40        25.99 o
   1  10   8        673.40        692.95        35.85 o
   2  10   8        173.65        234.11        21.07 o
   3  10   8        589.35        611.63        25.38 o
   4  10   8       1079.82       1099.38        18.62 o
   5  10   8         16.42         15.21         5.18 o
   6  10   8        546.42        510.91        18.45 o
   7  10   8       1089.98       1175.32        31.15 o
   8  10   8        768.22        808.01        28.95 o
   9  10   8        235.57        236.46        18.86 o
  10  10   8        206.86        220.13        19.98 o
  11  10   8        149.63        169.00        21.64 o
  12  10   8        156.43        144.86        21.06 o
  13  10   8         22.15         20.73        17.68 o
 -12  11   8        664.60        817.19        42.83 o
 -11  11   8        221.61        199.01        24.40 o
 -10  11   8        102.54         83.76        20.51 o
  -9  11   8        203.40        207.88        24.31 o
  -8  11   8        777.28        811.85        35.28 o
  -7  11   8        279.61        315.10        21.55 o
  -6  11   8       2108.33       2123.42        44.99 o
  -5  11   8        534.72        512.58        17.91 o
  -4  11   8       1184.36       1129.32        34.31 o
  -3  11   8         60.00         72.90        10.31 o
  -2  11   8        397.34        416.22        15.48 o
  -1  11   8        426.70        406.19        17.17 o
   0  11   8       2014.54       1968.89        34.32 o
   1  11   8        422.57        398.90        19.07 o
   2  11   8        384.21        402.80        26.23 o
   3  11   8         64.87         63.83         6.58 o
   4  11   8       1172.33       1119.37        45.49 o
   5  11   8        528.69        495.59        21.56 o
   6  11   8       2181.89       2154.24        41.45 o
   7  11   8        286.95        308.28        17.10 o
   8  11   8        742.42        763.59        23.99 o
   9  11   8        208.14        196.89        18.54 o
  10  11   8        111.15        104.38        17.30 o
  11  11   8        218.41        256.00        23.84 o
  12  11   8        668.94        833.74        46.67 o
 -12  12   8         32.50         39.70        24.44 o
 -11  12   8         16.90         13.33        18.43 o
 -10  12   8        121.54         93.50        17.01 o
  -9  12   8        135.18        119.50        12.72 o
  -8  12   8        182.37        174.97        13.18 o
  -7  12   8        697.51        713.87        33.26 o
  -6  12   8        843.08        866.75        36.32 o
  -5  12   8       1532.86       1655.99        48.39 o
  -4  12   8        572.19        634.74        23.04 o
  -3  12   8         94.04         89.69        10.37 o
  -2  12   8       2263.29       2245.57        44.06 o
  -1  12   8         34.67         41.33         9.43 o
   0  12   8         44.10         70.02        16.69 o
   1  12   8         33.83         44.63         7.45 o
   2  12   8       2263.64       2272.78        72.07 o
   3  12   8         92.70         73.01        21.49 o
   4  12   8        577.64        591.89        37.35 o
   5  12   8       1533.85       1685.32        64.80 o
   6  12   8        839.29        892.61        50.67 o
   7  12   8        700.55        631.74        30.84 o
   8  12   8        182.72        164.94        16.96 o
   9  12   8        135.96        127.91        14.55 o
  10  12   8        122.26        100.85        14.71 o
  11  12   8         17.30         14.10        12.70 o
  12  12   8         31.99         38.43        26.13 o
 -12  13   8        303.49        277.64       235.48 o
 -11  13   8        260.86        241.45        46.23 o
 -10  13   8        215.23        171.05        46.70 o
  -9  13   8        137.69        123.86        19.32 o
  -8  13   8       1355.04       1558.21        58.87 o
  -7  13   8        120.84        132.82        18.51 o
  -6  13   8        928.34       1000.21        37.44 o
  -5  13   8         90.14         79.43        13.05 o
  -4  13   8       4247.64       4426.38        86.24 o
  -3  13   8        478.44        473.52        21.62 o
  -2  13   8        923.72        995.72        25.82 o
  -1  13   8        116.98        111.61        10.99 o
   0  13   8        527.80        482.22        19.14 o
   1  13   8        118.54        103.40         9.31 o
   2  13   8        915.22       1015.74        42.33 o
   3  13   8        485.87        492.12        31.86 o
   4  13   8       4245.76       4531.73       111.72 o
   5  13   8         85.11         67.34        19.73 o
   6  13   8        909.52        984.76        54.38 o
   7  13   8        118.17        110.27        23.94 o
   8  13   8       1357.37       1329.86        58.40 o
   9  13   8        143.75        147.26        16.88 o
  10  13   8        215.10        226.74        36.33 o
  11  13   8        258.62        249.61        37.18 o
  12  13   8        307.38          5.57       136.55 o
 -11  14   8        143.08         76.94        32.94 o
 -10  14   8        102.07         65.37        25.77 o
  -9  14   8        499.32        493.81        53.69 o
  -8  14   8        188.50        193.89        26.97 o
  -7  14   8        153.86        118.29        21.76 o
  -6  14   8        435.26        472.04        28.34 o
  -5  14   8        231.61        244.11        20.11 o
  -4  14   8         55.70         55.76        12.77 o
  -3  14   8        335.11        370.14        18.49 o
  -2  14   8        707.81        725.12        22.25 o
  -1  14   8        847.49        821.20        28.05 o
   0  14   8       3256.44       3276.41        50.40 o
   1  14   8        853.73        811.07        19.08 o
   2  14   8        702.91        735.15        36.24 o
   3  14   8        341.93        377.06        28.63 o
   4  14   8         56.93         75.61        18.30 o
   5  14   8        232.37        237.63        31.68 o
   6  14   8        431.26        496.28        38.29 o
   7  14   8        148.48        114.09        23.79 o
   8  14   8        188.72        116.94        32.12 o
   9  14   8        504.12        493.77        45.72 o
  10  14   8        102.32         84.96        25.37 o
  11  14   8        141.78        150.54        27.39 o
 -11  15   8         97.68         82.86        26.04 o
 -10  15   8         64.89         43.01        25.46 o
  -9  15   8         14.92         21.50        17.95 o
  -8  15   8        733.61        782.54        47.62 o
  -7  15   8         34.78         47.06        17.82 o
  -6  15   8        307.39        310.04        28.28 o
  -5  15   8        382.75        400.66        22.58 o
  -4  15   8        980.10        971.41        32.18 o
  -3  15   8        921.49       1011.88        33.91 o
  -2  15   8       1253.54       1281.60        36.28 o
  -1  15   8        683.42        656.82        24.88 o
   0  15   8        754.10        733.28        25.47 o
   1  15   8        703.57        659.59        20.09 o
   2  15   8       1227.48       1222.40        40.18 o
   3  15   8        914.63        924.68        39.24 o
   4  15   8        996.10        978.34        48.13 o
   5  15   8        391.80        424.38        37.16 o
   6  15   8        305.39        259.33        31.52 o
   7  15   8         34.28         21.53        16.43 o
   8  15   8        753.71        780.36        54.68 o
   9  15   8         14.63         23.64        15.93 o
  10  15   8         63.68         63.93        21.28 o
  11  15   8         95.95         82.26        24.64 o
 -10  16   8        576.37        749.15        61.33 o
  -9  16   8         19.52         20.77        19.62 o
  -8  16   8        489.51        568.87        44.49 o
  -7  16   8         99.14        105.60        18.64 o
  -6  16   8        487.24        505.33        27.24 o
  -5  16   8        545.77        664.92        28.39 o
  -4  16   8        697.21        751.05        30.83 o
  -3  16   8        206.50        197.77        17.69 o
  -2  16   8        127.90        123.24        15.16 o
  -1  16   8        294.05        290.04        18.55 o
   0  16   8        117.65        121.59        11.41 o
   1  16   8        299.14        271.98        20.12 o
   2  16   8        126.06        131.85        13.70 o
   3  16   8        201.53        206.30        26.90 o
   4  16   8        695.07        752.92        36.17 o
   5  16   8        560.97        643.38        39.55 o
   6  16   8        494.58        447.78        50.53 o
   7  16   8         97.50         53.56        21.95 o
   8  16   8        482.42        508.06        54.46 o
   9  16   8         19.61         28.93        16.36 o
  10  16   8        580.40        725.73        44.33 o
  -9  17   8         15.84         10.16        16.63 o
  -8  17   8         21.67         22.87        15.11 o
  -7  17   8         20.24         22.14        13.52 o
  -6  17   8        149.38        189.51        18.97 o
  -5  17   8         44.03         56.84        13.28 o
  -4  17   8        125.74        132.80        16.95 o
  -3  17   8        160.50        167.59        20.24 o
  -2  17   8         73.06         82.99        11.43 o
  -1  17   8        675.48        658.69        24.26 o
   0  17   8        140.51        109.84        12.33 o
   1  17   8        686.21        654.95        23.58 o
   2  17   8         69.47         69.42        11.80 o
   3  17   8        169.83        182.04        17.75 o
   4  17   8        124.95        115.15        17.96 o
   5  17   8         42.85         57.63        18.35 o
   6  17   8        147.77        161.12        29.85 o
   7  17   8         21.20         13.50        14.54 o
   8  17   8         22.18         19.26        14.65 o
   9  17   8         16.42          8.81        14.10 o
  -9  18   8        104.38         83.43        23.19 o
  -8  18   8        249.00        207.82        48.12 o
  -7  18   8        290.74        337.27        47.45 o
  -6  18   8          8.14         12.65        11.86 o
  -5  18   8        148.81        155.27        21.08 o
  -4  18   8        169.89        184.22        17.33 o
  -3  18   8         34.12         43.29        11.59 o
  -2  18   8        207.39        226.40        16.67 o
  -1  18   8         75.28         83.04        14.81 o
   0  18   8        905.89       1093.97        51.22 o
   1  18   8         76.65         85.96        18.99 o
   2  18   8        206.71        219.19        18.92 o
   3  18   8         31.89         45.72        11.04 o
   4  18   8        169.96        158.80        20.32 o
   5  18   8        148.59        130.07        21.97 o
   6  18   8          8.40          9.53        13.25 o
   7  18   8        286.47        343.62        39.14 o
   8  18   8        243.19        137.87        37.38 o
   9  18   8        105.88         61.86        28.40 o
  -8  19   8         96.49         70.51        22.57 o
  -7  19   8         35.24         41.88        17.45 o
  -6  19   8        141.13        120.73        16.63 o
  -5  19   8        139.40        144.06        16.90 o
  -4  19   8         32.46         34.36        10.62 o
  -3  19   8        277.16        317.95        19.98 o
  -2  19   8        143.99        132.52        16.24 o
  -1  19   8        123.55        103.60        11.21 o
   0  19   8         29.38         30.82        15.34 o
   1  19   8        117.71        128.78        21.01 o
   2  19   8        143.73        119.27        10.77 o
   3  19   8        283.44        272.84        24.44 o
   4  19   8         32.22         39.10        14.75 o
   5  19   8        136.35        119.62        19.51 o
   6  19   8        141.50        115.27        24.84 o
   7  19   8         36.47         22.32        19.66 o
   8  19   8         95.61         74.82        24.41 o
  -7  20   8        141.04        137.88        24.74 o
  -6  20   8        137.40        147.56        21.80 o
  -5  20   8         88.12         85.72        17.51 o
  -4  20   8         51.13         64.79        15.25 o
  -3  20   8        309.22        358.22        24.89 o
  -2  20   8        131.58        160.24        20.22 o
  -1  20   8         65.32         87.32        19.07 o
   0  20   8        148.37        163.74        25.32 o
   1  20   8         63.42         89.74        22.66 o
   2  20   8        126.68        139.23        24.35 o
   3  20   8        315.67        369.57        36.69 o
   4  20   8         53.55         53.16        13.76 o
   5  20   8         83.89         66.87        17.85 o
   6  20   8        134.03        119.20        28.21 o
   7  20   8        138.39         98.22        26.95 o
  -6  21   8          8.83          6.27        13.04 o
  -5  21   8         24.80          6.41        11.08 o
  -4  21   8        387.69        490.54        27.88 o
  -3  21   8         25.77         39.17        13.62 o
  -2  21   8         35.03         44.99        14.38 o
  -1  21   8         28.60         22.92        16.74 o
   0  21   8         27.07          9.65        12.42 o
   1  21   8         28.35         30.72        16.48 o
   2  21   8         34.50         48.89        21.74 o
   3  21   8         26.21         15.58        20.71 o
   4  21   8        390.27        477.22        57.74 o
   5  21   8         24.93         23.09        15.32 o
   6  21   8          9.35         23.73        16.25 o
  -5  22   8         17.41          5.04        19.18 o
  -4  22   8        340.03        464.56        39.38 o
  -3  22   8         18.25         18.56        17.94 o
  -2  22   8         82.54         93.74        23.52 o
  -1  22   8         49.06         57.07        19.38 o
   0  22   8        428.53        566.85        42.33 o
   1  22   8         48.33         62.37        18.11 o
   2  22   8         76.66         91.57        33.35 o
   3  22   8         17.68         24.24        19.97 o
   4  22   8        342.57        504.25        65.98 o
   5  22   8         18.00         12.14        25.20 o
  -3  23   8         86.32         90.30        20.41 o
  -2  23   8         64.94         72.18        20.69 o
  -1  23   8         29.19         21.58        16.15 o
   0  23   8         84.71         68.87        18.85 o
   1  23   8         30.67          8.81        20.14 o
   2  23   8         64.07         69.78        27.22 o
   3  23   8         87.02         60.95        54.46 o
   1   0   9        181.42        198.43        37.96 o
   2   0   9        170.92        169.82        33.08 o
   3   0   9       2295.56       2082.92        59.93 o
   4   0   9       1160.88       1160.87        30.10 o
   5   0   9       2115.71       1913.44        44.32 o
   6   0   9         12.70         15.41        10.46 o
   7   0   9       1967.81       1965.69        51.94 o
   8   0   9        526.14        517.05        33.10 o
   9   0   9        466.29        469.01        33.15 o
  10   0   9        966.72       1047.43        50.70 o
  11   0   9         18.03         29.33        18.39 o
  12   0   9          0.18          1.55        12.28 o
  13   0   9         18.71         -2.25        13.92 o
  14   0   9        108.62         76.35        31.37 o
 -14   1   9         43.36         39.30        22.02 o
 -13   1   9         66.00         60.63        24.86 o
 -12   1   9         58.85         57.01        24.67 o
 -11   1   9        421.18        420.93        36.86 o
 -10   1   9         82.49         94.42        20.52 o
  -9   1   9        117.61        114.87        20.56 o
  -8   1   9        421.29        487.88        31.62 o
  -7   1   9       1689.24       1627.01        46.86 o
  -6   1   9       3317.12       3281.70        67.63 o
  -5   1   9        328.66        311.82        22.16 o
  -4   1   9      13252.63      13835.44       232.09 o
  -3   1   9       3573.46       3566.18        69.06 o
  -2   1   9       6221.01       6322.32       138.05 o
  -1   1   9         73.30         75.67        11.25 o
   0   1   9       2287.44       2390.89        69.69 o
   1   1   9         78.80         52.87        15.42 o
   2   1   9       6176.11       6210.71       117.86 o
   3   1   9       3605.57       3563.93        68.59 o
   4   1   9      13272.26      13996.86       235.45 o
   5   1   9        315.38        278.92        19.62 o
   6   1   9       3318.58       3353.26        67.47 o
   7   1   9       1665.55       1640.46        47.13 o
   8   1   9        426.44        485.13        30.49 o
   9   1   9        108.53        108.11        19.47 o
  10   1   9         78.67         89.44        20.71 o
  11   1   9        426.10        456.06        38.69 o
  12   1   9         56.43         53.59        21.23 o
  13   1   9         65.90         51.97        22.67 o
  14   1   9         44.64         35.74        23.45 o
 -14   2   9         53.69         58.36        24.02 o
 -13   2   9          8.98         14.96        16.05 o
 -12   2   9        294.40        213.88        41.00 o
 -11   2   9         30.86         24.01        17.40 o
 -10   2   9        777.48        861.44        46.56 o
  -9   2   9        457.74        457.64        32.84 o
  -8   2   9       2862.16       2659.31        71.27 o
  -7   2   9        662.42        597.66        30.80 o
  -6   2   9        953.46        901.34        35.08 o
  -5   2   9       1112.17       1124.45        32.46 o
  -4   2   9       5378.87       5436.47        89.09 o
  -3   2   9       1203.24       1380.85       100.90 o
  -2   2   9       3900.92       4092.83        75.53 o
  -1   2   9        165.76        251.10        54.20 o
   0   2   9       1660.37       2018.93        36.35 o
   1   2   9        165.29        229.14        20.44 o
   2   2   9       3915.30       4167.93       139.66 o
   3   2   9       1197.95       1430.69        69.46 o
   4   2   9       5314.36       5369.84        90.22 o
   5   2   9       1127.34       1137.73        31.57 o
   6   2   9        960.93        924.69        36.76 o
   7   2   9        641.92        618.26        28.84 o
   8   2   9       2848.56       2703.47        71.10 o
   9   2   9        467.05        467.67        30.70 o
  10   2   9        794.19        870.70        45.83 o
  11   2   9         30.13         41.21        17.67 o
  12   2   9        298.35        211.03        40.23 o
  13   2   9          8.24         -1.10        14.66 o
  14   2   9         57.12         40.53        22.48 o
 -14   3   9        301.03        283.81        43.85 o
 -13   3   9        125.04        126.10        28.97 o
 -12   3   9        139.79         94.80        27.81 o
 -11   3   9        194.69        201.55        30.13 o
 -10   3   9        324.32        286.77        32.84 o
  -9   3   9        748.91        797.74        43.83 o
  -8   3   9       1176.77       1284.15        48.90 o
  -7   3   9        988.76        975.36        40.43 o
  -6   3   9       3019.02       3245.16        70.52 o
  -5   3   9        672.42        628.62        24.63 o
  -4   3   9       2154.05       2310.58        54.90 o
  -3   3   9        612.41        605.43        48.81 o
  -2   3   9       3320.19       3764.54        61.80 o
  -1   3   9       1354.16       1426.70        90.32 o
   0   3   9        184.07        219.82        18.07 o
   1   3   9       1368.32       1380.40        71.71 o
   2   3   9       3256.92       3675.33        57.49 o
   3   3   9        644.98        628.53        30.95 o
   4   3   9       2172.25       2307.28        48.17 o
   5   3   9        680.01        644.63        25.08 o
   6   3   9       3020.51       3261.79        63.01 o
   7   3   9        987.51        952.03        33.78 o
   8   3   9       1179.67       1296.96        50.52 o
   9   3   9        761.23        809.23        38.74 o
  10   3   9        329.64        324.57        28.49 o
  11   3   9        189.77        187.08        27.28 o
  12   3   9        135.80         98.47        23.03 o
  13   3   9        124.60         60.80        24.80 o
  14   3   9        300.37        261.41        62.95 o
 -13   4   9          9.37         21.28        19.32 o
 -12   4   9        242.07        232.48        33.09 o
 -11   4   9         29.59         24.12        18.10 o
 -10   4   9        481.76        532.35        38.10 o
  -9   4   9         17.76          8.10        12.88 o
  -8   4   9       4183.10       4128.78        94.66 o
  -7   4   9         48.50         43.94        14.39 o
  -6   4   9       1550.97       1501.92        42.41 o
  -5   4   9        906.79       1065.71        38.06 o
  -4   4   9       1308.49       1172.63        28.67 o
  -3   4   9        644.81        627.27        18.66 o
  -2   4   9       4057.45       3732.61        90.58 o
  -1   4   9        173.77        266.21        48.73 o
   0   4   9       4796.68       5651.36       143.35 o
   1   4   9        173.05        203.32        19.86 o
   2   4   9       4105.31       3767.02        75.75 o
   3   4   9        643.24        643.74        19.68 o
   4   4   9       1263.20       1129.39        28.85 o
   5   4   9        907.71       1003.76        31.76 o
   6   4   9       1582.44       1508.11        38.99 o
   7   4   9         48.90         54.63        14.20 o
   8   4   9       4125.56       4042.59        87.01 o
   9   4   9         17.95          7.79        10.92 o
  10   4   9        501.06        552.37        35.01 o
  11   4   9         29.21         35.01        17.58 o
  12   4   9        243.52        230.80        31.17 o
  13   4   9          9.21         21.42        18.36 o
 -13   5   9        143.83        114.64        28.96 o
 -12   5   9         49.87         45.63        25.83 o
 -11   5   9        369.10        358.23        34.63 o
 -10   5   9        128.66        108.43        24.02 o
  -9   5   9        908.08        969.67        44.59 o
  -8   5   9        212.10        241.79        24.29 o
  -7   5   9        222.40        227.09        22.30 o
  -6   5   9       1055.12       1113.48        37.26 o
  -5   5   9        635.55        614.86        29.86 o
  -4   5   9        164.78        175.87        14.09 o
  -3   5   9       2702.19       2639.34        45.47 o
  -2   5   9       2883.69       3121.04        71.15 o
  -1   5   9        680.01        738.17        32.30 o
   0   5   9         75.92         84.30        21.78 o
   1   5   9        707.80        771.64        62.52 o
   2   5   9       2951.28       3101.89        66.05 o
   3   5   9       2663.13       2647.62        42.75 o
   4   5   9        178.65        187.52        14.48 o
   5   5   9        634.49        593.38        34.72 o
   6   5   9       1052.99       1101.60        33.78 o
   7   5   9        214.13        234.53        18.80 o
   8   5   9        217.38        200.46        20.73 o
   9   5   9        890.81        952.40        38.54 o
  10   5   9        125.85        120.32        19.20 o
  11   5   9        373.43        376.38        30.38 o
  12   5   9         54.11         61.96        21.43 o
  13   5   9        141.08        103.88        27.86 o
 -13   6   9         80.73         87.12        28.23 o
 -12   6   9        836.58       1005.44        56.23 o
 -11   6   9         76.06         51.89        21.66 o
 -10   6   9        604.30        547.30        43.82 o
  -9   6   9        399.78        428.41        30.36 o
  -8   6   9        403.76        407.60        29.53 o
  -7   6   9        753.49        726.01        38.14 o
  -6   6   9       2871.07       2759.08        69.22 o
  -5   6   9        364.24        360.90        20.71 o
  -4   6   9       2821.34       2902.05        54.29 o
  -3   6   9        153.53        120.24         8.81 o
  -2   6   9       1362.53       1375.48        23.67 o
  -1   6   9       2006.88       1927.56        41.16 o
   0   6   9          0.07          0.52         2.42 o
   1   6   9       1996.76       1904.22        38.11 o
   2   6   9       1348.65       1387.30        30.19 o
   3   6   9        146.11        121.94        11.84 o
   4   6   9       2877.26       2966.38        56.75 o
   5   6   9        358.20        394.91        18.11 o
   6   6   9       2894.29       2789.06        60.84 o
   7   6   9        762.96        728.50        26.95 o
   8   6   9        387.04        397.17        23.58 o
   9   6   9        387.74        409.11        27.04 o
  10   6   9        628.59        627.31        39.24 o
  11   6   9         76.86         69.02        18.11 o
  12   6   9        822.99        950.67        47.35 o
  13   6   9         83.74         61.30        21.82 o
 -13   7   9         14.62          7.02        18.17 o
 -12   7   9        201.33        143.11        30.91 o
 -11   7   9          9.60         13.14        13.64 o
 -10   7   9       2265.94       2500.35        79.62 o
  -9   7   9          5.21          2.94        13.57 o
  -8   7   9        712.38        804.99        36.98 o
  -7   7   9        249.68        281.46        24.02 o
  -6   7   9       2260.43       2304.75        59.93 o
  -5   7   9         59.64         82.73        11.39 o
  -4   7   9       1076.86        990.97        37.72 o
  -3   7   9         15.14         22.45         4.93 o
  -2   7   9       2294.20       2353.45        33.78 o
  -1   7   9         73.97        104.36        13.07 o
   0   7   9         56.46         38.63         5.29 o
   1   7   9         76.00         89.70         8.59 o
   2   7   9       2283.28       2400.40        48.79 o
   3   7   9         15.29         20.13         8.07 o
   4   7   9       1091.29        974.74        26.85 o
   5   7   9         60.81         58.97         9.13 o
   6   7   9       2283.01       2329.70        50.18 o
   7   7   9        250.23        267.18        21.10 o
   8   7   9        715.57        788.88        33.09 o
   9   7   9          5.12         15.79         9.82 o
  10   7   9       2250.39       2492.44        69.42 o
  11   7   9          9.90          4.82        11.47 o
  12   7   9        206.40        202.32        28.38 o
  13   7   9         14.61         19.31        15.34 o
 -13   8   9          5.02          6.47        13.97 o
 -12   8   9         34.94         39.10        23.81 o
 -11   8   9        350.51        369.64        36.97 o
 -10   8   9        171.61        165.10        32.08 o
  -9   8   9        866.01        873.87        41.76 o
  -8   8   9        242.54        190.54        23.92 o
  -7   8   9        174.30        158.54        18.39 o
  -6   8   9       1294.40       1342.87        53.62 o
  -5   8   9        772.26        727.25        23.47 o
  -4   8   9        162.17        150.99        10.59 o
  -3   8   9       1890.17       1748.15        32.39 o
  -2   8   9       1996.52       2094.65        30.62 o
  -1   8   9        553.82        522.70        12.69 o
   0   8   9        567.73        695.85        15.12 o
   1   8   9        549.13        522.80        17.87 o
   2   8   9       1984.54       2095.31        44.17 o
   3   8   9       1917.08       1853.29        77.20 o
   4   8   9        163.64        158.73        11.07 o
   5   8   9        746.98        709.42        22.97 o
   6   8   9       1277.67       1304.70        35.41 o
   7   8   9        184.24        179.46        16.60 o
   8   8   9        229.96        195.64        17.51 o
   9   8   9        875.08        888.78        35.19 o
  10   8   9        172.68        222.80        21.12 o
  11   8   9        348.98        409.36        33.46 o
  12   8   9         36.06         54.23        16.64 o
  13   8   9          3.84          0.56        10.95 o
 -13   9   9         54.64         59.16        25.60 o
 -12   9   9        266.42        249.20        38.24 o
 -11   9   9        186.13        205.88        31.49 o
 -10   9   9        264.75        261.44        30.93 o
  -9   9   9         46.75         54.59        19.49 o
  -8   9   9        162.25        170.72        24.31 o
  -7   9   9        397.46        369.03        24.19 o
  -6   9   9       3501.13       3488.37        72.76 o
  -5   9   9        622.83        589.22        22.07 o
  -4   9   9       4849.60       4892.05        95.01 o
  -3   9   9        135.49        144.25        10.49 o
  -2   9   9       1270.43       1240.98        21.62 o
  -1   9   9        501.70        530.47        15.49 o
   0   9   9       1000.92       1104.48        24.20 o
   1   9   9        517.87        545.96        20.29 o
   2   9   9       1305.16       1339.52        38.10 o
   3   9   9        130.04        145.22        12.34 o
   4   9   9       4786.65       4838.06        80.39 o
   5   9   9        622.34        617.25        23.13 o
   6   9   9       3532.35       3494.25        67.26 o
   7   9   9        400.42        374.27        22.38 o
   8   9   9        152.14        173.77        17.19 o
   9   9   9         47.43         48.67        12.36 o
  10   9   9        268.28        291.20        25.36 o
  11   9   9        185.06        217.62        23.94 o
  12   9   9        264.25        300.87        27.12 o
  13   9   9         55.22         49.62        20.14 o
 -12  10   9        310.05        247.61        44.10 o
 -11  10   9         43.27         25.60        19.49 o
 -10  10   9        498.75        450.90        45.43 o
  -9  10   9        165.26        189.89        25.13 o
  -8  10   9        617.59        543.49        36.53 o
  -7  10   9        701.96        674.05        27.52 o
  -6  10   9        638.00        569.09        23.32 o
  -5  10   9       2525.50       2583.20        52.94 o
  -4  10   9         41.35         42.60         7.52 o
  -3  10   9        238.15        209.67        14.98 o
  -2  10   9        697.02        714.33        14.37 o
  -1  10   9        669.39        640.32        18.09 o
   0  10   9        188.23        194.02        15.05 o
   1  10   9        657.21        610.86        18.81 o
   2  10   9        684.24        730.51        20.36 o
   3  10   9        232.76        233.83        41.11 o
   4  10   9         39.78         30.79         5.53 o
   5  10   9       2494.85       2533.58        47.86 o
   6  10   9        640.91        555.32        37.83 o
   7  10   9        719.81        708.14        25.31 o
   8  10   9        628.16        580.95        22.49 o
   9  10   9        165.34        198.95        21.31 o
  10  10   9        491.66        484.22        30.40 o
  11  10   9         41.04         24.27        12.64 o
  12  10   9        310.18        320.94        26.70 o
 -12  11   9        110.40        101.56        31.21 o
 -11  11   9         68.96         57.82        18.98 o
 -10  11   9         54.23         51.62        16.69 o
  -9  11   9         61.87         69.12        22.00 o
  -8  11   9        250.90        255.59        22.50 o
  -7  11   9        907.02        993.66        31.91 o
  -6  11   9        231.07        237.75        15.94 o
  -5  11   9       2240.77       2283.91        49.27 o
  -4  11   9       2762.70       2729.51        49.39 o
  -3  11   9         23.92         30.53         5.90 o
  -2  11   9        203.52        225.95        11.56 o
  -1  11   9        205.92        213.15        10.01 o
   0  11   9       1562.69       1600.48        32.07 o
   1  11   9        213.23        234.20        10.63 o
   2  11   9        205.13        219.35        14.47 o
   3  11   9         19.91         29.46        10.38 o
   4  11   9       2737.49       2652.62        63.34 o
   5  11   9       2219.80       2087.89        50.06 o
   6  11   9        231.11        200.15        20.78 o
   7  11   9        912.01        909.60        32.63 o
   8  11   9        252.16        242.95        15.38 o
   9  11   9         63.27         68.82        11.79 o
  10  11   9         55.63         50.79        13.69 o
  11  11   9         67.08         56.82        14.19 o
  12  11   9        108.17        104.03        20.61 o
 -12  12   9        231.08        215.34        48.39 o
 -11  12   9        145.80        150.36        38.68 o
 -10  12   9        145.84        105.26        17.64 o
  -9  12   9         46.56         41.95         9.34 o
  -8  12   9        175.88        177.68        17.95 o
  -7  12   9          1.11          1.36         5.75 o
  -6  12   9       1955.50       1955.15        41.27 o
  -5  12   9        300.63        291.99        23.36 o
  -4  12   9        737.15        842.12        28.61 o
  -3  12   9        185.17        175.31        12.89 o
  -2  12   9        129.66        113.23        12.43 o
  -1  12   9        865.58        787.67        17.61 o
   0  12   9          9.83          8.42         5.27 o
   1  12   9        859.16        774.72        24.75 o
   2  12   9        122.30         90.81        12.35 o
   3  12   9        174.25        140.12        24.71 o
   4  12   9        722.46        776.92        47.77 o
   5  12   9        298.38        310.98        29.86 o
   6  12   9       1960.06       1852.25        75.13 o
   7  12   9          1.58          6.08        10.92 o
   8  12   9        174.26        163.46        12.64 o
   9  12   9         45.69         48.56         9.63 o
  10  12   9        147.33        101.68        16.41 o
  11  12   9        141.46        143.54        30.32 o
  12  12   9        231.33        262.06        44.19 o
 -11  13   9         50.10         34.71        23.20 o
 -10  13   9         83.26         67.25        27.52 o
  -9  13   9         53.52         45.68        21.91 o
  -8  13   9        482.15        582.47        40.63 o
  -7  13   9          8.52         28.91        11.47 o
  -6  13   9       1315.72       1465.24        42.67 o
  -5  13   9        114.39         90.73        15.11 o
  -4  13   9        403.03        375.69        19.11 o
  -3  13   9       1145.10       1128.15        32.35 o
  -2  13   9        147.26        175.28        11.73 o
  -1  13   9        496.93        497.54        19.16 o
   0  13   9         10.10          5.04         5.91 o
   1  13   9        512.41        477.18        17.73 o
   2  13   9        145.63        149.84        15.40 o
   3  13   9       1136.84       1130.91        46.47 o
   4  13   9        391.14        387.81        31.80 o
   5  13   9        115.31         94.65        21.06 o
   6  13   9       1298.99       1480.83        77.25 o
   7  13   9          8.30         24.99        19.00 o
   8  13   9        477.40        443.85        54.93 o
   9  13   9         52.72         56.93        20.96 o
  10  13   9         83.19         82.20        23.68 o
  11  13   9         51.73         75.56        26.12 o
 -11  14   9          7.55          6.19        18.13 o
 -10  14   9        109.11         62.44        24.98 o
  -9  14   9         59.03         53.39        22.95 o
  -8  14   9        313.27        285.64        33.98 o
  -7  14   9        180.89        186.44        23.41 o
  -6  14   9       1382.15       1469.06        48.25 o
  -5  14   9        676.95        702.80        33.90 o
  -4  14   9        391.93        394.19        20.70 o
  -3  14   9        307.31        282.57        16.14 o
  -2  14   9        380.14        377.41        16.17 o
  -1  14   9       1360.21       1355.65        30.39 o
   0  14   9        300.71        271.68        10.06 o
   1  14   9       1362.71       1331.07        34.47 o
   2  14   9        375.11        395.72        27.72 o
   3  14   9        289.21        257.92        29.53 o
   4  14   9        381.61        378.00        35.75 o
   5  14   9        664.96        733.63        40.44 o
   6  14   9       1404.46       1542.78        78.21 o
   7  14   9        182.59        148.60        33.07 o
   8  14   9        301.84        232.09        42.39 o
   9  14   9         62.88         73.24        22.69 o
  10  14   9        111.89         96.15        25.17 o
  11  14   9          6.99         17.64        17.55 o
 -10  15   9        393.75        521.33        86.13 o
  -9  15   9        144.20        112.08        29.64 o
  -8  15   9         43.79         54.40        18.93 o
  -7  15   9        277.60        243.34        21.05 o
  -6  15   9        197.75        199.21        18.48 o
  -5  15   9        350.65        376.79        22.29 o
  -4  15   9       1787.20       1894.92        51.75 o
  -3  15   9        284.94        297.18        18.22 o
  -2  15   9       1013.45       1073.91        33.68 o
  -1  15   9        314.09        362.93        19.31 o
   0  15   9       1027.76       1209.07        34.40 o
   1  15   9        316.77        313.85        13.62 o
   2  15   9       1021.53       1077.55        40.12 o
   3  15   9        282.18        295.09        30.73 o
   4  15   9       1819.00       1936.72        68.23 o
   5  15   9        353.51        390.09        33.76 o
   6  15   9        195.64        152.73        31.79 o
   7  15   9        274.91        195.19        44.62 o
   8  15   9         45.83         24.36        20.58 o
   9  15   9        145.06        124.46        25.28 o
  10  15   9        394.33        489.41        59.21 o
 -10  16   9        523.20        681.16        58.81 o
  -9  16   9         94.87         77.13        23.14 o
  -8  16   9        209.29        215.87        27.42 o
  -7  16   9        131.34        150.80        21.03 o
  -6  16   9        297.09        352.24        23.81 o
  -5  16   9        351.38        413.06        23.51 o
  -4  16   9        408.06        454.52        28.25 o
  -3  16   9        177.61        214.78        17.73 o
  -2  16   9        104.60        108.11        15.38 o
  -1  16   9       1016.24       1046.81        33.88 o
   0  16   9        897.08        924.27        39.83 o
   1  16   9       1028.83       1016.85        31.30 o
   2  16   9        107.18        101.85        14.00 o
   3  16   9        169.82        186.54        18.18 o
   4  16   9        420.05        461.44        30.48 o
   5  16   9        357.49        415.94        34.27 o
   6  16   9        293.93        246.65        51.28 o
   7  16   9        136.07        102.29        23.82 o
   8  16   9        209.83        175.63        39.57 o
   9  16   9         96.44         79.14        26.42 o
  10  16   9        516.79        666.50        60.01 o
  -9  17   9         10.17         11.88        14.24 o
  -8  17   9         36.58         39.50        18.53 o
  -7  17   9        173.10        191.78        24.51 o
  -6  17   9        606.13        636.27        43.45 o
  -5  17   9         37.55         48.63        13.50 o
  -4  17   9        315.03        307.36        21.73 o
  -3  17   9        107.72        127.87        15.52 o
  -2  17   9        106.00        121.87        14.68 o
  -1  17   9        448.81        468.56        20.52 o
   0  17   9         63.53         76.69        11.75 o
   1  17   9        447.19        513.00        38.33 o
   2  17   9         99.67        118.06        16.20 o
   3  17   9        104.18        118.52        16.37 o
   4  17   9        324.88        294.54        28.78 o
   5  17   9         39.45         51.43        16.84 o
   6  17   9        605.29        663.91        40.26 o
   7  17   9        172.75        146.67        24.80 o
   8  17   9         37.85         31.67        20.98 o
   9  17   9          9.91         -2.66        13.20 o
  -9  18   9        108.79         65.49        71.06 o
  -8  18   9         31.03         28.85        16.06 o
  -7  18   9         87.87         71.28        19.32 o
  -6  18   9        304.29        272.64        23.48 o
  -5  18   9        176.09        193.04        18.13 o
  -4  18   9         40.55         46.70        12.47 o
  -3  18   9         50.18         56.98        13.31 o
  -2  18   9        727.57        770.09        28.09 o
  -1  18   9         51.04         47.72        11.42 o
   0  18   9         68.48         36.08         8.39 o
   1  18   9         52.34         34.86         6.22 o
   2  18   9        720.13        694.49        38.02 o
   3  18   9         51.47         57.85        12.23 o
   4  18   9         36.91         25.38        14.54 o
   5  18   9        177.90        129.51        28.57 o
   6  18   9        297.15        233.61        39.87 o
   7  18   9         86.89         71.46        18.13 o
   8  18   9         28.56         24.13        17.31 o
  -8  19   9          0.23          5.55        12.64 o
  -7  19   9         69.33         72.19        21.53 o
  -6  19   9        330.22        339.70        26.33 o
  -5  19   9         85.57         59.50        14.62 o
  -4  19   9        194.89        187.80        17.88 o
  -3  19   9        131.78        154.51        15.62 o
  -2  19   9         24.08         18.05        10.92 o
  -1  19   9         79.57         95.65         9.00 o
   0  19   9        195.92        235.29        26.61 o
   1  19   9         81.19         95.09        20.23 o
   2  19   9         21.69         24.55        18.68 o
   3  19   9        132.65        148.10        19.93 o
   4  19   9        201.21        143.86        31.21 o
   5  19   9         81.05         52.71        17.81 o
   6  19   9        328.88        280.01        49.92 o
   7  19   9         69.70         59.02        19.25 o
   8  19   9          0.18         12.36        15.69 o
  -7  20   9         51.12         42.59        17.24 o
  -6  20   9        276.52        276.03        25.86 o
  -5  20   9         17.56         20.94        12.72 o
  -4  20   9        316.40        354.23        23.29 o
  -3  20   9         23.12         36.10        12.98 o
  -2  20   9        185.75        188.64        26.27 o
  -1  20   9         19.46         14.78        13.98 o
   0  20   9          4.52          8.25        13.25 o
   1  20   9         19.35         19.61        13.63 o
   2  20   9        184.19        210.59        27.81 o
   3  20   9         22.95         29.79        19.04 o
   4  20   9        324.14        399.57        37.29 o
   5  20   9         17.03         14.73        13.95 o
   6  20   9        271.42        231.72        51.61 o
   7  20   9         50.37         36.03        19.16 o
  -6  21   9          4.81          3.40        10.10 o
  -5  21   9          4.95          6.23        12.43 o
  -4  21   9        103.34        169.60        30.17 o
  -3  21   9        236.19        272.32        22.55 o
  -2  21   9         61.10         56.15        15.33 o
  -1  21   9         34.62         47.64        18.08 o
   0  21   9         14.14         16.56        14.37 o
   1  21   9         35.35         38.22        19.57 o
   2  21   9         59.78         70.39        21.32 o
   3  21   9        235.02        240.26        39.60 o
   4  21   9        103.40        101.11        29.55 o
   5  21   9          4.02         10.64        17.09 o
   6  21   9          5.48          4.30        11.34 o
  -4  22   9         18.63         19.40        14.38 o
  -3  22   9         56.83         59.80        18.64 o
  -2  22   9        137.96        131.91        22.67 o
  -1  22   9         49.70         36.89        15.69 o
   0  22   9        251.36        307.86        29.12 o
   1  22   9         49.38         41.81        18.72 o
   2  22   9        140.61        141.69        29.89 o
   3  22   9         58.46         57.54        23.57 o
   4  22   9         18.16          0.90        17.12 o
  -2  23   9        216.15        236.22        33.84 o
  -1  23   9         41.70         31.12        16.68 o
   0  23   9         89.72         84.25        21.52 o
   1  23   9         42.12         47.06        20.40 o
   2  23   9        215.85        264.74        72.45 o
   0   0  10        599.45        751.60        60.29 o
   1   0  10       1372.95       1259.89        35.70 o
   2   0  10       4482.24       4163.57        73.80 o
   3   0  10       2262.74       2128.96        41.86 o
   4   0  10          0.95          8.38         8.11 o
   5   0  10        768.02        733.30        26.62 o
   6   0  10        657.99        593.02        27.96 o
   7   0  10        129.48        109.24        18.47 o
   8   0  10         61.05         54.85        16.24 o
   9   0  10         20.03         19.50        13.38 o
  10   0  10        210.19        255.65        29.49 o
  11   0  10        290.78        249.02        32.30 o
  12   0  10         26.54         24.03        18.12 o
  13   0  10        108.54         83.39        27.45 o
 -13   1  10        224.05        174.88        42.75 o
 -12   1  10        351.23        370.55        42.30 o
 -11   1  10         45.59         52.91        20.86 o
 -10   1  10         42.76         75.05        20.61 o
  -9   1  10        304.99        290.63        30.61 o
  -8   1  10        706.75        741.26        35.48 o
  -7   1  10        834.12        823.73        35.09 o
  -6   1  10        845.57        781.80        30.90 o
  -5   1  10       1172.83       1277.10        33.64 o
  -4   1  10       1962.82       1811.22        40.31 o
  -3   1  10        436.94        412.81        20.39 o
  -2   1  10         41.58         52.44        14.28 o
  -1   1  10       2118.04       2078.84        52.37 o
   0   1  10         12.14         15.34         9.41 o
   1   1  10       2078.95       2025.81        75.96 o
   2   1  10         44.02         40.30        11.09 o
   3   1  10        423.80        399.07        18.36 o
   4   1  10       1989.53       1836.67        40.38 o
   5   1  10       1195.12       1273.98        35.61 o
   6   1  10        857.93        784.27        31.92 o
   7   1  10        836.54        825.16        33.77 o
   8   1  10        709.76        687.89        36.49 o
   9   1  10        298.83        287.78        27.28 o
  10   1  10         39.65         46.63        19.12 o
  11   1  10         42.07         43.54        20.13 o
  12   1  10        349.41        311.05        63.00 o
  13   1  10        223.83        137.33        40.23 o
 -13   2  10         30.56         11.22        17.07 o
 -12   2  10        159.66        146.01        29.53 o
 -11   2  10        222.72        180.70        26.88 o
 -10   2  10        239.77        239.22        29.58 o
  -9   2  10        107.44         94.30        18.84 o
  -8   2  10       1717.37       1803.08        59.02 o
  -7   2  10         74.79         81.65        16.05 o
  -6   2  10        428.10        482.76        24.53 o
  -5   2  10        189.30        233.38        22.85 o
  -4   2  10       2000.23       1870.13        47.04 o
  -3   2  10        170.88        209.51        12.82 o
  -2   2  10       1956.50       2192.47        59.12 o
  -1   2  10       1187.59       1223.41        69.82 o
   0   2  10      14561.00      13790.71       225.01 o
   1   2  10       1202.69       1240.69        46.03 o
   2   2  10       1934.64       2184.22        52.98 o
   3   2  10        174.22        219.73        12.21 o
   4   2  10       2045.74       1925.45        40.17 o
   5   2  10        185.47        238.89        24.38 o
   6   2  10        409.12        462.94        23.62 o
   7   2  10         72.61         60.44        13.84 o
   8   2  10       1741.06       1841.41        57.31 o
   9   2  10        104.34         84.27        18.66 o
  10   2  10        241.23        254.25        28.51 o
  11   2  10        223.81        172.80        26.46 o
  12   2  10        158.22        112.73        27.63 o
  13   2  10         29.14          1.03        14.78 o
 -13   3  10         64.89         64.65        25.97 o
 -12   3  10         94.23         72.03        25.52 o
 -11   3  10        558.86        678.23        44.25 o
 -10   3  10        902.56        948.06        48.14 o
  -9   3  10       1690.56       1682.49        58.13 o
  -8   3  10        655.44        729.03        37.40 o
  -7   3  10         13.14         31.22        13.08 o
  -6   3  10        752.73        874.09        59.48 o
  -5   3  10        524.79        489.62        23.89 o
  -4   3  10       2071.20       2156.34        45.18 o
  -3   3  10       1991.60       1875.23        40.80 o
  -2   3  10       2269.11       2344.29        53.90 o
  -1   3  10        153.54        231.46        40.48 o
   0   3  10      10660.33      10873.48       168.18 o
   1   3  10        164.33        178.89        28.26 o
   2   3  10       2221.02       2353.71        40.06 o
   3   3  10       2047.35       1941.50        40.32 o
   4   3  10       2084.80       2180.83        44.88 o
   5   3  10        527.11        497.93        27.85 o
   6   3  10        734.61        827.12        34.69 o
   7   3  10         12.31         32.49        12.77 o
   8   3  10        659.50        703.75        35.74 o
   9   3  10       1708.15       1690.45        53.96 o
  10   3  10        893.72        931.89        41.77 o
  11   3  10        558.94        650.43        52.03 o
  12   3  10         90.28         99.67        24.90 o
  13   3  10         62.54         55.46        25.06 o
 -13   4  10         55.03         32.65        22.27 o
 -12   4  10        543.53        558.55        48.14 o
 -11   4  10        226.82        203.95        29.68 o
 -10   4  10         80.45         71.55        19.41 o
  -9   4  10        365.54        359.90        32.06 o
  -8   4  10       1220.88       1186.94        44.71 o
  -7   4  10        480.35        482.20        27.53 o
  -6   4  10        112.18        109.87        16.73 o
  -5   4  10        195.25        227.26        16.27 o
  -4   4  10       1965.66       1928.50        40.90 o
  -3   4  10        348.21        345.31        13.62 o
  -2   4  10        828.30        729.15        26.34 o
  -1   4  10       1001.02       1004.87        46.77 o
   0   4  10        115.87         95.57        17.55 o
   1   4  10        998.16        965.12        40.12 o
   2   4  10        827.11        715.51        21.87 o
   3   4  10        359.90        395.12        20.93 o
   4   4  10       1925.65       1927.72        38.08 o
   5   4  10        188.85        210.32        20.78 o
   6   4  10        103.58        132.13        15.55 o
   7   4  10        483.78        479.30        25.49 o
   8   4  10       1205.65       1164.97        42.83 o
   9   4  10        375.82        395.66        27.42 o
  10   4  10         77.70         60.98        16.63 o
  11   4  10        222.31        227.77        28.13 o
  12   4  10        550.22        588.51        40.31 o
  13   4  10         56.62         26.12        20.33 o
 -13   5  10        320.97        301.35        43.93 o
 -12   5  10         20.48         15.19        18.31 o
 -11   5  10         94.43        106.67        24.70 o
 -10   5  10         87.04         91.59        22.47 o
  -9   5  10        486.58        556.27        38.67 o
  -8   5  10         16.29         27.45        13.65 o
  -7   5  10        514.97        542.71        29.46 o
  -6   5  10        762.82        823.82        36.38 o
  -5   5  10        447.54        400.73        19.82 o
  -4   5  10        295.44        313.35        18.52 o
  -3   5  10          5.95          9.66         4.74 o
  -2   5  10        407.66        423.41        17.57 o
  -1   5  10        905.33        892.02        21.08 o
   0   5  10       2109.65       1846.19        45.27 o
   1   5  10        879.76        843.07        20.68 o
   2   5  10        405.96        405.55        18.06 o
   3   5  10          7.25          9.89         3.66 o
   4   5  10        295.40        322.40        17.28 o
   5   5  10        442.82        425.84        20.49 o
   6   5  10        767.87        757.61        27.89 o
   7   5  10        515.63        547.57        26.42 o
   8   5  10         18.02         30.73        11.95 o
   9   5  10        483.57        523.51        33.93 o
  10   5  10         84.87         85.03        20.97 o
  11   5  10         89.70         96.04        22.48 o
  12   5  10         19.97         24.17        16.27 o
  13   5  10        326.34        338.92        38.79 o
 -13   6  10         63.41        103.93        25.59 o
 -12   6  10         57.95         45.95        22.74 o
 -11   6  10        225.28        216.74        31.95 o
 -10   6  10        160.96        134.34        28.50 o
  -9   6  10        143.37        130.30        22.98 o
  -8   6  10       1342.99       1490.21        58.50 o
  -7   6  10        514.12        504.65        30.02 o
  -6   6  10        639.30        712.58        34.57 o
  -5   6  10        858.78        920.94        33.80 o
  -4   6  10        204.36        254.32        19.05 o
  -3   6  10        385.90        343.70        16.24 o
  -2   6  10        708.40        764.85        25.50 o
  -1   6  10        924.23        913.81        22.42 o
   0   6  10         49.28         58.87        16.84 o
   1   6  10        946.65        940.76        23.72 o
   2   6  10        729.39        780.16        24.31 o
   3   6  10        377.39        346.83        19.44 o
   4   6  10        210.87        227.09        12.60 o
   5   6  10        857.59        864.95        26.85 o
   6   6  10        645.58        706.08        25.34 o
   7   6  10        498.43        466.17        23.58 o
   8   6  10       1329.90       1438.30        41.98 o
   9   6  10        140.19        160.67        19.45 o
  10   6  10        165.45        163.63        20.42 o
  11   6  10        230.72        226.64        25.82 o
  12   6  10         56.20         48.30        19.99 o
  13   6  10         62.95         71.67        24.90 o
 -13   7  10         12.26         21.85        21.67 o
 -12   7  10         34.69         48.90        23.37 o
 -11   7  10         71.96         75.82        24.18 o
 -10   7  10        171.52        137.89        30.12 o
  -9   7  10        523.18        556.23        35.77 o
  -8   7  10         66.19         55.40        16.15 o
  -7   7  10        205.26        194.49        19.01 o
  -6   7  10        279.97        310.18        24.44 o
  -5   7  10        905.79       1004.40        38.43 o
  -4   7  10       1420.45       1480.59        31.12 o
  -3   7  10        361.48        340.61        21.21 o
  -2   7  10        385.58        324.92        18.99 o
  -1   7  10        731.24        752.25        22.25 o
   0   7  10       3734.34       4064.98        77.34 o
   1   7  10        746.18        766.22        21.35 o
   2   7  10        388.07        285.44        15.06 o
   3   7  10        373.34        376.80        18.04 o
   4   7  10       1396.68       1478.86        39.89 o
   5   7  10        902.16        927.38        24.74 o
   6   7  10        281.36        331.96        20.66 o
   7   7  10        206.45        191.84        17.87 o
   8   7  10         60.95         40.24        13.08 o
   9   7  10        515.75        518.20        29.01 o
  10   7  10        180.28        230.07        24.22 o
  11   7  10         71.88         83.26        18.47 o
  12   7  10         33.42         47.60        17.28 o
  13   7  10         11.22         20.31        15.03 o
 -13   8  10         37.87         61.24        25.30 o
 -12   8  10         82.06         89.20        24.88 o
 -11   8  10        235.05        178.08        35.28 o
 -10   8  10        131.47        106.95        23.37 o
  -9   8  10        170.74        159.28        23.63 o
  -8   8  10        779.01        745.56        42.70 o
  -7   8  10        577.79        604.49        30.33 o
  -6   8  10       3201.76       3273.06        75.25 o
  -5   8  10        492.56        461.56        22.57 o
  -4   8  10        124.01        152.79        12.12 o
  -3   8  10        841.01        775.91        16.34 o
  -2   8  10        100.51        113.35         9.78 o
  -1   8  10       1135.54       1118.55        28.03 o
   0   8  10        272.43        309.45        16.16 o
   1   8  10       1107.82       1085.63        30.25 o
   2   8  10         99.71        147.52        12.92 o
   3   8  10        824.32        776.13        25.60 o
   4   8  10        123.27        166.14        15.29 o
   5   8  10        511.57        484.18        25.35 o
   6   8  10       3168.07       3248.78        69.24 o
   7   8  10        597.86        591.63        23.83 o
   8   8  10        793.56        777.78        28.26 o
   9   8  10        162.04        159.93        18.62 o
  10   8  10        127.32        113.30        18.34 o
  11   8  10        236.87        262.00        25.14 o
  12   8  10         85.67         99.44        20.31 o
  13   8  10         37.90         46.54        22.69 o
 -12   9  10        246.38        206.68        36.90 o
 -11   9  10         16.06         27.77        19.47 o
 -10   9  10        465.49        501.83        39.36 o
  -9   9  10         34.22         44.67        17.28 o
  -8   9  10        488.26        509.64        33.27 o
  -7   9  10         53.10         42.22        12.22 o
  -6   9  10        790.57        844.60        28.04 o
  -5   9  10        344.70        412.93        19.13 o
  -4   9  10        305.92        315.55        16.21 o
  -3   9  10       1052.30       1084.51        39.57 o
  -2   9  10        311.54        283.27         9.88 o
  -1   9  10        588.24        540.41        10.80 o
   0   9  10        103.21         72.45         8.12 o
   1   9  10        589.94        594.06        23.78 o
   2   9  10        297.30        285.73        14.80 o
   3   9  10       1040.00       1158.94        52.66 o
   4   9  10        315.23        317.59        14.73 o
   5   9  10        344.87        398.72        19.39 o
   6   9  10        765.36        821.64        28.80 o
   7   9  10         52.60         49.25        10.83 o
   8   9  10        495.93        543.76        24.10 o
   9   9  10         34.90         35.59        11.97 o
  10   9  10        466.99        546.75        28.76 o
  11   9  10         15.94         19.68        13.86 o
  12   9  10        245.12        245.11        28.87 o
 -12  10  10        184.83        144.06        30.03 o
 -11  10  10        156.87        150.74        28.62 o
 -10  10  10        219.57        252.30        27.56 o
  -9  10  10        284.80        294.88        28.57 o
  -8  10  10        274.69        271.04        24.83 o
  -7  10  10        641.68        707.58        31.52 o
  -6  10  10        751.39        760.12        29.17 o
  -5  10  10         62.56         77.05         9.88 o
  -4  10  10        332.70        323.26        21.64 o
  -3  10  10       1270.43       1285.96        27.39 o
  -2  10  10        374.99        426.33        17.54 o
  -1  10  10        381.16        328.99        10.58 o
   0  10  10          7.53         11.56         6.08 o
   1  10  10        382.22        346.45        26.39 o
   2  10  10        384.15        490.81        67.09 o
   3  10  10       1260.57       1215.81        25.18 o
   4  10  10        329.38        301.23        19.11 o
   5  10  10         68.62         63.84         8.05 o
   6  10  10        758.44        786.10        25.96 o
   7  10  10        644.10        722.26        27.60 o
   8  10  10        291.01        295.93        18.74 o
   9  10  10        279.27        280.49        23.17 o
  10  10  10        221.77        266.43        22.34 o
  11  10  10        157.16        184.28        22.12 o
  12  10  10        185.65        204.27        23.26 o
 -12  11  10         16.98         18.66        19.80 o
 -11  11  10        207.98        229.90        36.37 o
 -10  11  10        103.96         85.82        23.05 o
  -9  11  10         54.81         30.32        15.65 o
  -8  11  10        423.09        480.08        31.35 o
  -7  11  10        189.89        191.31        15.45 o
  -6  11  10       1379.00       1498.36        37.44 o
  -5  11  10       1400.85       1352.05        32.82 o
  -4  11  10        248.46        258.94        12.01 o
  -3  11  10        767.37        743.26        22.12 o
  -2  11  10       1236.09       1371.75        23.34 o
  -1  11  10        190.38        175.58         8.08 o
   0  11  10        309.94        316.15        13.21 o
   1  11  10        192.96        182.71         9.70 o
   2  11  10       1222.74       1355.28        32.31 o
   3  11  10        766.01        775.90        41.58 o
   4  11  10        257.74        265.08        17.11 o
   5  11  10       1398.95       1314.48        31.21 o
   6  11  10       1403.38       1502.37        35.72 o
   7  11  10        183.19        166.46        12.72 o
   8  11  10        436.94        485.67        22.64 o
   9  11  10         55.64         44.23         9.69 o
  10  11  10        104.66        104.94        16.85 o
  11  11  10        209.21        240.63        24.10 o
  12  11  10         14.96         13.08        21.96 o
 -11  12  10         18.39         29.81        19.20 o
 -10  12  10        185.45        191.59        32.54 o
  -9  12  10        229.00        210.75        31.15 o
  -8  12  10        253.47        285.09        21.44 o
  -7  12  10        185.77        186.90        17.07 o
  -6  12  10        477.73        507.75        24.07 o
  -5  12  10       1430.06       1406.42        31.89 o
  -4  12  10        696.06        720.11        19.58 o
  -3  12  10        295.93        290.45        15.44 o
  -2  12  10        264.25        287.45        13.13 o
  -1  12  10        180.95        224.18        24.97 o
   0  12  10         27.36         35.90         8.07 o
   1  12  10        179.06        201.09        18.66 o
   2  12  10        268.97        262.08        17.42 o
   3  12  10        285.93        261.54        15.91 o
   4  12  10        682.73        675.73        28.05 o
   5  12  10       1443.59       1445.27        39.77 o
   6  12  10        496.64        499.90        39.31 o
   7  12  10        193.10        159.26        13.41 o
   8  12  10        246.30        230.49        13.64 o
   9  12  10        234.21        258.28        23.81 o
  10  12  10        182.28        151.14        20.13 o
  11  12  10         20.11         10.61        22.47 o
 -11  13  10         46.19         30.16        22.79 o
 -10  13  10        184.46        118.99        37.99 o
  -9  13  10         40.04         44.14        21.89 o
  -8  13  10         61.35         63.75         8.90 o
  -7  13  10        187.44        209.25        21.39 o
  -6  13  10        545.20        600.80        29.33 o
  -5  13  10        124.77        124.22        13.36 o
  -4  13  10        567.80        604.01        24.13 o
  -3  13  10        795.26        787.24        27.47 o
  -2  13  10        118.35        151.74        11.66 o
  -1  13  10        133.59        144.78        11.50 o
   0  13  10          2.45         -4.43         4.43 o
   1  13  10        133.07        158.95        12.47 o
   2  13  10        113.37        119.70        10.26 o
   3  13  10        796.59        773.17        40.13 o
   4  13  10        554.02        605.95        38.97 o
   5  13  10        122.12        119.18        22.45 o
   6  13  10        560.86        656.62        49.92 o
   7  13  10        183.63        170.02        31.67 o
   8  13  10         56.75         40.52         9.69 o
   9  13  10         41.30         42.92        23.11 o
  10  13  10        181.47        165.95        28.70 o
  11  13  10         45.03         52.73        22.34 o
 -11  14  10         37.54         24.55        21.60 o
 -10  14  10         19.44         20.21        18.65 o
  -9  14  10         96.51         72.62        21.58 o
  -8  14  10       1025.19       1117.20        55.49 o
  -7  14  10        160.91        146.08        22.03 o
  -6  14  10        243.76        312.69        23.65 o
  -5  14  10        616.89        648.59        27.15 o
  -4  14  10        286.97        283.76        17.17 o
  -3  14  10        150.73        168.74        12.56 o
  -2  14  10        290.84        286.44        14.30 o
  -1  14  10        187.66        211.59        14.84 o
   0  14  10       1057.19       1075.23        36.57 o
   1  14  10        194.36        206.94        17.84 o
   2  14  10        283.24        292.23        23.77 o
   3  14  10        144.33        169.59        23.80 o
   4  14  10        277.23        245.76        32.93 o
   5  14  10        623.92        676.17        42.10 o
   6  14  10        232.54        262.36        35.80 o
   7  14  10        152.46         90.61        28.19 o
   8  14  10       1025.38       1154.98        61.25 o
   9  14  10         98.05         65.97        25.56 o
  10  14  10         21.94         14.37        18.47 o
  11  14  10         36.42         43.52        22.13 o
 -10  15  10          3.93         15.97        19.49 o
  -9  15  10         33.69         14.87        17.50 o
  -8  15  10        271.49        235.50        30.87 o
  -7  15  10        531.08        572.38        30.21 o
  -6  15  10        957.25       1024.00        37.80 o
  -5  15  10         70.62         79.05        12.51 o
  -4  15  10        237.71        282.73        18.53 o
  -3  15  10         74.47         74.92        12.26 o
  -2  15  10       1270.40       1368.26        36.21 o
  -1  15  10        560.51        614.59        25.17 o
   0  15  10        986.45        927.76        36.41 o
   1  15  10        571.19        570.66        31.60 o
   2  15  10       1291.98       1402.73        51.80 o
   3  15  10         73.02         68.05        17.10 o
   4  15  10        232.61        257.63        29.57 o
   5  15  10         68.54         81.83        19.66 o
   6  15  10        944.03       1055.10        56.05 o
   7  15  10        532.48        608.59        53.74 o
   8  15  10        280.51        164.01        46.10 o
   9  15  10         33.31         23.13        16.81 o
  10  15  10          4.97          9.99        16.60 o
 -10  16  10         76.45         87.71        77.33 o
  -9  16  10         92.49         53.86        23.53 o
  -8  16  10        353.71        320.27        31.74 o
  -7  16  10         87.20         82.61        17.60 o
  -6  16  10        172.08        219.18        19.98 o
  -5  16  10        137.37        144.57        19.23 o
  -4  16  10        339.09        361.93        20.48 o
  -3  16  10         55.33         55.56        10.28 o
  -2  16  10         73.99         77.99        12.03 o
  -1  16  10        603.48        597.83        26.83 o
   0  16  10        185.97        199.53        16.74 o
   1  16  10        613.59        593.76        30.07 o
   2  16  10         78.16         77.63        13.05 o
   3  16  10         51.35         52.88        14.55 o
   4  16  10        342.29        375.61        29.99 o
   5  16  10        143.04        130.16        27.78 o
   6  16  10        173.55        144.93        37.85 o
   7  16  10         88.31         61.18        24.09 o
   8  16  10        352.59        275.02        67.03 o
   9  16  10         90.03         72.36        22.26 o
  10  16  10         78.00         44.51        42.61 o
  -9  17  10         11.79         11.99        14.09 o
  -8  17  10        106.20         94.58        21.74 o
  -7  17  10         38.60         22.75        13.20 o
  -6  17  10        542.87        611.41        27.80 o
  -5  17  10        374.94        413.14        26.23 o
  -4  17  10        209.46        226.46        20.86 o
  -3  17  10        241.54        233.06        17.18 o
  -2  17  10        351.04        335.82        21.77 o
  -1  17  10        213.34        196.18        15.27 o
   0  17  10        111.37        163.84        13.71 o
   1  17  10        222.51        197.16        12.94 o
   2  17  10        355.87        331.48        20.24 o
   3  17  10        238.95        234.23        22.36 o
   4  17  10        212.16        233.92        25.31 o
   5  17  10        377.69        396.82        54.82 o
   6  17  10        531.96        582.95        92.43 o
   7  17  10         37.17         36.03        19.57 o
   8  17  10        102.25         88.23        25.30 o
   9  17  10         10.80         12.97        15.25 o
  -8  18  10        353.32        311.89        64.65 o
  -7  18  10         65.39         60.20        17.04 o
  -6  18  10         40.71         71.58        17.83 o
  -5  18  10         11.16          6.84         9.94 o
  -4  18  10        175.51        179.28        20.08 o
  -3  18  10        124.74        108.22        14.92 o
  -2  18  10        129.49        125.76        13.45 o
  -1  18  10        221.96        208.07        16.09 o
   0  18  10        136.90        138.40        11.38 o
   1  18  10        220.83        222.86        25.96 o
   2  18  10        124.41        118.35        13.34 o
   3  18  10        130.54        123.66        20.04 o
   4  18  10        178.62        173.42        32.74 o
   5  18  10         12.06         19.18        16.25 o
   6  18  10         40.79         68.50        19.63 o
   7  18  10         66.49         42.51        18.53 o
   8  18  10        355.82        362.79        47.25 o
  -7  19  10         12.18         19.77        14.13 o
  -6  19  10        121.87         87.15        16.72 o
  -5  19  10         40.88         36.86        12.91 o
  -4  19  10         95.44         89.73        15.93 o
  -3  19  10        150.94        139.94        15.85 o
  -2  19  10         71.53         64.67        12.77 o
  -1  19  10         63.15         56.64        14.25 o
   0  19  10         31.89         28.74        16.51 o
   1  19  10         64.52         71.85        21.14 o
   2  19  10         73.18         90.09        24.90 o
   3  19  10        150.83        196.34        14.87 o
   4  19  10         97.35         88.83        19.48 o
   5  19  10         43.57         35.10        18.58 o
   6  19  10        123.86         78.34        20.18 o
   7  19  10         11.60         20.77        14.50 o
  -6  20  10         30.07         44.73        18.96 o
  -5  20  10         49.82         54.55        15.25 o
  -4  20  10         15.81         11.59        10.11 o
  -3  20  10         60.83         44.85        11.15 o
  -2  20  10        749.06        936.05        41.12 o
  -1  20  10          4.04          1.87        10.46 o
   0  20  10         85.66         86.86        20.37 o
   1  20  10          3.78          7.22        16.77 o
   2  20  10        752.22        938.74        63.36 o
   3  20  10         61.57         37.19        21.00 o
   4  20  10         17.48         10.85        21.05 o
   5  20  10         48.61         49.42        16.57 o
   6  20  10         32.22         35.91        19.11 o
  -5  21  10        136.88        100.95        26.71 o
  -4  21  10         20.92         26.24        20.07 o
  -3  21  10        141.36        115.18        20.21 o
  -2  21  10         91.36         83.30        17.89 o
  -1  21  10         84.45         82.63        19.38 o
   0  21  10         10.64         12.25        14.95 o
   1  21  10         84.91         91.43        24.59 o
   2  21  10         91.96         88.38        27.18 o
   3  21  10        138.96        124.26        28.55 o
   4  21  10         19.51          4.76        17.15 o
   5  21  10        140.22         93.00        38.43 o
  -3  22  10         33.25         31.12        20.70 o
  -2  22  10        178.51        174.02        34.53 o
  -1  22  10         13.43         14.38        10.82 o
   0  22  10         82.07         74.55        22.66 o
   1  22  10         13.75          2.29        14.44 o
   2  22  10        177.09        163.80        30.43 o
   3  22  10         33.64         29.54        24.76 o
   1   0  11        203.02        131.42        11.91 o
   2   0  11       1730.84       1768.66        40.22 o
   3   0  11       1285.93       1347.48        32.87 o
   4   0  11        457.84        597.96        21.55 o
   5   0  11       2020.51       2115.87        49.68 o
   6   0  11        558.06        545.17        28.05 o
   7   0  11        979.38       1028.07        39.11 o
   8   0  11       2000.85       2202.11        66.67 o
   9   0  11       1430.63       1475.70        57.85 o
  10   0  11       3005.56       3174.59        87.02 o
  11   0  11        147.30        144.36        25.91 o
  12   0  11        108.13         80.18        23.59 o
  13   0  11          7.86          9.36        15.96 o
 -13   1  11         87.91         57.74        26.02 o
 -12   1  11         99.14         74.52        23.97 o
 -11   1  11         91.47         74.31        21.82 o
 -10   1  11        127.95        134.75        23.64 o
  -9   1  11        437.25        470.30        37.24 o
  -8   1  11        724.09        744.60        38.15 o
  -7   1  11        323.44        290.03        23.48 o
  -6   1  11       1003.88       1027.93        32.78 o
  -5   1  11        752.60        775.69        28.19 o
  -4   1  11        278.87        297.80        19.32 o
  -3   1  11       1924.82       1843.78        39.74 o
  -2   1  11       1130.94       1109.24        24.54 o
  -1   1  11        277.25        267.39        14.35 o
   0   1  11       3906.96       3866.87        69.32 o
   1   1  11        278.54        288.85        14.39 o
   2   1  11       1135.87       1098.14        29.56 o
   3   1  11       1923.47       1823.86        34.80 o
   4   1  11        281.31        301.37        17.94 o
   5   1  11        749.07        741.95        26.36 o
   6   1  11       1005.39       1102.79        35.75 o
   7   1  11        318.06        261.94        22.33 o
   8   1  11        719.17        764.39        39.67 o
   9   1  11        431.00        458.98        33.98 o
  10   1  11        129.51        133.54        23.01 o
  11   1  11         92.46         70.85        21.65 o
  12   1  11        100.25         78.62        23.66 o
  13   1  11         88.56         56.91        25.36 o
 -13   2  11         28.16         21.87        19.55 o
 -12   2  11         31.26         24.68        18.67 o
 -11   2  11        389.58        456.20        36.42 o
 -10   2  11        167.31        186.39        25.90 o
  -9   2  11       1114.49       1162.15        49.60 o
  -8   2  11        490.36        480.44        30.32 o
  -7   2  11       1046.00       1032.33        41.73 o
  -6   2  11        319.38        398.82        22.38 o
  -5   2  11       1543.95       1485.80        39.14 o
  -4   2  11        457.02        482.11        21.04 o
  -3   2  11          9.69          7.23         6.25 o
  -2   2  11      13809.12      13794.34       222.63 o
  -1   2  11        382.60        381.83        17.51 o
   0   2  11       8021.67       7836.72       122.26 o
   1   2  11        377.69        344.66        12.55 o
   2   2  11      13820.39      13794.16       223.61 o
   3   2  11          6.77         10.64         6.51 o
   4   2  11        483.13        505.13        19.00 o
   5   2  11       1574.16       1539.02        40.31 o
   6   2  11        322.16        408.76        28.27 o
   7   2  11       1036.57       1031.05        36.16 o
   8   2  11        491.65        477.79        31.20 o
   9   2  11       1115.62       1174.92        45.64 o
  10   2  11        156.94        169.48        25.26 o
  11   2  11        384.05        408.18        34.84 o
  12   2  11         28.49         23.71        19.15 o
  13   2  11         29.29         30.15        18.68 o
 -13   3  11         48.21         44.47        20.97 o
 -12   3  11        141.08        130.78        29.62 o
 -11   3  11         88.13         68.13        21.81 o
 -10   3  11        148.34        158.12        24.91 o
  -9   3  11         75.19         82.88        20.05 o
  -8   3  11        560.49        574.56        36.63 o
  -7   3  11         94.06        104.04        16.61 o
  -6   3  11        388.00        432.58        23.57 o
  -5   3  11        171.37        158.49        15.13 o
  -4   3  11       2213.35       2255.11        61.30 o
  -3   3  11        789.76        761.01        23.48 o
  -2   3  11       1545.01       1421.64        28.46 o
  -1   3  11         39.38         61.91         9.15 o
   0   3  11         45.94         44.99         7.07 o
   1   3  11         42.24         71.50        13.21 o
   2   3  11       1543.42       1481.94        27.13 o
   3   3  11        802.91        782.06        19.69 o
   4   3  11       2228.25       2318.34        74.24 o
   5   3  11        171.66        159.20        16.27 o
   6   3  11        383.98        391.85        23.93 o
   7   3  11         88.48        109.02        14.98 o
   8   3  11        569.19        565.04        30.67 o
   9   3  11         76.84         81.02        17.77 o
  10   3  11        143.88        145.24        23.52 o
  11   3  11         91.69         83.60        20.92 o
  12   3  11        138.30        110.44        25.85 o
  13   3  11         49.96         24.62        20.20 o
 -13   4  11        108.30        114.47        28.41 o
 -12   4  11        109.18        111.24        26.73 o
 -11   4  11          4.99         11.81        13.05 o
 -10   4  11         77.21         53.87        19.22 o
  -9   4  11        330.08        346.93        30.79 o
  -8   4  11        512.99        548.08        34.58 o
  -7   4  11        218.41        210.16        20.66 o
  -6   4  11       1522.05       1523.00        47.47 o
  -5   4  11        372.12        363.29        23.09 o
  -4   4  11        384.43        400.32        30.64 o
  -3   4  11        135.08        118.33         9.87 o
  -2   4  11       3106.41       3181.73        61.81 o
  -1   4  11       2217.01       2078.99        39.19 o
   0   4  11        996.05       1036.85        34.48 o
   1   4  11       2263.06       2182.80        53.81 o
   2   4  11       3015.66       3044.74        60.19 o
   3   4  11        146.80        136.76         8.98 o
   4   4  11        397.46        412.39        16.22 o
   5   4  11        366.21        368.86        20.44 o
   6   4  11       1491.24       1399.13        41.16 o
   7   4  11        213.34        230.29        21.86 o
   8   4  11        508.23        544.30        36.96 o
   9   4  11        340.45        389.62        29.24 o
  10   4  11         72.01         63.21        17.76 o
  11   4  11          6.47         -6.32        14.84 o
  12   4  11        111.45        104.36        24.54 o
  13   4  11        105.74         81.58        23.51 o
 -13   5  11        101.60         98.21        29.79 o
 -12   5  11        141.79        124.93        27.47 o
 -11   5  11         44.25         41.22        19.51 o
 -10   5  11        572.45        663.63        40.83 o
  -9   5  11        654.22        725.90        38.97 o
  -8   5  11        333.90        367.31        29.47 o
  -7   5  11        264.25        283.32        23.70 o
  -6   5  11       1128.25       1192.46        42.05 o
  -5   5  11       1047.37       1102.91        51.72 o
  -4   5  11       1592.12       1469.86        32.94 o
  -3   5  11        378.05        375.84        17.21 o
  -2   5  11        367.31        413.05        20.57 o
  -1   5  11       1313.79       1265.98        29.97 o
   0   5  11       2724.42       2740.91        56.06 o
   1   5  11       1329.16       1248.26        37.24 o
   2   5  11        359.79        392.20        15.91 o
   3   5  11        375.83        394.93        20.18 o
   4   5  11       1594.35       1487.25        32.02 o
   5   5  11       1032.39       1075.29        31.97 o
   6   5  11       1100.06       1133.75        34.29 o
   7   5  11        258.53        267.30        20.19 o
   8   5  11        323.04        343.14        22.65 o
   9   5  11        639.65        699.46        34.21 o
  10   5  11        574.45        652.97        34.83 o
  11   5  11         46.12         40.50        17.35 o
  12   5  11        146.03        114.47        25.16 o
  13   5  11        100.54         79.24        26.97 o
 -13   6  11         83.42        106.81        28.52 o
 -12   6  11         64.30         59.26        21.66 o
 -11   6  11        204.45        143.94        28.45 o
 -10   6  11         90.41         73.80        23.45 o
  -9   6  11        186.41        157.52        27.62 o
  -8   6  11        464.80        449.54        33.56 o
  -7   6  11        640.88        678.98        35.34 o
  -6   6  11        361.32        396.62        23.74 o
  -5   6  11        518.66        488.17        24.44 o
  -4   6  11        162.67        143.55         9.52 o
  -3   6  11        763.73        755.50        29.29 o
  -2   6  11        411.58        441.65        19.33 o
  -1   6  11       1986.95       1983.10        38.61 o
   0   6  11       2471.27       2486.29        52.53 o
   1   6  11       1946.34       1945.77        40.86 o
   2   6  11        405.76        421.16        19.63 o
   3   6  11        769.79        813.01        36.83 o
   4   6  11        162.91        155.68        14.96 o
   5   6  11        528.90        527.12        25.20 o
   6   6  11        364.07        367.29        19.39 o
   7   6  11        637.95        676.36        28.02 o
   8   6  11        463.07        422.77        23.47 o
   9   6  11        187.97        160.62        20.24 o
  10   6  11         88.81         85.72        18.60 o
  11   6  11        201.34        184.22        24.68 o
  12   6  11         60.38         61.82        19.27 o
  13   6  11         85.20         93.54        26.40 o
 -13   7  11         62.67         51.75        25.99 o
 -12   7  11         92.37         67.68        29.98 o
 -11   7  11        417.73        324.44        49.34 o
 -10   7  11        248.55        224.41        30.47 o
  -9   7  11        187.59        174.22        24.18 o
  -8   7  11        133.56        110.60        19.40 o
  -7   7  11        767.29        780.62        33.30 o
  -6   7  11       1325.85       1340.48        40.63 o
  -5   7  11         96.08         83.62        16.63 o
  -4   7  11       1566.02       1532.64        29.95 o
  -3   7  11        415.26        358.55        20.76 o
  -2   7  11       2029.16       1974.35        45.27 o
  -1   7  11        549.65        582.50        29.54 o
   0   7  11        656.64        550.72        25.06 o
   1   7  11        560.64        560.98        22.84 o
   2   7  11       2058.25       2012.83        43.53 o
   3   7  11        413.23        372.05        19.95 o
   4   7  11       1594.81       1640.61        40.14 o
   5   7  11        105.15         83.49        11.80 o
   6   7  11       1287.76       1321.74        38.10 o
   7   7  11        784.32        776.51        32.29 o
   8   7  11        122.85        105.05        15.92 o
   9   7  11        182.86        171.51        18.99 o
  10   7  11        259.61        281.82        23.71 o
  11   7  11        418.21        457.39        29.20 o
  12   7  11         96.49        100.92        20.60 o
  13   7  11         61.58         52.97        21.33 o
 -12   8  11         87.84         59.72        26.35 o
 -11   8  11         27.22         21.76        18.86 o
 -10   8  11         13.71         30.18        17.26 o
  -9   8  11        359.87        325.65        31.68 o
  -8   8  11        832.50        864.01        42.17 o
  -7   8  11        279.98        281.54        23.37 o
  -6   8  11        178.92        172.01        15.01 o
  -5   8  11       1627.90       1587.73        36.87 o
  -4   8  11       1342.98       1371.08        35.70 o
  -3   8  11         28.16         31.27         4.70 o
  -2   8  11       1671.25       1611.07        35.95 o
  -1   8  11        728.56        755.80        23.25 o
   0   8  11        825.51        939.83        30.55 o
   1   8  11        724.34        745.69        19.29 o
   2   8  11       1673.88       1630.66        38.88 o
   3   8  11         30.76         54.06         9.99 o
   4   8  11       1360.13       1439.19        39.66 o
   5   8  11       1616.21       1613.69        40.62 o
   6   8  11        181.88        167.09        19.57 o
   7   8  11        283.67        302.00        17.61 o
   8   8  11        829.43        858.17        32.08 o
   9   8  11        362.89        337.94        22.53 o
  10   8  11         13.65         27.43        12.72 o
  11   8  11         27.03         37.49        14.94 o
  12   8  11         87.50         69.76        19.28 o
 -12   9  11         10.57          8.71        16.09 o
 -11   9  11         80.58         72.98        24.63 o
 -10   9  11        606.59        725.79        45.45 o
  -9   9  11         41.28         56.35        19.25 o
  -8   9  11         83.90        108.69        19.60 o
  -7   9  11         58.85         62.02        14.41 o
  -6   9  11        423.93        439.86        22.45 o
  -5   9  11       1050.20       1022.59        29.99 o
  -4   9  11       1060.54       1152.79        30.62 o
  -3   9  11        226.71        235.34        12.15 o
  -2   9  11        165.49        172.25        14.06 o
  -1   9  11        372.50        362.78        16.32 o
   0   9  11       2618.90       2833.39        45.11 o
   1   9  11        383.71        348.18        16.40 o
   2   9  11        153.34        168.08        16.45 o
   3   9  11        210.28        229.35        14.01 o
   4   9  11       1051.08       1154.62        30.79 o
   5   9  11       1069.39       1044.58        28.85 o
   6   9  11        426.37        454.50        21.34 o
   7   9  11         54.74         58.88        11.75 o
   8   9  11         79.45         96.54        13.67 o
   9   9  11         41.11         49.54        12.02 o
  10   9  11        614.79        701.03        31.74 o
  11   9  11         81.43         87.21        17.68 o
  12   9  11          9.36          4.83        13.15 o
 -12  10  11         95.70         91.01        23.96 o
 -11  10  11          3.99          7.94        13.56 o
 -10  10  11        131.25        105.62        25.39 o
  -9  10  11        135.63        119.25        23.87 o
  -8  10  11        137.02        165.51        17.69 o
  -7  10  11        356.13        378.32        24.63 o
  -6  10  11        778.34        781.93        27.06 o
  -5  10  11       1440.59       1418.94        33.91 o
  -4  10  11        369.15        391.60        14.28 o
  -3  10  11        201.63        189.50        10.08 o
  -2  10  11         11.73          2.43         3.27 o
  -1  10  11        213.84        192.36         7.67 o
   0  10  11        229.81        202.68        16.67 o
   1  10  11        219.76        207.66        14.25 o
   2  10  11         11.82         11.59         4.87 o
   3  10  11        197.23        208.21        15.79 o
   4  10  11        371.17        386.84        17.61 o
   5  10  11       1427.08       1375.95        32.15 o
   6  10  11        778.71        807.92        26.34 o
   7  10  11        354.77        374.08        19.60 o
   8  10  11        136.80        144.25        15.95 o
   9  10  11        138.92        137.51        16.90 o
  10  10  11        131.53        115.04        16.69 o
  11  10  11          3.65          3.68        10.22 o
  12  10  11         96.04         91.60        18.82 o
 -11  11  11        102.71        104.00        27.63 o
 -10  11  11        421.66        443.20        38.57 o
  -9  11  11        187.77        152.23        22.69 o
  -8  11  11        263.83        306.83        23.34 o
  -7  11  11         16.11         22.21         8.35 o
  -6  11  11        730.93        688.44        27.74 o
  -5  11  11       1619.96       1595.05        38.32 o
  -4  11  11        161.16        158.97        10.97 o
  -3  11  11        871.67        834.78        22.69 o
  -2  11  11        895.26        866.71        20.26 o
  -1  11  11        971.13        901.28        19.64 o
   0  11  11        932.03        948.06        30.62 o
   1  11  11        991.30        909.91        26.89 o
   2  11  11        920.71        890.91        27.70 o
   3  11  11        852.53        823.03        21.04 o
   4  11  11        169.13        143.21        10.90 o
   5  11  11       1607.10       1589.42        33.46 o
   6  11  11        741.93        686.28        22.00 o
   7  11  11         17.65         14.60         6.38 o
   8  11  11        262.64        293.07        19.20 o
   9  11  11        187.46        162.06        16.42 o
  10  11  11        423.87        430.18        26.70 o
  11  11  11        101.70        102.37        19.48 o
 -11  12  11         27.17         27.98        20.77 o
 -10  12  11         36.01         20.80        21.92 o
  -9  12  11         30.14         31.71        14.16 o
  -8  12  11         49.83         56.44        11.15 o
  -7  12  11        383.02        362.97        21.18 o
  -6  12  11         26.09         27.81         6.69 o
  -5  12  11        226.55        211.76        15.05 o
  -4  12  11       2404.73       2295.01        61.32 o
  -3  12  11         88.65        108.98         7.83 o
  -2  12  11         97.85         94.40         6.32 o
  -1  12  11        181.23        184.36        10.55 o
   0  12  11        514.29        467.51        16.20 o
   1  12  11        180.43        162.49        11.56 o
   2  12  11         97.97         88.85         7.67 o
   3  12  11         86.16         89.22        15.60 o
   4  12  11       2408.12       2404.79        73.38 o
   5  12  11        229.56        226.37        22.67 o
   6  12  11         26.37         21.30         5.45 o
   7  12  11        379.53        327.33        26.68 o
   8  12  11         49.44         46.69         8.93 o
   9  12  11         30.27         23.66         9.49 o
  10  12  11         36.62         40.16        24.46 o
  11  12  11         26.95         32.58        25.06 o
 -11  13  11        171.22        102.25        38.97 o
 -10  13  11        114.17         69.08        24.44 o
  -9  13  11         38.63         31.15        19.04 o
  -8  13  11         41.81         36.10        19.98 o
  -7  13  11         20.94         32.58         8.03 o
  -6  13  11       1909.45       2002.23        53.74 o
  -5  13  11          3.64          6.66         7.60 o
  -4  13  11        108.86        134.47        11.93 o
  -3  13  11        734.19        684.37        20.90 o
  -2  13  11        958.14        980.66        26.92 o
  -1  13  11        471.41        423.72        12.79 o
   0  13  11        486.40        488.40        18.29 o
   1  13  11        460.92        403.35        13.39 o
   2  13  11        943.59        884.83        32.69 o
   3  13  11        704.18        598.36        25.87 o
   4  13  11        105.06        147.68        24.53 o
   5  13  11          5.31         15.44        14.22 o
   6  13  11       1917.69       2173.73        74.52 o
   7  13  11         22.63         31.78        18.70 o
   8  13  11         44.77         57.82        23.43 o
   9  13  11         36.85         42.06        22.52 o
  10  13  11        112.09        125.46        31.16 o
  11  13  11        170.94        172.30        35.91 o
 -10  14  11         51.27         36.83        23.40 o
  -9  14  11          5.72          7.46        11.63 o
  -8  14  11        474.75        545.99        41.56 o
  -7  14  11        304.51        386.86        25.72 o
  -6  14  11        270.29        277.54        23.19 o
  -5  14  11         42.19         31.47        10.54 o
  -4  14  11        241.57        251.43        15.37 o
  -3  14  11        114.30        114.96        12.72 o
  -2  14  11        224.35        234.44        14.55 o
  -1  14  11        240.53        234.05        13.46 o
   0  14  11        161.97        153.61        10.76 o
   1  14  11        243.97        211.46        15.04 o
   2  14  11        226.02        211.33        15.93 o
   3  14  11        112.78        107.55        21.03 o
   4  14  11        241.93        255.11        33.54 o
   5  14  11         39.78         31.59        16.14 o
   6  14  11        272.11        258.47        37.58 o
   7  14  11        305.46        372.07        40.00 o
   8  14  11        477.02        514.95        59.74 o
   9  14  11          5.50         -2.63        15.59 o
  10  14  11         51.93         39.33        25.76 o
 -10  15  11        181.86        128.19        46.36 o
  -9  15  11         55.02         39.51        22.67 o
  -8  15  11        146.60        101.51        20.68 o
  -7  15  11        462.00        489.62        30.05 o
  -6  15  11       1324.25       1408.49        46.28 o
  -5  15  11          5.69         13.95         8.68 o
  -4  15  11       1769.62       1965.42        51.30 o
  -3  15  11        332.57        343.12        19.95 o
  -2  15  11        309.12        307.04        17.45 o
  -1  15  11        321.30        316.77        14.46 o
   0  15  11        259.42        233.91        10.95 o
   1  15  11        324.61        312.19        20.61 o
   2  15  11        297.77        306.57        28.48 o
   3  15  11        330.58        348.31        28.48 o
   4  15  11       1755.31       2050.66        75.31 o
   5  15  11          4.90         10.87        13.17 o
   6  15  11       1333.26       1532.28        72.51 o
   7  15  11        456.15        512.24        49.24 o
   8  15  11        144.94         73.19        24.74 o
   9  15  11         57.95         80.59        27.86 o
  10  15  11        176.89        144.57        32.46 o
  -9  16  11         50.07         32.08        19.34 o
  -8  16  11         44.33         30.06        15.93 o
  -7  16  11         88.24         92.81        19.42 o
  -6  16  11        227.15        199.37        18.95 o
  -5  16  11         88.13         97.18        13.58 o
  -4  16  11        279.11        290.11        22.05 o
  -3  16  11        231.78        246.61        16.56 o
  -2  16  11         64.94         62.04         9.72 o
  -1  16  11        369.27        370.65        17.22 o
   0  16  11        818.43        832.76        36.65 o
   1  16  11        381.28        353.96        28.19 o
   2  16  11         68.41         86.30        16.53 o
   3  16  11        224.37        247.51        24.21 o
   4  16  11        286.13        292.94        27.58 o
   5  16  11         91.22         75.12        21.85 o
   6  16  11        225.06        189.31        31.22 o
   7  16  11         87.26         73.23        27.13 o
   8  16  11         44.43         27.65        19.38 o
   9  16  11         51.22         69.61        23.56 o
  -9  17  11          1.16         22.50        35.87 o
  -8  17  11        163.41        108.51        40.49 o
  -7  17  11        254.40        347.61        24.66 o
  -6  17  11         89.24         78.55        14.56 o
  -5  17  11         12.54          8.75         8.28 o
  -4  17  11         18.60         21.06        10.48 o
  -3  17  11        382.34        427.72        22.14 o
  -2  17  11        257.87        268.82        24.44 o
  -1  17  11        136.80        158.37        13.03 o
   0  17  11         31.70         33.75        10.86 o
   1  17  11        137.91        128.97        13.53 o
   2  17  11        258.57        284.75        18.39 o
   3  17  11        382.73        432.89        25.53 o
   4  17  11         21.32         21.73        14.45 o
   5  17  11         12.79          3.56        12.52 o
   6  17  11         96.81         69.09        24.13 o
   7  17  11        255.01        289.04        60.31 o
   8  17  11        161.63        181.03        34.77 o
   9  17  11          1.44         -2.42        26.41 o
  -8  18  11        186.87        165.50        54.46 o
  -7  18  11         91.48        102.53        22.92 o
  -6  18  11         51.56         51.14        15.68 o
  -5  18  11         64.16         52.19        17.28 o
  -4  18  11         98.25        113.23        14.42 o
  -3  18  11        144.44        153.48        16.92 o
  -2  18  11        325.68        341.36        26.12 o
  -1  18  11        518.79        482.48        27.60 o
   0  18  11        439.06        494.74        38.14 o
   1  18  11        523.01        562.22        44.24 o
   2  18  11        328.35        352.28        21.60 o
   3  18  11        147.44        138.13        19.09 o
   4  18  11        101.13         93.43        18.13 o
   5  18  11         62.51         57.79        17.67 o
   6  18  11         49.72         58.07        21.13 o
   7  18  11         91.39         68.64        24.88 o
   8  18  11        185.65        177.33        31.89 o
  -7  19  11        132.83        130.89        31.88 o
  -6  19  11         12.18         -7.76         9.86 o
  -5  19  11          5.65         19.25        12.58 o
  -4  19  11         21.86         18.58        10.59 o
  -3  19  11        266.49        239.92        29.65 o
  -2  19  11         53.13         60.03        10.92 o
  -1  19  11          7.64          7.72         9.74 o
   0  19  11          9.11         11.25        12.45 o
   1  19  11          8.32          6.95        17.17 o
   2  19  11         52.56         40.02        26.86 o
   3  19  11        264.82        301.39        40.96 o
   4  19  11         20.14         12.60        12.34 o
   5  19  11          6.56          2.65        13.65 o
   6  19  11         13.19          6.80        12.20 o
   7  19  11        131.42        101.17        26.13 o
  -6  20  11         11.15          0.42        15.08 o
  -5  20  11         23.09         26.02        14.67 o
  -4  20  11         29.70         20.85        14.67 o
  -3  20  11         49.62         37.11        19.25 o
  -2  20  11         83.91        173.58        25.12 o
  -1  20  11        112.20        122.12        18.36 o
   0  20  11        106.19        107.70        25.04 o
   1  20  11        109.54        151.63        31.78 o
   2  20  11         86.63         95.46        30.58 o
   3  20  11         50.42         42.59        20.53 o
   4  20  11         32.80         27.96        18.95 o
   5  20  11         21.92         17.85        22.14 o
   6  20  11         12.89          2.66        12.39 o
  -4  21  11         18.05         18.80        16.32 o
  -3  21  11         65.60         50.47        27.21 o
  -2  21  11         32.57         37.46        20.43 o
  -1  21  11         60.84         58.23        23.66 o
   0  21  11         86.27        108.27        23.78 o
   1  21  11         59.85         71.39        24.96 o
   2  21  11         32.17         40.61        23.22 o
   3  21  11         67.27         57.21        21.57 o
   4  21  11         18.16         13.60        20.66 o
  -2  22  11         47.95         56.40        20.63 o
  -1  22  11          2.81         10.19        17.39 o
   0  22  11          5.27         18.57        18.83 o
   1  22  11          3.00         18.26        21.31 o
   2  22  11         47.81         81.80        25.29 o
   0   0  12          0.04         48.61        12.15 o
   1   0  12       1591.53       1418.00        31.17 o
   2   0  12       1132.17       1192.51        31.25 o
   3   0  12         98.74         85.78        11.62 o
   4   0  12        320.96        341.45        23.89 o
   5   0  12         17.66         22.19        11.05 o
   6   0  12          9.96         11.54        10.38 o
   7   0  12        160.83        152.68        19.97 o
   8   0  12         74.93         69.67        16.98 o
   9   0  12         12.06         14.46        13.11 o
  10   0  12        203.64        215.62        27.03 o
  11   0  12         30.83         57.89        20.42 o
  12   0  12         67.49         79.34        24.88 o
  13   0  12          3.05         14.48        19.33 o
 -13   1  12        167.81        155.34        31.34 o
 -12   1  12        142.78        122.75        32.81 o
 -11   1  12        163.19        149.35        27.82 o
 -10   1  12         21.59         22.31        15.81 o
  -9   1  12        613.60        619.73        39.21 o
  -8   1  12        403.85        433.37        34.14 o
  -7   1  12        174.22        150.62        19.56 o
  -6   1  12       1789.77       1802.31        46.12 o
  -5   1  12        195.26        208.43        21.99 o
  -4   1  12        891.49       1002.62        31.97 o
  -3   1  12       2550.03       2505.03        49.77 o
  -2   1  12        458.54        543.82        18.70 o
  -1   1  12        650.32        551.66        18.02 o
   0   1  12       5327.36       5508.10        90.11 o
   1   1  12        639.48        552.98        19.41 o
   2   1  12        428.15        496.10        19.17 o
   3   1  12       2555.71       2468.70        49.68 o
   4   1  12        882.23       1015.99        29.74 o
   5   1  12        196.23        176.83        16.34 o
   6   1  12       1762.39       1806.56        48.85 o
   7   1  12        178.95        164.42        17.25 o
   8   1  12        399.79        416.69        30.86 o
   9   1  12        610.01        604.75        35.59 o
  10   1  12         22.75         27.08        17.03 o
  11   1  12        169.02        164.85        26.61 o
  12   1  12        149.46        140.62        28.96 o
  13   1  12        168.98        121.17        29.99 o
 -13   2  12         57.78         37.36        24.29 o
 -12   2  12        231.82        202.87        33.57 o
 -11   2  12         20.99         23.39        16.92 o
 -10   2  12        245.71        248.63        34.73 o
  -9   2  12        367.48        381.97        32.71 o
  -8   2  12        346.59        386.47        29.64 o
  -7   2  12         11.96         16.22        12.62 o
  -6   2  12        465.05        452.38        23.95 o
  -5   2  12         47.26         39.38        13.29 o
  -4   2  12        790.90        815.68        30.50 o
  -3   2  12       1332.43       1268.69        34.07 o
  -2   2  12       1198.07       1297.70        28.15 o
  -1   2  12        370.94        362.69        15.74 o
   0   2  12       1669.02       1825.25        31.70 o
   1   2  12        366.65        353.44        12.76 o
   2   2  12       1192.51       1284.56        27.82 o
   3   2  12       1330.21       1243.28        29.28 o
   4   2  12        793.03        838.18        27.08 o
   5   2  12         49.97         49.14        11.54 o
   6   2  12        469.41        467.11        27.02 o
   7   2  12         13.71         19.38        11.12 o
   8   2  12        344.39        386.93        29.29 o
   9   2  12        374.70        384.56        34.66 o
  10   2  12        242.91        268.32        31.34 o
  11   2  12         21.16         15.17        16.00 o
  12   2  12        234.12        187.65        40.81 o
  13   2  12         57.69         29.56        19.34 o
 -13   3  12        131.70        100.04        29.38 o
 -12   3  12         73.43         47.42        21.46 o
 -11   3  12        225.03        229.83        31.03 o
 -10   3  12         58.51         41.69        18.62 o
  -9   3  12        366.26        357.73        29.90 o
  -8   3  12        227.53        202.79        25.22 o
  -7   3  12        393.87        448.47        27.42 o
  -6   3  12        747.73        844.15        35.44 o
  -5   3  12        431.12        459.08        25.64 o
  -4   3  12       3587.53       3616.38        70.66 o
  -3   3  12        174.43        205.78        16.91 o
  -2   3  12       3915.36       3863.64        70.32 o
  -1   3  12        210.00        180.05         9.85 o
   0   3  12       2779.64       2913.98        45.84 o
   1   3  12        220.55        178.66        15.13 o
   2   3  12       3974.98       3991.76        66.02 o
   3   3  12        182.62        198.52        19.04 o
   4   3  12       3637.48       3692.93        64.42 o
   5   3  12        452.96        468.22        23.92 o
   6   3  12        761.98        830.11        32.75 o
   7   3  12        402.76        460.53        26.02 o
   8   3  12        223.20        241.35        25.61 o
   9   3  12        356.73        344.54        28.91 o
  10   3  12         63.69         57.93        16.97 o
  11   3  12        230.91        247.14        28.15 o
  12   3  12         75.86         41.65        20.39 o
  13   3  12        127.51         77.51        28.88 o
 -13   4  12        117.03        118.28        26.62 o
 -12   4  12         44.19         51.96        22.59 o
 -11   4  12          6.71         16.49        14.74 o
 -10   4  12        233.06        213.94        28.83 o
  -9   4  12        302.95        315.12        35.51 o
  -8   4  12        186.62        156.43        22.42 o
  -7   4  12        500.96        480.01        30.02 o
  -6   4  12        551.83        564.28        25.78 o
  -5   4  12         86.53         80.36        11.96 o
  -4   4  12        153.73        133.33        14.94 o
  -3   4  12        304.28        259.70        21.70 o
  -2   4  12        415.12        363.32        20.66 o
  -1   4  12        925.87        819.03        19.28 o
   0   4  12         70.61         81.70        14.87 o
   1   4  12        917.71        825.95        31.15 o
   2   4  12        406.67        359.55        15.84 o
   3   4  12        297.72        260.86        10.90 o
   4   4  12        153.48        147.44        11.53 o
   5   4  12         94.79         83.62        13.40 o
   6   4  12        558.98        576.81        27.79 o
   7   4  12        504.52        474.78        26.57 o
   8   4  12        186.81        174.07        19.80 o
   9   4  12        294.77        365.39        27.54 o
  10   4  12        230.88        234.14        24.96 o
  11   4  12          7.69          6.51        13.35 o
  12   4  12         42.86         48.71        19.44 o
  13   4  12        118.59         69.50        23.61 o
 -13   5  12         15.68         18.91        19.62 o
 -12   5  12         70.07         63.19        22.98 o
 -11   5  12        367.22        435.45        37.44 o
 -10   5  12        380.17        296.94        42.13 o
  -9   5  12        808.54        933.81        44.28 o
  -8   5  12        187.18        201.20        23.46 o
  -7   5  12        435.38        468.03        31.12 o
  -6   5  12       2562.25       2736.60        65.19 o
  -5   5  12        828.20        839.94        28.74 o
  -4   5  12       1893.36       1861.93        80.28 o
  -3   5  12        446.27        439.87        23.93 o
  -2   5  12         89.28         99.39        12.89 o
  -1   5  12        911.44        951.50        21.88 o
   0   5  12          0.03         -8.45         8.45 o
   1   5  12        907.22        977.87        35.26 o
   2   5  12         83.88         89.74        12.60 o
   3   5  12        461.26        430.46        19.11 o
   4   5  12       1912.77       1893.05        38.34 o
   5   5  12        827.44        864.14        29.86 o
   6   5  12       2540.15       2714.73        57.73 o
   7   5  12        417.20        421.56        24.03 o
   8   5  12        185.62        225.81        21.52 o
   9   5  12        823.99        923.08        39.08 o
  10   5  12        377.51        384.01        30.37 o
  11   5  12        360.26        378.22        34.63 o
  12   5  12         70.16         54.09        22.43 o
  13   5  12         15.72         16.00        15.78 o
 -12   6  12         90.18         81.67        28.10 o
 -11   6  12        150.37        151.77        28.93 o
 -10   6  12        203.88        224.02        30.41 o
  -9   6  12         72.80         57.89        21.24 o
  -8   6  12        917.63        941.68        47.41 o
  -7   6  12        589.13        650.48        31.55 o
  -6   6  12        764.12        762.52        30.14 o
  -5   6  12        545.14        561.31        21.83 o
  -4   6  12        499.86        480.50        16.50 o
  -3   6  12       2271.01       2163.45        62.38 o
  -2   6  12       3012.20       2926.91        59.92 o
  -1   6  12        563.46        541.48        14.72 o
   0   6  12        849.34        861.16        81.71 o
   1   6  12        565.99        571.58        28.24 o
   2   6  12       3010.16       3013.24        58.86 o
   3   6  12       2280.20       2115.62        49.34 o
   4   6  12        490.70        524.87        24.08 o
   5   6  12        560.72        569.70        20.59 o
   6   6  12        760.76        761.68        26.65 o
   7   6  12        585.36        637.17        28.31 o
   8   6  12        917.91        909.53        33.38 o
   9   6  12         73.88         53.60        13.90 o
  10   6  12        198.86        204.02        22.24 o
  11   6  12        150.99        134.28        23.47 o
  12   6  12         88.98         89.86        21.92 o
 -12   7  12        110.78        109.99        31.34 o
 -11   7  12        101.47         98.54        25.31 o
 -10   7  12         27.40         22.29        18.67 o
  -9   7  12        238.23        231.61        27.58 o
  -8   7  12        526.62        531.48        33.09 o
  -7   7  12         93.17         92.17        16.04 o
  -6   7  12        275.44        284.83        25.16 o
  -5   7  12       1032.88        978.40        27.05 o
  -4   7  12        471.86        444.92        13.58 o
  -3   7  12        127.81        157.63        25.78 o
  -2   7  12         83.58         59.98        11.17 o
  -1   7  12        201.21        252.07        25.94 o
   0   7  12        813.80        833.55        29.20 o
   1   7  12        196.08        223.18        19.73 o
   2   7  12         86.21         55.26        12.50 o
   3   7  12        118.77        161.92        26.11 o
   4   7  12        480.58        497.39        27.65 o
   5   7  12       1047.91       1021.70        36.05 o
   6   7  12        271.66        322.82        19.37 o
   7   7  12         86.47         68.14        12.75 o
   8   7  12        538.91        542.62        29.16 o
   9   7  12        236.32        229.63        21.15 o
  10   7  12         28.82         43.22        14.66 o
  11   7  12         99.57        109.15        20.74 o
  12   7  12        108.86        129.39        24.52 o
 -12   8  12        176.63        124.36        32.11 o
 -11   8  12        195.90        173.65        32.86 o
 -10   8  12        800.91        886.12        52.87 o
  -9   8  12         18.96         14.61        16.74 o
  -8   8  12        497.78        522.80        32.22 o
  -7   8  12       1344.28       1380.33        48.75 o
  -6   8  12         93.39         97.97        15.65 o
  -5   8  12        239.10        208.30        13.93 o
  -4   8  12        828.18        833.73        21.49 o
  -3   8  12        356.04        342.07        19.09 o
  -2   8  12       2349.54       2556.35        57.19 o
  -1   8  12       1551.52       1505.46        33.50 o
   0   8  12        896.93        829.63        28.52 o
   1   8  12       1558.72       1503.17        34.45 o
   2   8  12       2388.62       2608.21        52.08 o
   3   8  12        349.75        329.56        19.06 o
   4   8  12        832.07        893.43        40.42 o
   5   8  12        228.14        238.37        15.68 o
   6   8  12        101.81        101.12        13.18 o
   7   8  12       1360.88       1436.77        39.64 o
   8   8  12        499.75        531.63        27.53 o
   9   8  12         18.60         17.55        10.31 o
  10   8  12        812.60        866.56        41.86 o
  11   8  12        200.68        223.41        22.44 o
  12   8  12        171.94        163.21        22.22 o
 -12   9  12          9.16         11.22        15.94 o
 -11   9  12         36.07         27.09        20.05 o
 -10   9  12        117.62        118.08        25.47 o
  -9   9  12          2.42         10.15        12.53 o
  -8   9  12        162.01        145.57        18.33 o
  -7   9  12        410.90        438.45        27.86 o
  -6   9  12         44.49         43.65        10.83 o
  -5   9  12        150.88        142.04        11.02 o
  -4   9  12        304.67        268.83        12.20 o
  -3   9  12       2146.80       2197.69        49.51 o
  -2   9  12        150.29        138.91        10.33 o
  -1   9  12        104.99        114.22        10.45 o
   0   9  12        262.54        255.07        18.00 o
   1   9  12        103.26        111.88        11.70 o
   2   9  12        151.22        141.28        12.08 o
   3   9  12       2155.16       2269.50        53.13 o
   4   9  12        307.82        302.85        18.89 o
   5   9  12        154.67        139.64        12.74 o
   6   9  12         45.51         42.07        10.19 o
   7   9  12        401.72        439.55        24.05 o
   8   9  12        161.85        159.08        21.75 o
   9   9  12          2.02          7.38         9.32 o
  10   9  12        117.28        124.35        17.49 o
  11   9  12         36.20         40.00        14.70 o
  12   9  12          9.35          8.89        12.30 o
 -12  10  12         97.02         48.16        51.96 o
 -11  10  12        369.03        439.10        50.53 o
 -10  10  12        430.42        494.08        37.58 o
  -9  10  12        250.32        249.86        26.76 o
  -8  10  12        757.54        756.09        34.12 o
  -7  10  12        117.25        125.02        13.92 o
  -6  10  12        887.56        918.36        33.49 o
  -5  10  12       1299.18       1284.60        39.29 o
  -4  10  12        185.31        195.36        13.53 o
  -3  10  12        145.83        137.14        12.48 o
  -2  10  12        517.97        492.98        20.32 o
  -1  10  12        278.43        284.43        13.47 o
   0  10  12        818.02        946.29        29.43 o
   1  10  12        268.46        244.31        18.89 o
   2  10  12        516.31        495.89        20.76 o
   3  10  12        138.26        117.61        13.24 o
   4  10  12        191.92        197.35        11.44 o
   5  10  12       1307.06       1325.99        36.09 o
   6  10  12        867.93        920.04        29.04 o
   7  10  12        121.97        114.16        17.38 o
   8  10  12        744.68        767.79        32.26 o
   9  10  12        248.03        270.02        25.29 o
  10  10  12        438.46        489.70        30.90 o
  11  10  12        369.70        488.80        30.70 o
  12  10  12         95.48         78.90        31.40 o
 -11  11  12         22.62         23.32        20.44 o
 -10  11  12        165.94        140.26        26.36 o
  -9  11  12         32.14         33.01        14.28 o
  -8  11  12          5.97          6.23         8.19 o
  -7  11  12         55.85         70.78        12.31 o
  -6  11  12         54.48         55.53         8.81 o
  -5  11  12        501.00        524.41        38.70 o
  -4  11  12        241.86        227.41        16.71 o
  -3  11  12        613.05        619.31        20.67 o
  -2  11  12        222.72        250.78        15.52 o
  -1  11  12        202.71        164.95        11.15 o
   0  11  12         78.93         86.55         8.11 o
   1  11  12        201.04        178.42        12.17 o
   2  11  12        225.94        232.33        17.37 o
   3  11  12        609.65        603.40        24.43 o
   4  11  12        237.86        225.81        14.62 o
   5  11  12        509.29        505.01        24.93 o
   6  11  12         53.74         50.35         7.69 o
   7  11  12         57.95         62.92         8.58 o
   8  11  12          6.69          3.99         6.95 o
   9  11  12         32.56         35.48        13.03 o
  10  11  12        165.49        145.01        20.77 o
  11  11  12         23.75         50.32        23.16 o
 -11  12  12        182.52        149.66        36.03 o
 -10  12  12        209.52        121.06        40.59 o
  -9  12  12        449.63        569.81        45.70 o
  -8  12  12         66.67         72.30        14.92 o
  -7  12  12        342.73        353.50        19.85 o
  -6  12  12        307.64        262.80        13.87 o
  -5  12  12        235.15        243.98        13.79 o
  -4  12  12        423.38        411.99        19.10 o
  -3  12  12         57.91         57.28         5.41 o
  -2  12  12       1673.29       1596.67        35.26 o
  -1  12  12        101.24         97.38         7.17 o
   0  12  12        663.55        722.69        28.96 o
   1  12  12        103.88         98.52         8.31 o
   2  12  12       1661.81       1609.41        38.85 o
   3  12  12         53.36         46.71         6.34 o
   4  12  12        405.89        411.62        26.95 o
   5  12  12        238.94        279.63        22.58 o
   6  12  12        319.87        285.34        19.99 o
   7  12  12        340.18        355.56        28.88 o
   8  12  12         59.05         56.22         9.57 o
   9  12  12        445.21        574.08        48.57 o
  10  12  12        217.11        201.78        36.01 o
  11  12  12        187.92        179.86        35.37 o
 -10  13  12         14.46          9.00        18.46 o
  -9  13  12        162.38        135.43        34.30 o
  -8  13  12         21.17          4.24        15.03 o
  -7  13  12         97.67         98.74        12.00 o
  -6  13  12        126.80        124.19        11.30 o
  -5  13  12        574.40        550.08        22.51 o
  -4  13  12        482.15        471.54        29.00 o
  -3  13  12         35.77         39.46         6.99 o
  -2  13  12        236.26        210.14        10.72 o
  -1  13  12        117.94        105.41         6.91 o
   0  13  12        141.56        145.31         9.02 o
   1  13  12        114.97        109.77         9.07 o
   2  13  12        236.58        248.94        15.78 o
   3  13  12         38.21         51.77        11.00 o
   4  13  12        485.27        496.61        28.96 o
   5  13  12        573.10        634.16        43.88 o
   6  13  12        124.96        118.37        14.87 o
   7  13  12         99.47        101.53        30.96 o
   8  13  12         21.63         18.66        16.28 o
   9  13  12        163.90        180.40        29.38 o
  10  13  12         14.08         29.99        18.50 o
 -10  14  12        200.92         88.93        41.46 o
  -9  14  12          4.00          0.09        13.24 o
  -8  14  12        422.60        428.55        52.89 o
  -7  14  12         33.15         29.69        15.12 o
  -6  14  12        217.18        207.00        17.87 o
  -5  14  12        179.74        175.69        13.18 o
  -4  14  12        114.56        128.30        12.16 o
  -3  14  12        283.52        266.79        14.57 o
  -2  14  12         78.40         84.16        10.10 o
  -1  14  12         85.57         90.93         9.86 o
   0  14  12        205.31        191.97         9.98 o
   1  14  12         85.83         76.89        10.75 o
   2  14  12         79.21         89.47         9.57 o
   3  14  12        283.40        236.41        28.43 o
   4  14  12        121.99        164.47        30.22 o
   5  14  12        180.72        206.05        29.13 o
   6  14  12        226.07        209.37        31.83 o
   7  14  12         32.26         35.87        21.77 o
   8  14  12        436.84        524.21        45.52 o
   9  14  12          4.37         18.14        15.97 o
  10  14  12        195.27        216.22        40.64 o
  -9  15  12        107.31         56.79        29.59 o
  -8  15  12         93.25        107.09        21.75 o
  -7  15  12        140.11        133.61        19.20 o
  -6  15  12        233.96        199.21        16.58 o
  -5  15  12        170.67        196.81        16.12 o
  -4  15  12        135.50        119.24        13.11 o
  -3  15  12         10.98         11.41         5.91 o
  -2  15  12        220.54        199.29        14.56 o
  -1  15  12        221.97        218.57        13.44 o
   0  15  12          4.44          5.62         6.37 o
   1  15  12        216.16        213.24        13.04 o
   2  15  12        221.54        214.86        18.66 o
   3  15  12         12.10         22.95        14.59 o
   4  15  12        136.19        163.14        24.16 o
   5  15  12        176.16        206.50        27.80 o
   6  15  12        236.85        199.63        28.77 o
   7  15  12        143.80        141.73        31.10 o
   8  15  12         92.20         83.01        24.63 o
   9  15  12        103.00        116.01        26.45 o
  -9  16  12         10.34          3.02        22.28 o
  -8  16  12        224.08         97.31        40.55 o
  -7  16  12          2.66          6.46        13.97 o
  -6  16  12        332.94        404.85        27.28 o
  -5  16  12        172.95        190.30        17.21 o
  -4  16  12         16.58         17.60         7.09 o
  -3  16  12         39.50         33.39         8.28 o
  -2  16  12        983.90       1053.49        38.80 o
  -1  16  12        302.66        258.25        19.20 o
   0  16  12        832.44        785.23        46.92 o
   1  16  12        307.32        240.72        23.38 o
   2  16  12        999.60       1102.49        44.88 o
   3  16  12         43.78         41.99        13.66 o
   4  16  12         15.36         21.09        14.30 o
   5  16  12        172.41        176.49        27.32 o
   6  16  12        330.53        375.66        44.38 o
   7  16  12          3.01         10.27        17.27 o
   8  16  12        227.81        146.42        43.13 o
   9  16  12         10.02         23.76        18.55 o
  -8  17  12          2.87          8.19        16.15 o
  -7  17  12         82.34         52.72        19.82 o
  -6  17  12         20.29         16.04        15.10 o
  -5  17  12         30.58         23.66        14.05 o
  -4  17  12         97.03         85.53        15.66 o
  -3  17  12         35.39         35.38         7.83 o
  -2  17  12        449.02        470.99        29.12 o
  -1  17  12        259.01        240.92        17.09 o
   0  17  12        283.92        273.03        22.32 o
   1  17  12        259.25        256.84        16.35 o
   2  17  12        442.36        480.69        26.99 o
   3  17  12         34.09         32.11        14.06 o
   4  17  12         96.19         93.36        21.56 o
   5  17  12         28.45         21.94        15.63 o
   6  17  12         19.25          7.87        15.22 o
   7  17  12         84.13         63.45        23.08 o
   8  17  12          2.21         -2.24        14.85 o
  -7  18  12         19.34         13.47        15.98 o
  -6  18  12        105.78         90.08        21.57 o
  -5  18  12         10.76          1.14        12.82 o
  -4  18  12        188.78        166.38        32.12 o
  -3  18  12        213.75        225.96        30.98 o
  -2  18  12        185.13        177.94        13.44 o
  -1  18  12        238.03        218.67        14.07 o
   0  18  12         46.66         39.22        14.95 o
   1  18  12        242.06        252.80        34.00 o
   2  18  12        182.87        175.71        31.89 o
   3  18  12        213.45        168.01        27.49 o
   4  18  12        184.80        194.92        23.69 o
   5  18  12          9.57          9.11        11.21 o
   6  18  12        106.27         81.00        30.61 o
   7  18  12         20.30         38.26        20.20 o
  -6  19  12        123.56        132.89        25.01 o
  -5  19  12        182.83        150.65        30.50 o
  -4  19  12        408.96        389.94        75.37 o
  -3  19  12        100.89         74.40        19.42 o
  -2  19  12        337.32        358.81        50.26 o
  -1  19  12         28.10          6.63        13.91 o
   0  19  12        452.24        489.23        58.70 o
   1  19  12         26.51         21.68        17.14 o
   2  19  12        337.40        319.17        45.49 o
   3  19  12        103.38         81.22        24.24 o
   4  19  12        404.33        467.72        43.51 o
   5  19  12        181.55        130.57        26.13 o
   6  19  12        121.01         88.52        30.37 o
  -5  20  12          7.76          3.21        11.69 o
  -4  20  12         18.69         27.43        16.67 o
  -3  20  12        308.73        284.40        78.23 o
  -2  20  12        241.86        243.31        64.57 o
  -1  20  12         83.20         75.31        30.10 o
   0  20  12         51.72         58.69        20.56 o
   1  20  12         81.53         72.98        32.17 o
   2  20  12        241.78        265.68        47.05 o
   3  20  12        315.05        319.90        52.59 o
   4  20  12         19.05         14.03        18.94 o
   5  20  12          7.61          8.47        19.67 o
  -4  21  12         27.33         14.62        17.56 o
  -3  21  12        147.67         99.15        39.26 o
  -2  21  12        168.97        153.21        43.23 o
  -1  21  12         21.39         30.10        21.97 o
   0  21  12        139.11        219.56        44.61 o
   1  21  12         22.96         36.17        29.56 o
   2  21  12        169.38        215.18        37.85 o
   3  21  12        148.28        195.08        39.41 o
   4  21  12         29.02         24.17        24.80 o
   0  22  12         31.32         75.30        31.90 o
   1   0  13        612.00        578.99        18.17 o
   2   0  13        152.21        158.64        17.62 o
   3   0  13        859.07        914.94        26.94 o
   4   0  13         72.39         87.13        16.00 o
   5   0  13        852.39        878.82        34.56 o
   6   0  13         78.99         86.38        14.43 o
   7   0  13        593.93        592.99        34.11 o
   8   0  13       2326.21       2451.55        69.47 o
   9   0  13        152.66        153.91        23.23 o
  10   0  13         19.40         14.10        13.88 o
  11   0  13         96.48         86.32        25.05 o
  12   0  13        250.92        205.17        38.16 o
  13   0  13         82.81         77.32        26.29 o
 -13   1  13         88.82         89.97        25.31 o
 -12   1  13          2.41          7.92        15.85 o
 -11   1  13        191.23        189.56        30.27 o
 -10   1  13        135.72        156.73        25.74 o
  -9   1  13        252.81        278.02        29.18 o
  -8   1  13        470.79        446.57        31.92 o
  -7   1  13       1682.64       1614.73        53.43 o
  -6   1  13        175.54        160.39        19.18 o
  -5   1  13        620.85        703.71        29.16 o
  -4   1  13       2199.07       2314.46        51.56 o
  -3   1  13        318.96        329.24        16.70 o
  -2   1  13       1154.56       1168.10        62.46 o
  -1   1  13        107.26         84.74        12.03 o
   0   1  13       2342.62       2821.34        54.23 o
   1   1  13        109.68        110.24        11.10 o
   2   1  13       1159.86       1111.40        28.04 o
   3   1  13        315.96        323.83        15.66 o
   4   1  13       2174.27       2244.82        52.08 o
   5   1  13        639.52        681.66        26.09 o
   6   1  13        173.25        188.59        21.57 o
   7   1  13       1692.67       1584.35        49.51 o
   8   1  13        451.22        431.00        32.21 o
   9   1  13        247.74        293.94        26.37 o
  10   1  13        130.86        142.66        26.49 o
  11   1  13        198.96        216.06        28.32 o
  12   1  13          1.94          4.43        13.04 o
  13   1  13         87.72         63.13        24.75 o
 -13   2  13         84.48         77.59        25.32 o
 -12   2  13        377.31        429.26        40.24 o
 -11   2  13        205.61        217.27        28.37 o
 -10   2  13         20.50         33.49        19.85 o
  -9   2  13        239.22        244.62        28.98 o
  -8   2  13        460.66        421.04        29.44 o
  -7   2  13        318.69        345.81        25.91 o
  -6   2  13         29.67         55.96        13.59 o
  -5   2  13        852.99        842.93        31.66 o
  -4   2  13        615.54        664.97        26.49 o
  -3   2  13        202.23        222.09        14.70 o
  -2   2  13       1295.64       1248.51        43.55 o
  -1   2  13        787.61        769.51        35.90 o
   0   2  13       2682.72       2598.93        45.65 o
   1   2  13        768.78        711.15        17.42 o
   2   2  13       1306.61       1279.77        28.81 o
   3   2  13        217.36        247.82        15.61 o
   4   2  13        603.85        634.27        24.56 o
   5   2  13        866.81        861.64        29.69 o
   6   2  13         33.82         54.56        12.15 o
   7   2  13        315.45        355.49        22.96 o
   8   2  13        471.60        462.74        31.95 o
   9   2  13        249.76        262.45        25.87 o
  10   2  13         18.69         46.92        17.37 o
  11   2  13        197.74        195.37        28.34 o
  12   2  13        374.41        395.34        59.73 o
  13   2  13         86.55         63.46        24.01 o
 -13   3  13         42.97         41.25        22.75 o
 -12   3  13        117.08        127.10        26.74 o
 -11   3  13         34.02         34.66        21.93 o
 -10   3  13        112.49        112.17        23.98 o
  -9   3  13         32.09         40.33        16.01 o
  -8   3  13       1047.77       1089.72        43.71 o
  -7   3  13        141.47        154.10        19.69 o
  -6   3  13        342.08        369.21        22.12 o
  -5   3  13        284.22        297.66        21.44 o
  -4   3  13        555.48        544.90        28.90 o
  -3   3  13         59.35         60.73         9.94 o
  -2   3  13        384.16        455.77        21.94 o
  -1   3  13       1189.60       1190.47        41.97 o
   0   3  13       1028.98        978.35        22.28 o
   1   3  13       1178.84       1276.27        51.79 o
   2   3  13        405.62        455.86        17.16 o
   3   3  13         60.14         69.45         6.72 o
   4   3  13        564.35        546.00        37.35 o
   5   3  13        279.56        269.05        19.32 o
   6   3  13        340.73        368.22        23.10 o
   7   3  13        144.23        156.32        17.47 o
   8   3  13       1067.04       1125.22        43.03 o
   9   3  13         33.77         45.32        16.15 o
  10   3  13        110.20        115.39        21.89 o
  11   3  13         33.29         29.17        17.37 o
  12   3  13        120.08        103.72        26.74 o
  13   3  13         44.39         31.49        24.11 o
 -12   4  13        309.14        319.89        40.25 o
 -11   4  13         19.04         21.38        17.89 o
 -10   4  13        106.11        127.74        23.92 o
  -9   4  13        570.19        627.43        46.51 o
  -8   4  13         34.49         35.90        15.74 o
  -7   4  13        645.18        640.71        34.38 o
  -6   4  13        967.39       1050.24        52.64 o
  -5   4  13       1340.93       1459.73        79.57 o
  -4   4  13       1425.49       1448.22        37.45 o
  -3   4  13        221.46        246.72        21.01 o
  -2   4  13        309.19        381.86        32.85 o
  -1   4  13        803.42        740.86        34.10 o
   0   4  13       1163.53       1160.55        39.19 o
   1   4  13        818.00        749.35        30.86 o
   2   4  13        320.19        396.39        24.09 o
   3   4  13        235.79        225.03        18.52 o
   4   4  13       1437.21       1447.55        33.99 o
   5   4  13       1343.51       1468.38        41.15 o
   6   4  13        965.49       1017.81        35.44 o
   7   4  13        624.07        629.13        29.93 o
   8   4  13         34.66         42.66        13.38 o
   9   4  13        573.58        647.17        36.48 o
  10   4  13        105.72        111.86        20.31 o
  11   4  13         19.36         20.06        16.40 o
  12   4  13        309.35        279.90        62.35 o
 -12   5  13         11.89         12.50        16.18 o
 -11   5  13          9.59         12.54        17.22 o
 -10   5  13        152.91        149.72        28.85 o
  -9   5  13         59.63         65.78        17.87 o
  -8   5  13        328.29        327.80        27.90 o
  -7   5  13        175.05        173.93        21.52 o
  -6   5  13        495.38        446.26        26.10 o
  -5   5  13        529.39        495.46        21.36 o
  -4   5  13        451.48        440.59        20.32 o
  -3   5  13        408.53        548.47        49.75 o
  -2   5  13        111.83        105.12        13.54 o
  -1   5  13        831.57        783.07        20.62 o
   0   5  13         51.74         70.90        13.63 o
   1   5  13        830.82        845.77        34.22 o
   2   5  13        119.88        107.94        11.73 o
   3   5  13        396.60        533.64        53.00 o
   4   5  13        462.15        459.60        14.70 o
   5   5  13        536.11        533.26        20.76 o
   6   5  13        476.80        446.63        25.67 o
   7   5  13        169.29        161.51        16.49 o
   8   5  13        331.48        322.52        23.60 o
   9   5  13         56.85         42.73        14.27 o
  10   5  13        152.66        182.02        21.44 o
  11   5  13         10.26         19.97        14.26 o
  12   5  13         13.81          6.39        14.46 o
 -12   6  13        111.56        106.83        28.76 o
 -11   6  13        104.94         91.44        29.33 o
 -10   6  13        300.71        326.45        35.12 o
  -9   6  13         32.97         26.73        17.19 o
  -8   6  13        102.85         98.93        21.60 o
  -7   6  13        163.05        158.77        19.47 o
  -6   6  13        604.25        556.28        27.41 o
  -5   6  13        140.59        139.19        14.05 o
  -4   6  13       1256.23       1365.74        45.70 o
  -3   6  13        229.31        202.00        19.57 o
  -2   6  13        347.95        407.94        33.95 o
  -1   6  13         81.95         93.70        13.16 o
   0   6  13       2108.06       2154.21        58.97 o
   1   6  13         74.92         79.55        15.67 o
   2   6  13        330.60        363.05        18.57 o
   3   6  13        223.78        206.50        16.67 o
   4   6  13       1254.47       1339.06        42.16 o
   5   6  13        136.10        135.58        13.14 o
   6   6  13        589.33        564.17        22.77 o
   7   6  13        169.49        146.57        19.74 o
   8   6  13        108.82        111.43        15.69 o
   9   6  13         30.07         34.77        12.65 o
  10   6  13        290.28        333.96        28.71 o
  11   6  13        105.30        102.18        19.64 o
  12   6  13        114.47        107.84        25.22 o
 -12   7  13        128.55        113.46        31.45 o
 -11   7  13         23.24          7.54        17.15 o
 -10   7  13        741.44        881.35        46.04 o
  -9   7  13        199.56        216.82        25.71 o
  -8   7  13         11.80         22.49        13.01 o
  -7   7  13        449.08        491.37        30.24 o
  -6   7  13        314.46        322.83        20.84 o
  -5   7  13         89.24         83.66         8.90 o
  -4   7  13        948.56        987.17        33.00 o
  -3   7  13        974.47        918.42        34.06 o
  -2   7  13        105.33         98.38        12.67 o
  -1   7  13        326.95        387.17        34.30 o
   0   7  13         28.48         54.02        15.46 o
   1   7  13        321.69        422.73        44.15 o
   2   7  13        103.62         94.51         9.84 o
   3   7  13        973.95        916.78        31.77 o
   4   7  13        938.74        988.05        36.28 o
   5   7  13         96.70         86.72        15.51 o
   6   7  13        321.93        363.68        17.50 o
   7   7  13        447.40        447.27        21.46 o
   8   7  13         12.18         22.12        11.04 o
   9   7  13        205.60        229.08        22.04 o
  10   7  13        740.50        836.49        38.66 o
  11   7  13         23.11         15.86        13.53 o
  12   7  13        127.96        132.47        23.45 o
 -12   8  13         73.21         61.15        23.04 o
 -11   8  13        167.29        150.96        32.13 o
 -10   8  13        164.79        142.47        28.58 o
  -9   8  13         28.89         18.21        17.00 o
  -8   8  13        244.32        204.82        25.44 o
  -7   8  13        462.69        456.92        32.85 o
  -6   8  13        193.12        189.42        13.53 o
  -5   8  13        355.99        320.34        16.43 o
  -4   8  13       1963.71       2053.32        54.85 o
  -3   8  13         48.74         43.71         9.65 o
  -2   8  13        510.94        516.83        24.82 o
  -1   8  13        137.17        138.69        15.38 o
   0   8  13        506.61        601.45        30.59 o
   1   8  13        137.84        155.42        18.57 o
   2   8  13        504.61        505.24        23.69 o
   3   8  13         49.44         39.17         9.98 o
   4   8  13       2001.95       2060.63        52.41 o
   5   8  13        355.41        338.68        25.43 o
   6   8  13        200.25        193.80        17.44 o
   7   8  13        461.32        482.82        26.19 o
   8   8  13        251.74        243.68        18.29 o
   9   8  13         27.85         26.78        12.22 o
  10   8  13        169.73        176.04        21.32 o
  11   8  13        167.96        182.95        22.14 o
  12   8  13         70.86         46.11        18.66 o
 -11   9  13        218.18        182.53        29.56 o
 -10   9  13         10.96         11.46        15.53 o
  -9   9  13         24.72         31.21        13.97 o
  -8   9  13         76.29         76.43        13.91 o
  -7   9  13         87.68         83.25        12.15 o
  -6   9  13        220.50        233.70        17.99 o
  -5   9  13       1517.42       1424.46        34.03 o
  -4   9  13        248.39        245.86        16.73 o
  -3   9  13        542.25        608.21        25.97 o
  -2   9  13        175.80        207.89        14.54 o
  -1   9  13        986.81       1160.24        45.91 o
   0   9  13         24.47         16.11        11.28 o
   1   9  13       1021.16       1232.52        77.61 o
   2   9  13        183.20        205.85        18.60 o
   3   9  13        538.44        616.27        25.43 o
   4   9  13        241.08        233.55        20.64 o
   5   9  13       1501.21       1502.51        43.35 o
   6   9  13        226.80        247.72        16.74 o
   7   9  13         84.41         75.45        16.40 o
   8   9  13         77.86         77.60        15.76 o
   9   9  13         24.68         19.61        10.44 o
  10   9  13         10.11         12.61        10.31 o
  11   9  13        220.01        217.96        25.97 o
 -11  10  13         33.91         25.14        18.41 o
 -10  10  13        191.43        191.43        26.40 o
  -9  10  13         42.80         48.02        17.70 o
  -8  10  13        393.92        433.21        25.12 o
  -7  10  13         15.98         12.42         8.50 o
  -6  10  13         25.44         20.69         8.51 o
  -5  10  13        423.56        419.44        29.15 o
  -4  10  13        836.73        943.69        28.93 o
  -3  10  13        387.91        388.92        19.95 o
  -2  10  13        599.60        663.86        24.42 o
  -1  10  13         86.59         70.75         7.21 o
   0  10  13         25.93         38.46        13.56 o
   1  10  13         80.20         78.08         8.40 o
   2  10  13        588.91        638.95        27.10 o
   3  10  13        394.47        388.52        18.32 o
   4  10  13        819.30        922.62        30.01 o
   5  10  13        422.43        445.68        20.07 o
   6  10  13         24.82         17.33         8.42 o
   7  10  13         16.53         10.82         8.19 o
   8  10  13        391.85        455.44        25.91 o
   9  10  13         42.06         49.61        13.84 o
  10  10  13        191.56        185.92        23.87 o
  11  10  13         33.58         41.63        17.49 o
 -11  11  13         10.49         -0.90        14.34 o
 -10  11  13         17.08          7.99        16.83 o
  -9  11  13          7.81          7.59        10.01 o
  -8  11  13        160.15        142.12        15.96 o
  -7  11  13        328.81        339.94        19.71 o
  -6  11  13         51.31         53.18        11.18 o
  -5  11  13       1331.59       1379.04        40.15 o
  -4  11  13        674.06        703.49        31.10 o
  -3  11  13        425.92        429.79        17.71 o
  -2  11  13        333.44        362.98        14.55 o
  -1  11  13        547.40        506.06        18.57 o
   0  11  13          8.68         10.63         7.61 o
   1  11  13        551.13        553.71        26.32 o
   2  11  13        316.72        348.32        21.86 o
   3  11  13        406.12        403.48        21.02 o
   4  11  13        674.89        677.18        27.44 o
   5  11  13       1345.07       1350.27        58.22 o
   6  11  13         48.90         43.34         9.01 o
   7  11  13        322.63        316.24        17.72 o
   8  11  13        159.51        115.92        15.29 o
   9  11  13          8.24          5.31         7.78 o
  10  11  13         15.95         15.44        21.16 o
  11  11  13         10.09          9.67        18.15 o
 -10  12  13         47.37         33.43        19.65 o
  -9  12  13         38.39         30.11        19.95 o
  -8  12  13         63.83         47.73        11.16 o
  -7  12  13          9.17          9.35         7.33 o
  -6  12  13        230.46        220.67        15.66 o
  -5  12  13        187.09        174.05        12.25 o
  -4  12  13         21.68         15.75         4.04 o
  -3  12  13        230.24        272.77        18.50 o
  -2  12  13        430.74        438.74        16.49 o
  -1  12  13        438.90        399.88        19.39 o
   0  12  13        445.35        486.37        22.32 o
   1  12  13        427.10        388.46        23.03 o
   2  12  13        430.85        379.21        18.21 o
   3  12  13        228.73        261.47        21.05 o
   4  12  13         22.07         26.09         6.01 o
   5  12  13        184.31        148.27        12.27 o
   6  12  13        231.75        204.77        19.32 o
   7  12  13          9.71          0.58         8.27 o
   8  12  13         62.72         41.50         9.73 o
   9  12  13         37.26         43.36        22.70 o
  10  12  13         46.56         44.37        29.15 o
 -10  13  13         18.33          4.97        21.74 o
  -9  13  13         86.49         63.27        29.60 o
  -8  13  13         64.12         36.27        14.27 o
  -7  13  13        518.76        499.10        42.28 o
  -6  13  13        420.75        363.05        32.02 o
  -5  13  13        264.96        237.38        18.43 o
  -4  13  13        438.67        452.28        18.33 o
  -3  13  13        699.75        724.95        36.95 o
  -2  13  13        124.01        113.76        10.58 o
  -1  13  13        315.51        294.33        24.18 o
   0  13  13        428.19        388.52        22.26 o
   1  13  13        328.92        311.49        23.16 o
   2  13  13        122.46        123.50        10.66 o
   3  13  13        680.63        715.21        34.01 o
   4  13  13        434.67        417.68        21.60 o
   5  13  13        256.50        254.39        24.41 o
   6  13  13        422.02        469.48        34.19 o
   7  13  13        520.74        593.02        48.12 o
   8  13  13         63.78         48.65        23.74 o
   9  13  13         85.03        102.95        29.61 o
  10  13  13         18.28         21.98        21.72 o
 -10  14  13         12.35         38.02        55.02 o
  -9  14  13         93.67         45.16        26.83 o
  -8  14  13        214.02         88.54        40.37 o
  -7  14  13        118.61        122.01        25.61 o
  -6  14  13        474.69        495.04        39.24 o
  -5  14  13         62.57         58.33        11.52 o
  -4  14  13        274.37        268.72        28.28 o
  -3  14  13         70.13         58.44         7.83 o
  -2  14  13        200.87        182.08        12.71 o
  -1  14  13        135.58        105.34         9.79 o
   0  14  13         35.79         45.90        13.21 o
   1  14  13        131.87        123.58        10.14 o
   2  14  13        202.02        192.39        15.09 o
   3  14  13         71.45         69.18         8.97 o
   4  14  13        273.90        348.76        31.17 o
   5  14  13         61.99         54.86        19.99 o
   6  14  13        467.57        568.68        43.74 o
   7  14  13        116.77        106.51        27.92 o
   8  14  13        216.92        164.72        44.67 o
   9  14  13         92.12         89.96        25.21 o
  10  14  13         11.40         -2.71        33.77 o
  -9  15  13         16.01         20.94        21.73 o
  -8  15  13         22.27         14.45        16.73 o
  -7  15  13        443.62        536.54        41.94 o
  -6  15  13         10.96          8.49        14.33 o
  -5  15  13         26.05         37.97        15.80 o
  -4  15  13          9.00         13.26         6.04 o
  -3  15  13        932.27       1004.40        39.77 o
  -2  15  13         86.71         82.38         8.74 o
  -1  15  13         41.20         30.06         6.08 o
   0  15  13        314.34        272.94        28.21 o
   1  15  13         45.93         50.88        10.41 o
   2  15  13         89.10         83.84         9.15 o
   3  15  13        925.91        969.55        49.05 o
   4  15  13          8.87         11.33        13.75 o
   5  15  13         29.29         20.89        22.96 o
   6  15  13         12.30         18.34        15.75 o
   7  15  13        442.10        450.04        60.46 o
   8  15  13         23.64         16.10        18.70 o
   9  15  13         15.39         33.40        20.64 o
  -8  16  13        484.41        543.36        49.65 o
  -7  16  13        146.70        128.23        30.81 o
  -6  16  13          9.58          9.35        11.60 o
[truncated: 181,099 more chars]
